# Supplementary material for: Recurrent pregnancy loss is associated with a pro-senescent decidual response during the peri-implantation window
Source: Commun Biol. 2020 Jan 21;3:37. doi: 10.1038/s42003-020-0763-1 (PMC6972755; doi:10.1038/s42003-020-0763-1)
Supplement: Supplementary file 3 — Supplementary Data [file 42003_2020_763_MOESM3_ESM.xlsx]

## Sheet: Supplementary Data 1
Supplementary Data 1. Marker genes for each cell state in vitro
							Average expression
GeneName	avg_logFC	prop. cells in state	prop. cells in other	p_val	p_val_adj	State	S1	S2	S3	S4	S5	S6	S7
CENPF	3.45284	1	0.023	5.57482e-41	9.17504e-37	1	36.5769	0.379096	0.0722282	0.111639	0.336816	0.0518904	0.111534
MKI67	3.25618	1	0.015	9.74966e-36	1.6046e-31	1	29.2916	0.249427	0.0722432	0.035154	0.403575	0.0570939	0.0741224
TOP2A	3.47486	1	0.04	6.2641e-35	1.03095e-30	1	43.4417	0.553067	0.302414	0.254694	0.700728	0.158273	0.124724
ANLN	2.77902	0.944	0.016	3.18474e-32	5.24144e-28	1	17.12	0.217455	0.0476122	0.0694495	0.255551	0.0142735	0.0789396
CEP55	2.34507	0.944	0.01	9.41206e-32	1.54904e-27	1	10.249	0.095716	0.0424368	0.0332465	0.193986	0.0375534	0.0142702
GTSE1	1.83131	0.889	0.006	3.26081e-31	5.36664e-27	1	5.42828	0.0530181	0.0142527	0.0205063	0.0632051	0.0028547	0.00838002
PRC1	2.89682	0.889	0.029	6.29869e-30	1.03664e-25	1	20.8926	0.356432	0.123318	0.140708	0.380032	0.084225	0.0835469
ASPM	2.70285	0.833	0.021	2.76482e-29	4.55034e-25	1	15.6769	0.25143	0.159304	0.0285126	0.138585	0.0171282	0.074131
DLGAP5	1.94331	0.833	0.009	7.99681e-29	1.31611e-24	1	6.3834	0.0603507	0.0385121	0.0144636	0.147596	0.00827224	0.0289899
HMGB2	2.45553	0.889	0.143	1.3983e-28	2.30132e-24	1	20.6024	1.50293	0.602868	0.845545	0.800086	0.597496	0.786464
KIF20A	1.81914	0.722	0.003	2.42675e-27	3.99394e-23	1	5.24207	0.0208433	0	0.00531872	0.0345369	0	0.00262623
NCAPG	1.89509	0.778	0.007	1.25385e-25	2.06359e-21	1	6.01309	0.0330284	0.0343267	0.0271608	0.135465	0.00856409	0.0431902
TPX2	2.4672	0.889	0.031	1.32295e-25	2.17732e-21	1	13.1848	0.289796	0.214576	0.111464	0.326458	0.0486794	0.14102
KIF14	2.20453	0.778	0.008	1.76711e-25	2.90832e-21	1	8.4896	0.110046	0.0206179	0.0165681	0.0985348	0.00424134	0.0044232
BUB1	1.90393	0.722	0.005	1.84525e-25	3.0369e-21	1	5.88644	0.0197212	0.0188222	0.0163648	0.0724755	0.0028547	0.00262623
NUSAP1	2.28924	0.833	0.014	3.276e-25	5.39164e-21	1	9.80668	0.152908	0.0314849	0.0458208	0.185426	0.0232871	0.0851496
TUBA1B	2.11307	0.889	0.236	8.13174e-25	1.33832e-20	1	18.7875	1.525	2.15585	1.6281	1.24675	0.87436	0.824246
CKAP2	2.27182	0.889	0.102	2.91013e-23	4.78949e-19	1	13.7707	0.725144	0.598834	0.410729	0.538219	0.376176	0.44383
CKAP2L	1.74257	0.722	0.009	7.6563e-23	1.26007e-18	1	4.97046	0.0362372	0.0435834	0.0367623	0.0987411	0.0172105	0.0120276
KIF11	2.02055	0.722	0.014	1.44664e-22	2.38088e-18	1	7.06781	0.101114	0.0776666	0.0246066	0.126401	0.0133548	0.037479
CASC5	1.77643	0.667	0.005	2.58802e-22	4.25937e-18	1	5.04801	0.0355456	0.0312284	0.0106954	0.0384424	0.0028547	0.0111733
SHCBP1	2.0975	0.722	0.01	2.63043e-22	4.32916e-18	1	7.66834	0.095745	0.0765506	0.0285072	0.106053	0.0171282	0.031893
CENPE	2.60273	0.667	0.03	4.04368e-22	6.65508e-18	1	14.7397	0.245178	0.191773	0.120388	0.17666	0.0481879	0.17732
SMC4	2.39953	0.833	0.152	6.37627e-21	1.04941e-16	1	20.0928	1.19578	1.2965	0.871897	0.96193	0.595854	0.457771
KIF20B	2.0045	0.778	0.025	2.13536e-20	3.51438e-16	1	7.42739	0.272157	0.145929	0.0985515	0.14294	0.0183878	0.106241
ARHGAP11A	1.69779	0.778	0.02	2.82165e-20	4.64387e-16	1	4.98364	0.166572	0.0911759	0.0547093	0.118889	0.0406369	0.0796343
PTTG1	1.56813	0.667	0.009	5.91218e-20	9.73027e-16	1	3.97661	0.0519423	0.0285091	0.0449691	0.0421309	0.010853	0.0392335
KIF4A	1.82296	0.556	0.005	2.53638e-19	4.17438e-15	1	5.32629	0.0325792	0.0095043	0.00998081	0.0522781	0.0028547	0.00967565
ITGA6	1.95725	0.889	0.248	2.31163e-18	3.80448e-14	1	19.0266	5.89134	2.03825	1.13755	0.558722	0.715462	0.972375
HMMR	1.89939	0.611	0.007	8.38945e-18	1.38074e-13	1	6.03226	0.0531616	0.0374025	0.0324311	0.137835	0.00856409	0.00359394
KIF23	2.08684	0.722	0.045	1.08099e-17	1.77909e-13	1	9.01137	0.26619	0.243625	0.2014	0.303067	0.144979	0.244765
CDCA2	1.42694	0.556	0.006	1.41134e-17	2.32278e-13	1	3.27726	0.046278	0.0132198	0.0114402	0.0584596	0.0114188	0.00530156
CIT	1.19176	0.5	0.004	4.66129e-16	7.67156e-12	1	2.35868	0.0249205	0.00541856	0.0489036	0.0195625	0.0028547	0.0184604
TACC3	1.78654	0.611	0.023	1.74543e-15	2.87263e-11	1	5.6157	0.101137	0.0589027	0.0976803	0.185287	0.0673791	0.104359
KIAA1524	1.62352	0.611	0.02	2.74816e-15	4.52292e-11	1	4.49639	0.144773	0.0908883	0.0479883	0.0913321	0.0493775	0.0674334
CCNB1	1.55704	0.556	0.011	4.66508e-15	7.67778e-11	1	3.99614	0.0660968	0.0413054	0.0504408	0.0746488	0.042301	0.0343594
SPDL1	1.82327	0.778	0.096	9.1522e-15	1.50627e-10	1	8.32784	0.715547	0.59042	0.473179	0.48089	0.368802	0.388606
DEPDC1	1.419	0.444	0.004	1.41739e-14	2.33274e-10	1	3.19876	0.0145013	0.0192956	0.00265936	0.0401981	0.0028547	0.00251659
PBK	1.2393	0.5	0.009	1.55399e-14	2.55756e-10	1	2.61422	0.021469	0.0215722	0.0469496	0.125937	0.00570939	0.0203368
NUF2	1.40387	0.5	0.005	1.59125e-14	2.61888e-10	1	3.18815	0.0452483	0.0107436	0.0169899	0.0724385	0.00570939	0.00179697
SMC2	1.77776	0.833	0.105	1.78257e-14	2.93375e-10	1	8.20998	0.867243	0.823259	0.601678	0.408753	0.179224	0.422281
TYMS	1.09092	0.5	0.006	5.59958e-14	9.21579e-10	1	2.05761	0.0555944	0.00684833	0.00747071	0.0471907	0.0215122	0.0166335
TUBB	1.48935	1	0.342	7.19674e-14	1.18444e-09	1	13.236	3.52813	2.62056	1.65667	2.1848	1.92655	1.28935
SULF1	1.65341	0.889	0.404	9.11972e-14	1.50092e-09	1	67.1503	62.7181	5.96893	1.98745	1.4801	1.38437	2.40609
SYNPO2	1.53612	1	0.334	1.2178e-13	2.00425e-09	1	15.0352	4.9299	2.69833	1.44414	1.30792	1.92059	2.70178
CDKN3	1.28416	0.5	0.007	2.1407e-13	3.52316e-09	1	2.75285	0.0556107	0.0170091	0.0130218	0.103288	0.0158532	0.00160395
DIAPH3	1.67661	0.556	0.021	2.50038e-13	4.11512e-09	1	4.86645	0.376803	0.0311741	0.0231688	0.0544364	0.0783386	0.0439108
DEK	1.46463	0.944	0.377	5.47427e-13	9.00956e-09	1	14.7145	4.35251	3.06931	2.83885	1.89204	2.03714	1.82317
KIF18A	1.0971	0.389	0.002	9.10426e-13	1.49838e-08	1	2.02229	0.0251354	0	0	0.0149471	0.0028547	0.00787868
KIF2C	1.14263	0.444	0.005	1.28197e-12	2.10987e-08	1	2.21966	0.0325967	0.00773593	0.00902652	0.0462722	0.0223127	0.0358116
NUCKS1	1.11093	1	0.772	1.29201e-12	2.12639e-08	1	32.6815	12.966	14.4177	11.01	7.30495	7.27606	7.82206
HJURP	1.03052	0.389	0.003	3.61156e-12	5.9439e-08	1	1.84166	0	0	0.00479568	0.0522414	0.00856409	0.00262623
SGOL2	1.7261	0.556	0.033	4.32147e-12	7.11228e-08	1	5.51006	0.149255	0.218851	0.128257	0.143321	0.107774	0.188383
CLSPN	1.26177	0.5	0.017	7.05293e-12	1.16077e-07	1	2.93097	0.12129	0.0677512	0.032689	0.250354	0.0627853	0.0780522
BIRC5	1.05129	0.444	0.007	9.18856e-12	1.51225e-07	1	1.95812	0.0562258	0.0279029	0.0213524	0.0722878	0.0028547	0.00179697
RRM2	0.915354	0.389	0.004	1.26434e-11	2.08086e-07	1	1.55225	0.0124663	0.0174554	0.00968368	0.0656217	0	0.00359394
HMGN2	1.58975	0.778	0.125	1.86701e-11	3.07272e-07	1	7.02252	1.2951	0.391051	0.665039	0.514993	0.495696	0.526781
TPM2	1.36296	0.944	0.719	2.32202e-11	3.82158e-07	1	54.056	40.2536	11.3839	6.2786	5.87556	4.49801	11.7232
CDC20	0.883355	0.333	0.002	2.60551e-11	4.28815e-07	1	1.43319	0	0.0139421	0.00710103	0.00837356	0	0.00262623
SPC25	1.1308	0.389	0.004	3.18386e-11	5.23999e-07	1	2.15837	0.00604673	0.00392348	0.00797808	0.072312	0.0028547	0
PTMS	1.47329	0.889	0.409	4.11475e-11	6.77206e-07	1	20.7261	14.2362	2.95341	2.25149	1.89921	1.3182	1.83192
STMN1	1.42508	0.889	0.293	6.28338e-11	1.03412e-06	1	10.944	2.17799	1.50181	1.56524	1.50437	3.11253	1.83277
CCNA2	1.19916	0.444	0.009	7.15865e-11	1.17817e-06	1	2.4747	0.0259218	0.0302344	0.00841574	0.116653	0.025937	0.0434097
CEP128	1.42411	0.333	0.01	7.98176e-11	1.31364e-06	1	3.30595	0.0502883	0.0168854	0.0307135	0.0308375	0.0196869	0.0697722
BUB1B	1.17991	0.389	0.005	1.47702e-10	2.43089e-06	1	2.34113	0.0726887	0.00302884	0.0249284	0.0422507	0.00856409	0.00359394
PTMA	1.20232	0.889	0.551	3.89667e-10	6.41315e-06	1	24.1955	20.5875	4.509	5.26166	3.12201	4.36792	3.16437
LMNB1	1.28146	0.389	0.008	4.15768e-10	6.84272e-06	1	2.72933	0.0866265	0.0143309	0.0499868	0.0259942	0.0245523	0.0178313
NDC80	1.55128	0.556	0.038	4.52508e-10	7.44738e-06	1	4.71055	0.157831	0.287555	0.336273	0.220527	0.0758342	0.152151
NCAPG2	1.23511	0.5	0.02	6.60085e-10	1.08637e-05	1	2.76035	0.096464	0.129382	0.0462061	0.111399	0.0905152	0.073002
KIF15	1.13365	0.389	0.007	8.25321e-10	1.35831e-05	1	2.20631	0.0322498	0.0358295	0.0116095	0.0566536	0.0417677	0.00545869
TTK	1.11923	0.278	0.004	1.11724e-09	1.83875e-05	1	2.10792	0.0259314	0.0109324	0.00647934	0.0301552	0.0028547	0.0044232
MELK	1.0485	0.333	0.006	1.54353e-09	2.54034e-05	1	1.92524	0.0576808	0	0	0.0500072	0.0180433	0.0161391
SGOL1	1.10722	0.333	0.004	1.61998e-09	2.66616e-05	1	2.0815	0.0406991	0	0	0.034449	0.00980262	0.0181885
PTRF	0.941198	1	0.774	1.90832e-09	3.14072e-05	1	34.8259	31.0725	14.1781	10.8004	7.19993	5.7223	9.93737
HNRNPA2B1	0.96337	1	0.792	2.655e-09	4.36961e-05	1	29.6238	13.5945	13.6568	12.9896	8.64361	8.07212	7.46427
WHSC1	1.33753	0.722	0.103	2.73471e-09	4.50079e-05	1	4.67964	0.67304	0.397108	0.411025	0.444565	0.478907	0.562669
ACTA2	1.65336	0.889	0.301	3.29401e-09	5.42128e-05	1	27.6272	11.649	10.1834	1.15671	0.556165	0.231856	3.10734
NCAPH	1.17898	0.278	0.003	3.47908e-09	5.72588e-05	1	2.28326	0.00904026	0	0	0.0290382	0.00856409	0.00539091
TUBA1C	1.56198	0.556	0.104	3.48398e-09	5.73393e-05	1	6.17172	0.801309	0.635914	0.701472	0.415974	0.28143	0.196165
FANCD2	1.13886	0.389	0.011	8.75631e-09	0.000144111	1	2.28924	0.0605594	0.0239283	0.00866449	0.116849	0.0396302	0.0414588
PSRC1	1.0054	0.333	0.005	1.22004e-08	0.000200794	1	1.80248	0.0710162	0.0294033	0.012953	0.0206206	0.0171397	0.00251659
KNSTRN	1.07648	0.444	0.023	1.2309e-08	0.000202581	1	2.21274	0.18646	0.0881418	0.0925128	0.0769715	0.0773995	0.0560773
SPAG5	0.844089	0.333	0.005	1.52038e-08	0.000250225	1	1.37761	0.0381169	0.0168521	0.022528	0.0376474	0	0.00882766
IGFBP3	1.52609	1	0.771	1.76034e-08	0.000289717	1	96.7912	42.9177	16.5781	20.7247	11.0088	19.7737	15.4771
GREM1	1.28029	0.778	0.133	1.88629e-08	0.000310445	1	7.9359	8.55215	0.220773	0.210742	0.0763608	0.290229	0.160882
CCDC18	1.13557	0.444	0.019	1.88645e-08	0.000310472	1	2.42879	0.196739	0.103404	0.118768	0.104928	0.0548926	0.0255111
TPM1	1.15793	1	0.721	4.3276e-08	0.000712237	1	48.7499	41.4264	15.2642	5.77061	6.08451	4.90974	15.5407
FANCI	0.969354	0.389	0.018	4.60908e-08	0.000758563	1	1.84293	0.111489	0.0306716	0.100644	0.0479632	0.15499	0.0629621
RAD21	1.07271	0.944	0.45	5.62932e-08	0.000926473	1	11.3212	3.71962	3.72882	3.04696	2.73202	3.13245	3.05746
ANP32B	1.03597	0.889	0.466	7.50553e-08	0.00123526	1	12.0069	6.81298	4.71137	3.54528	2.75091	1.72009	2.10922
PRR11	0.901038	0.333	0.008	7.85724e-08	0.00129314	1	1.5563	0.0590518	0.0168548	0.0390691	0.0226357	0.0393505	0.0608848
AURKA	1.08534	0.333	0.009	9.98697e-08	0.00164366	1	2.07799	0.0331429	0.0462015	0.0374209	0.065835	0.040751	0.00525245
MYLK	1.15188	0.944	0.488	1.45177e-07	0.00238932	1	32.7753	39.7816	8.17826	3.25751	1.50342	2.77221	5.05266
LASP1	1.2735	0.778	0.217	1.61904e-07	0.00266462	1	7.08274	3.11632	1.19408	0.692841	0.700844	0.762429	1.2374
TAGLN	1.38919	0.889	0.342	1.73653e-07	0.00285799	1	21.1758	13.1696	9.10983	1.42686	0.498774	0.3996	2.8387
NEIL3	0.770821	0.278	0.004	2.41035e-07	0.00396696	1	1.19272	0.0179177	0	0.00972953	0.0326938	0.00856409	0.0105049
ACTN1	0.958928	0.944	0.366	2.73094e-07	0.00449458	1	8.07766	4.33974	2.85437	1.56287	1.43129	1.03146	3.63652
MYH10	1.25446	0.889	0.368	3.28431e-07	0.00540531	1	13.7691	9.89864	1.67943	0.957243	1.61545	3.29603	2.7121
PALLD	1.05999	1	0.592	3.99484e-07	0.0065747	1	23.2314	20.4902	7.12456	3.29868	3.73564	5.44089	5.50689
RP11-386G11.10	0.481973	0.278	0.007	4.66687e-07	0.00768074	1	0.663904	0.0287269	0.0691016	0.0124915	0.0162869	0.0115265	0.0227219
ENAH	1.17184	0.833	0.338	4.7981e-07	0.00789671	1	10.1132	4.56807	2.94308	2.10839	1.33848	2.41406	1.73783
NCAPD2	1.34839	0.444	0.047	4.93273e-07	0.0081183	1	3.65106	0.322154	0.18932	0.17412	0.169209	0.261713	0.162475
HNRNPH3	0.950157	0.944	0.433	5.08638e-07	0.00837116	1	9.57343	3.32446	3.49183	3.76091	2.92776	2.72457	2.3313
TMPO	1.37058	0.5	0.057	6.08147e-07	0.0100089	1	4.10008	0.570646	0.30608	0.195875	0.271682	0.185066	0.229042
CKAP5	1.18083	0.778	0.21	9.69479e-07	0.0159557	1	5.89657	1.35631	1.13077	0.702934	1.07018	1.38295	1.11623
ANP32E	1.3376	0.667	0.23	1.04161e-06	0.0171429	1	7.81301	1.21654	1.52934	1.12616	1.35555	1.16325	1.39299
TUBB4B	1.26916	0.556	0.099	1.04686e-06	0.0172292	1	4.17531	0.782724	0.410901	0.563857	0.468385	0.217075	0.256887
ARL6IP1	1.18418	0.722	0.251	1.14657e-06	0.0188703	1	7.06396	0.922333	0.971096	1.1688	1.7663	2.46929	1.62586
TNFAIP8L1	0.975288	0.333	0.012	1.15902e-06	0.0190752	1	1.79967	0.0934418	0.0306248	0.0351679	0.0470043	0.0358942	0.0917043
ACTB	1.04723	0.944	0.472	1.43476e-06	0.0236133	1	13.8276	6.5076	6.34616	2.96782	2.62169	3.17136	3.76505
CEP78	1.00684	0.5	0.052	1.45161e-06	0.0238905	1	2.39002	0.566524	0.28736	0.136623	0.146123	0.166975	0.149923
CDK1	1.09143	0.278	0.006	1.76879e-06	0.0291108	1	2.09457	0.063489	0.00946163	0.0139283	0.103359	0	0.0122155
CENPN	0.701899	0.278	0.016	2.05055e-06	0.0337479	1	1.1753	0.0444602	0.111271	0.102153	0.0808917	0.0568779	0.0651624
KPNA2	0.813976	0.444	0.043	2.22797e-06	0.036668	1	1.70467	0.188151	0.292154	0.182958	0.154152	0.233579	0.155632
ECT2	1.19041	0.389	0.044	2.97711e-06	0.0489973	1	2.91824	0.295354	0.23932	0.186215	0.137939	0.155409	0.147647
CCDC34	1.01044	0.444	0.046	5.3499e-06	0.0880487	1	2.36657	0.403548	0.211047	0.261244	0.182023	0.164414	0.148153
EZH2	0.865553	0.389	0.03	5.81561e-06	0.0957133	1	1.73923	0.304625	0.0382883	0.0421661	0.215512	0.149595	0.149367
LRRFIP2	1.11451	0.778	0.299	6.66497e-06	0.109692	1	7.76777	3.93564	1.59723	1.51926	1.37499	1.4105	1.5944
PPME1	1.29955	0.667	0.271	8.32774e-06	0.137058	1	9.43998	4.14708	1.55793	1.0344	1.46098	0.968262	1.90137
FLNA	0.835269	0.778	0.319	9.12107e-06	0.150115	1	6.70175	6.09244	2.53458	0.998417	1.22214	1.15956	2.21212
SYNE2	0.906119	0.444	0.046	9.77948e-06	0.160951	1	2.11613	0.314477	0.0930039	0.0327703	0.146984	0.520317	0.541939
GPR126	1.00169	0.278	0.011	1.03866e-05	0.170942	1	1.8505	0.0498582	0.0509854	0.0593721	0.0314214	0.0476915	0.0487141
TPM4	0.519881	0.889	0.849	1.18933e-05	0.195741	1	26.1358	25.3304	15.88	10.2413	10.7426	10.4835	18.5226
SMC1A	1.09112	0.722	0.3	1.38845e-05	0.228512	1	7.51823	2.34628	2.04837	1.58488	1.68967	1.56149	1.90539
CAV1	1.21222	0.667	0.258	1.43879e-05	0.236796	1	8.33977	5.70517	1.31981	0.835784	0.826882	0.677107	1.54636
RFC3	0.59114	0.278	0.013	1.48188e-05	0.243888	1	0.913021	0.112442	0.100589	0.0305793	0.0548583	0.0183969	0.0274048
C12orf75	1.12719	0.611	0.16	1.57624e-05	0.259418	1	4.60523	1.27635	0.856976	0.756147	0.571386	0.480472	0.971603
SSRP1	0.974703	0.833	0.323	1.83822e-05	0.302534	1	7.00068	3.15877	2.5044	1.72987	1.41716	1.9121	1.58644
CDK5RAP2	1.01238	0.611	0.123	2.31407e-05	0.380849	1	3.47101	0.840001	0.490382	0.329014	0.625378	0.647719	0.810275
NEXN	0.870557	0.889	0.38	2.82771e-05	0.465385	1	10.4709	10.7389	4.60642	1.49866	1.17665	1.42077	3.83018
PSIP1	1.12023	0.611	0.202	3.08681e-05	0.508027	1	5.51404	2.29469	1.31077	0.883945	0.707554	0.634751	0.976452
THBS1	0.619533	0.5	0.45	3.89568e-05	0.641152	1	18.7637	41.3783	3.67776	2.15856	2.04192	5.01469	6.71725
SKA2	0.828635	0.611	0.144	4.40607e-05	0.725151	1	2.96983	1.1419	0.684597	0.765684	0.644068	0.666905	0.546623
LMO7	0.910518	0.667	0.261	4.62269e-05	0.760802	1	5.6681	3.2215	0.574617	0.762125	1.4739	1.6708	2.5326
ZWILCH	1.11345	0.389	0.051	5.62776e-05	0.926217	1	2.76687	0.319792	0.322031	0.2458	0.187208	0.134726	0.205061
AAGAB	0.685229	0.389	0.079	0.00360083	1	1	1.67862	0.503445	0.34599	0.370253	0.311569	0.308003	0.27627
AC008440.5	0.779928	0.444	0.135	0.00845184	1	1	2.79174	2.60241	0.571103	0.415566	0.366486	0.131779	0.417686
ACTG1	0.704912	0.833	0.49	0.0011278	1	1	9.22963	5.68589	4.41634	1.91914	2.96535	3.09772	6.21088
ACTG2	1.08507	0.278	0.023	0.000210261	1	1	2.33804	0.407344	0.265875	0.0484884	0.00479419	0	0.0515776
ACTN4	0.940905	0.556	0.202	0.000897783	1	1	4.35507	2.31025	1.11339	0.73112	0.749895	0.844738	0.887319
ADAM12	0.939252	0.556	0.2	0.00453695	1	1	5.21356	5.13145	0.325567	0.182871	0.348973	1.8328	1.41696
AHNAK	0.606516	0.722	0.391	0.00731346	1	1	6.00377	4.05298	2.74628	2.27378	2.41635	2.39823	3.08181
APITD1	0.770316	0.333	0.061	0.00623412	1	1	1.77679	0.25859	0.295498	0.259817	0.234243	0.295913	0.382068
ARFGEF2	0.549794	0.389	0.157	0.00874343	1	1	2.14853	0.872997	0.791628	0.637092	0.845096	0.765221	0.951135
ARHGAP1	0.42356	0.278	0.05	0.00785662	1	1	0.882197	0.388402	0.188391	0.139296	0.206508	0.238183	0.246604
ARHGAP29	0.594647	0.278	0.044	0.00969869	1	1	1.26104	0.99611	0.0165476	0.0889181	0.0485404	0.388926	0.101172
ARID1A	0.56375	0.333	0.091	0.00868309	1	1	1.531	0.786062	0.399822	0.371286	0.333212	0.447567	0.361885
ATAD2	0.620905	0.389	0.073	0.00154643	1	1	1.62334	0.195811	0.543965	0.507239	0.544212	0.104468	0.425579
ATF4	0.716808	0.778	0.389	0.00573963	1	1	6.76465	6.46939	2.50316	2.32136	1.76093	1.76578	2.23914
ATP1A1	0.818883	0.389	0.133	0.000242781	1	1	2.73153	1.33551	0.479503	0.438103	0.616221	0.560928	0.46606
BRD3	0.508115	0.5	0.148	0.00260759	1	1	2.0004	2.02237	0.522387	0.603536	0.441803	0.794676	0.648825
BUB3	0.923473	0.5	0.134	0.00105434	1	1	3.2509	0.679885	0.860332	0.584552	0.67338	0.638539	0.661607
C1orf198	1.01615	0.444	0.111	0.000617203	1	1	3.24373	1.40839	0.178292	0.134104	0.363225	0.302635	0.86585
CAP1	0.708022	0.833	0.567	0.00293857	1	1	10.7498	6.57865	6.12545	4.12962	3.87753	3.00058	4.82881
CAP2	0.483294	0.389	0.112	0.00346568	1	1	1.5199	1.10835	0.518089	0.197485	0.449264	0.319677	0.707162
CBX1	0.667306	0.722	0.311	0.00478561	1	1	4.53419	2.86244	1.42397	1.05536	1.6312	2.42931	1.87017
CBX3	0.516624	0.778	0.384	0.00810616	1	1	4.6573	2.84228	2.01551	2.12064	2.57627	2.22277	2.38949
CCDC80	0.506176	0.5	0.319	0.0021896	1	1	4.39546	5.49047	1.96232	1.51003	1.16607	2.20559	1.70355
CCDC88A	0.922241	0.611	0.224	0.00172183	1	1	4.76044	1.62807	1.52246	1.11498	0.977253	1.46578	1.17718
CCNYL1	0.630773	0.333	0.046	0.00150395	1	1	1.26032	0.374677	0.22336	0.203288	0.162384	0.168117	0.101568
CCP110	0.899894	0.389	0.073	0.00169234	1	1	2.28731	0.346235	0.507023	0.250639	0.245327	0.209233	0.439279
CD44	0.608014	0.611	0.385	0.00782173	1	1	5.65911	4.31475	2.26782	2.33232	2.36409	1.99049	2.51542
CDK2	0.519365	0.278	0.036	0.00194995	1	1	0.962934	0.275795	0.0935502	0.103176	0.161071	0.177338	0.205204
CDKN2C	0.719696	0.278	0.02	0.000138989	1	1	1.25719	0.0910994	0.12485	0.134557	0.133402	0.0658884	0.0260728
CEP152	0.640522	0.333	0.057	0.0047568	1	1	1.38874	0.204164	0.230972	0.306213	0.319724	0.185375	0.270193
CNN1	0.795035	0.5	0.099	0.000274963	1	1	2.47345	1.87839	1.19097	0.128168	0.0522877	0.0173624	0.181215
COL4A1	0.49561	1	0.774	0.00533786	1	1	19.9387	17.1107	13.1312	9.2549	11.367	5.38796	12.7577
CSK	0.647433	0.278	0.015	8.54604e-05	1	1	1.04148	0.142825	0.0517678	0.0851269	0.0635354	0.0422565	0.0285695
DAZAP1	0.594803	0.5	0.143	0.00195857	1	1	2.05576	1.01258	0.688367	0.773731	0.635096	0.513012	0.497515
DLC1	0.399167	0.333	0.156	0.00316239	1	1	1.75523	1.56315	1.15701	1.00446	0.515979	0.388504	0.50461
DNMT1	0.771223	0.611	0.2	0.00146906	1	1	3.54431	1.19203	1.42685	0.903778	1.04865	0.960098	1.02273
DPYSL3	0.677987	0.444	0.109	0.00333131	1	1	2.43464	3.69056	0.147917	0.0989671	0.0622299	0.22706	0.505888
DTNBP1	0.634758	0.333	0.075	0.00645323	1	1	1.57102	0.504829	0.302139	0.285669	0.319514	0.253322	0.50211
EFR3A	0.728126	0.611	0.235	0.00800825	1	1	3.71838	1.84964	1.57556	1.09423	0.962136	0.793936	1.3749
EZR	0.848502	0.444	0.13	0.00611459	1	1	3.01734	1.53923	0.859323	0.389381	0.57337	0.405165	0.531778
FAM63B	1.00844	0.556	0.22	0.0018281	1	1	5.44013	3.2424	1.41568	0.859427	0.678678	0.73663	1.30607
FBL	0.541564	0.444	0.125	0.00703053	1	1	1.76015	0.940926	0.841968	0.559093	0.471649	0.402499	0.416558
FLOT1	0.598979	0.444	0.11	0.00265754	1	1	1.80015	0.449713	0.451003	0.507913	0.573093	0.636359	0.621106
FN1	0.967683	0.833	0.36	7.23086e-05	1	1	8.64558	6.19036	3.47201	1.8462	1.57988	1.56565	1.52909
FNBP1	0.549386	0.5	0.244	0.00276692	1	1	3.11727	1.70115	1.18459	1.29818	1.37198	1.54453	1.23323
FSTL1	0.656418	0.944	0.655	0.00252468	1	1	14.7253	13.1165	9.37767	8.84231	4.69929	3.80819	3.54489
G2E3	0.650097	0.333	0.075	0.00865191	1	1	1.55713	0.397842	0.269477	0.277689	0.324296	0.361927	0.390212
GBP4	0.678319	0.389	0.086	0.00191943	1	1	1.95689	1.87088	0.288845	0.413665	0.163643	0.229604	0.182168
GLS	0.867044	0.5	0.153	0.00102506	1	1	3.29518	1.92	0.97021	0.712939	0.439258	0.502447	0.389256
GPSM2	0.955664	0.333	0.032	0.000155245	1	1	1.97948	0.198347	0.17112	0.173988	0.0992553	0.154156	0.101328
GSPT1	0.787657	0.889	0.418	0.000222718	1	1	7.24409	2.65572	3.33956	2.69534	2.77893	2.32776	2.53533
H2AFV	0.898507	0.611	0.196	0.000854992	1	1	4.04345	1.02185	1.22719	1.2266	0.85575	1.16206	0.930682
H2AFZ	0.648515	0.556	0.139	0.000164756	1	1	2.40722	0.402535	0.54407	1.42711	0.639015	0.785585	0.999442
HDGF	0.829804	0.778	0.393	0.000339142	1	1	7.25467	4.19171	2.86039	3.06883	1.93447	1.773	1.93464
HIRIP3	0.832034	0.389	0.073	0.00195926	1	1	2.12232	0.56177	0.329726	0.373194	0.344778	0.235169	0.298151
HMGB3	0.648288	0.278	0.03	0.00188994	1	1	1.20684	0.327002	0.0900593	0.0505965	0.0847591	0.308859	0.131788
HN1	0.627354	0.333	0.066	0.00731386	1	1	1.41948	0.489019	0.232616	0.110907	0.249827	0.358539	0.340023
HNRNPD	0.572394	0.667	0.406	0.0046477	1	1	5.68572	4.53489	3.32961	2.87235	2.00443	2.25179	1.86851
HNRNPDL	0.741118	0.833	0.461	0.00167728	1	1	8.27797	4.58042	4.87843	4.1018	2.46501	2.84255	1.90978
HNRNPM	0.91165	0.889	0.487	6.41878e-05	1	1	10.2597	4.21546	3.96715	3.4095	3.13428	3.27271	3.22641
HNRNPU	0.530649	0.944	0.758	0.00699219	1	1	15.5206	10.9106	8.69981	7.73874	7.66624	8.89972	8.84323
HOXA10	0.749185	0.5	0.146	0.00433281	1	1	2.77143	1.47446	1.13182	0.681793	0.414147	0.490019	0.571078
HOXD10	0.567957	0.333	0.113	0.00931839	1	1	1.79674	1.2047	0.459889	0.345655	0.44203	0.629479	0.512785
HSP90AA1	0.490262	1	0.932	0.00444634	1	1	32.6864	23.2203	19.5898	18.3198	17.8903	20.7177	19.0413
ILF3	0.621559	0.722	0.393	0.000986851	1	1	5.70474	3.28444	2.35732	2.54114	2.42854	2.66338	2.46461
INCENP	0.930615	0.333	0.038	0.000371906	1	1	1.98168	0.221147	0.104082	0.194426	0.194897	0.157005	0.181055
ITGA4	0.711923	0.389	0.086	0.00294477	1	1	1.88856	1.25539	0.400411	0.260137	0.238418	0.135606	0.245139
KDELC2	0.684198	0.444	0.121	0.00850389	1	1	2.17722	0.815353	1.15352	0.670841	0.407145	0.276586	0.264796
KHDRBS1	0.317473	0.611	0.336	0.00684914	1	1	3.24123	2.37221	2.76662	1.95262	1.59028	2.31065	1.72469
KIAA1731	0.801749	0.389	0.086	0.0064824	1	1	2.23581	0.441909	0.467584	0.370519	0.475673	0.577526	0.389351
KIF5B	0.604974	1	0.823	0.000908445	1	1	21.3142	10.5997	13.6457	12.3973	10.3377	9.94717	10.096
KMT2E	0.361879	0.611	0.352	0.00643171	1	1	3.82519	3.50536	2.08912	2.28887	1.83502	2.47862	2.26397
KPNB1	0.718698	0.778	0.528	0.00233587	1	1	9.36245	5.00323	4.89515	3.62727	3.61812	3.3082	3.77232
KRAS	0.330366	0.389	0.116	0.00484067	1	1	1.18718	0.789431	0.751256	0.464357	0.470601	0.367689	0.560937
KRT18	0.918559	0.444	0.062	0.000101021	1	1	2.3082	1.23191	0.23384	0.18073	0.165079	0.0263377	0.114782
LAMA4	0.799077	0.778	0.263	0.000121163	1	1	5.73494	4.58347	2.94064	1.65824	0.936004	0.939152	1.2888
LAMB1	0.764989	0.833	0.466	0.00315476	1	1	10.8362	10.5604	6.45224	3.22744	1.87668	2.68866	2.83164
LMNA	0.918204	0.611	0.219	0.0013685	1	1	4.55151	2.34644	1.14941	1.32335	0.731388	0.948386	0.991489
MACF1	0.59434	0.889	0.524	0.00709752	1	1	9.56788	9.50096	3.52406	2.61023	3.24907	5.80985	5.25788
MAD1L1	0.849611	0.278	0.046	0.000955371	1	1	1.82391	0.321589	0.231432	0.172381	0.193394	0.154532	0.165111
MAGOH	0.362456	0.333	0.076	0.00266835	1	1	0.935859	0.680877	0.445481	0.33805	0.179357	0.258566	0.232311
MDC1	0.496617	0.333	0.043	0.000188373	1	1	0.997677	0.335811	0.259122	0.214545	0.157007	0.105706	0.219236
MIS18BP1	0.831512	0.389	0.098	0.00983588	1	1	2.48822	0.820201	0.51927	0.372643	0.397886	0.495945	0.546474
MLTK	0.969232	0.722	0.231	7.16811e-05	1	1	5.03856	2.40984	1.53901	1.14947	0.748911	1.08325	0.994066
MOB1A	0.467259	0.556	0.196	0.00365829	1	1	2.17274	1.10135	1.48281	0.892083	0.859485	0.65229	0.865187
MRVI1	0.5545	0.444	0.139	0.00656663	1	1	2.23282	3.55064	0.578979	0.120665	0.111633	0.151339	0.822321
MSRB3	0.731304	0.722	0.383	0.000243898	1	1	6.72437	4.74642	4.28634	2.34365	1.60623	1.13394	2.15905
MTHFD2	0.824088	0.611	0.169	6.21278e-05	1	1	3.82939	3.98733	1.11831	0.610223	0.435932	0.307626	0.419623
MYADM	0.872144	0.889	0.473	0.000156495	1	1	11.5706	7.61036	5.10966	2.87535	2.38918	1.24758	6.16988
MYH9	0.696241	0.944	0.542	0.000164388	1	1	12.1873	11.9619	3.35967	2.56938	3.93519	5.72153	6.73729
MYL6	0.537674	0.889	0.769	0.000527008	1	1	18.4012	15.4464	12.5486	7.68434	7.58009	6.70466	11.9384
MYL9	0.800885	0.833	0.41	0.000606587	1	1	8.58256	6.96114	4.3241	2.31699	1.97502	1.01289	3.1596
MZT1	0.540059	0.278	0.028	0.00130212	1	1	0.925983	0.130502	0.168793	0.123847	0.137414	0.0657566	0.0855069
NAP1L4	0.741935	0.667	0.333	0.00819649	1	1	5.33117	2.64238	2.05945	1.72715	1.65806	2.33556	1.88175
NASP	0.940582	0.556	0.236	0.00224603	1	1	5.1334	2.29211	1.36897	1.32645	1.20352	1.14984	1.08573
NDUFB1	0.868873	0.5	0.135	0.00253823	1	1	3.00419	0.879994	0.703378	0.857644	0.677849	0.407462	0.513178
NEGR1	0.783909	0.444	0.128	0.00702232	1	1	2.79167	1.64478	0.94243	0.982461	0.339293	0.224362	0.336962
NREP	0.971769	0.444	0.07	0.000216012	1	1	2.5675	1.50667	0.203075	0.0389552	0.0511951	0.234898	0.193502
NRP2	0.811316	0.5	0.13	0.00202305	1	1	3.23798	4.02375	0.656815	0.252658	0.111997	0.278758	0.245553
NSD1	0.646373	0.611	0.226	0.00594814	1	1	3.32988	1.65476	1.54322	1.06849	1.03584	1.13454	1.20695
NUAK1	0.940479	0.611	0.2	0.00172684	1	1	5.31832	5.90482	0.522402	0.664576	0.568291	0.682487	0.845278
NUB1	0.787138	0.667	0.306	0.00660767	1	1	5.18773	2.8641	1.72069	1.46245	1.48763	1.22116	2.13733
NUMA1	0.61015	0.5	0.165	0.00485318	1	1	2.49181	1.87893	0.745909	0.570737	0.611798	1.00148	0.740441
NUP107	0.625482	0.389	0.085	0.00601113	1	1	1.60476	0.634126	0.331163	0.340186	0.325496	0.415428	0.358891
ODF2	0.837174	0.389	0.06	0.000695463	1	1	1.95746	0.486168	0.261983	0.257518	0.202882	0.197787	0.293836
PCDH7	0.877443	0.333	0.067	0.00651731	1	1	2.32593	1.49621	0.338078	0.255371	0.0661698	0.12086	0.129354
PDAP1	0.63496	0.722	0.336	0.00771295	1	1	4.87053	2.81766	1.87414	2.23687	1.9748	1.71735	2.06854
PFKP	0.837493	0.278	0.022	0.000199414	1	1	1.52414	0.314558	0.0900007	0.0260504	0.0542228	0.0180052	0.0538543
PGR	0.626	0.5	0.18	0.00903669	1	1	2.70526	1.897	0.980126	0.650723	0.859895	0.596171	0.872611
PHGDH	0.877843	0.389	0.054	0.000449647	1	1	2.05981	1.35896	0.139589	0.133582	0.02192	0.0353307	0.0358503
PKM	0.637089	0.611	0.232	0.0079517	1	1	3.2461	1.79485	1.35207	1.26762	1.12405	0.856496	1.05278
PKP4	0.873508	0.444	0.077	0.000270497	1	1	2.24761	0.979337	0.436619	0.281789	0.192636	0.089354	0.172574
PLIN3	0.373952	0.444	0.165	0.00465284	1	1	1.68666	1.03892	0.93496	1.03136	0.704622	0.563682	0.820451
PLS3	0.711778	0.5	0.167	0.00329715	1	1	2.89014	1.86706	0.719685	0.539288	0.576018	1.04467	0.89534
POSTN	1.18241	0.444	0.141	0.00834082	1	1	8.15477	7.45448	2.49733	0.778112	0.226757	0.199699	0.0469033
PRKDC	0.680456	0.611	0.277	0.000517815	1	1	4.23224	2.06732	1.8754	1.34528	1.44356	1.49124	1.68425
PRPF38B	0.458158	0.889	0.516	0.000389278	1	1	7.23907	5.62284	4.17074	4.40393	3.69809	3.57875	3.92505
PSMC3	0.884579	0.556	0.192	0.00120102	1	1	3.73039	1.73056	0.60661	0.910873	1.00874	0.707314	0.744075
PTP4A2	0.646324	0.833	0.401	0.00107125	1	1	6.15841	3.91708	3.74799	3.66694	1.87208	1.57898	1.84138
RAB23	0.504732	0.389	0.164	0.000474461	1	1	2.05739	2.04393	1.06334	0.445533	0.399398	0.570129	0.658454
RAC1	0.705513	0.722	0.412	0.00867878	1	1	6.35793	3.21745	3.06113	2.67873	1.93473	2.59673	2.56227
RAN	0.919365	0.611	0.225	0.000759713	1	1	4.47452	1.71314	1.36146	1.42974	0.976885	0.706948	0.91122
RECQL	0.670342	0.389	0.174	0.00860795	1	1	2.75499	0.953425	1.57452	1.10457	0.557286	0.55996	0.7872
RPF1	0.741217	0.556	0.192	0.00666508	1	1	3.239	1.22527	1.02972	1.08408	0.981568	0.893608	0.907517
RPL37A	0.518811	0.722	0.423	0.00792834	1	1	5.99379	8.26607	2.60005	3.12471	1.88738	1.41376	2.05886
RRM1	0.706142	0.5	0.137	0.000595047	1	1	2.39993	0.539458	0.581723	0.63703	0.886626	0.742007	0.618716
RSL24D1	0.622211	0.556	0.188	0.00658191	1	1	2.7196	1.8449	1.21335	0.98528	0.683029	0.582103	0.715192
RWDD2B	0.332676	0.389	0.133	0.00981877	1	1	1.29336	0.567119	1.05515	0.704528	0.636415	0.384982	0.429131
SAE1	0.565643	0.444	0.118	0.00550306	1	1	1.78654	0.561582	0.567543	0.49019	0.637027	0.557445	0.646324
SBNO1	0.378235	0.611	0.342	0.00380769	1	1	3.71313	2.55722	3.05078	2.18328	1.39814	2.20264	2.22396
SERTAD4	0.628392	0.333	0.032	8.91426e-05	1	1	1.15357	0.83741	0.0800832	0	0.00287256	0	0.0201238
SETD8	0.620861	0.333	0.051	0.00207115	1	1	1.30068	0.263411	0.42676	0.195896	0.189142	0.170397	0.158417
SFPQ	0.686089	0.944	0.557	0.000543857	1	1	9.69685	3.96577	5.75756	4.36483	3.9178	4.8144	3.65397
SH3PXD2A	0.670489	0.778	0.409	0.00663083	1	1	6.79162	5.43602	4.10477	2.53983	1.67848	2.51922	2.01272
SLC8A1	0.743782	0.389	0.108	0.00190188	1	1	2.26828	1.69269	0.719841	0.473305	0.192408	0.128578	0.188412
SMARCA1	0.74441	0.833	0.372	0.000415983	1	1	6.47894	3.10956	2.94338	1.99832	1.87378	2.59925	2.98591
SMARCA2	0.802706	0.5	0.181	0.00972389	1	1	3.54889	2.32289	1.01342	0.532192	0.557467	0.997195	0.996182
SMARCC1	0.254295	0.667	0.416	0.000356822	1	1	4.09986	4.75068	2.63906	2.09627	2.05626	3.8312	2.94087
SNRPD3	0.570961	0.611	0.235	0.00728167	1	1	3.01732	1.66992	1.22318	1.20133	1.22924	1.17297	1.13416
SOGA1	0.658681	0.278	0.041	0.008372	1	1	1.29821	0.287691	0.180273	0.174501	0.150372	0.187299	0.174937
SPECC1	0.729402	0.833	0.399	0.00137756	1	1	7.05357	5.29561	2.33476	1.44024	2.201	2.11359	3.98496
SUCLG2	0.491197	0.5	0.167	0.00272649	1	1	2.0219	0.834762	1.22932	1.01943	0.829241	0.450966	0.628606
TCF12	0.294774	0.667	0.344	0.00485	1	1	3.43237	1.91325	3.94691	2.4436	1.90558	2.17049	1.41453
TES	0.645421	0.667	0.259	0.00435402	1	1	4.31017	4.8527	1.9804	0.945734	0.581468	1.11105	1.58304
THRA	0.648022	0.278	0.042	0.00945369	1	1	1.2707	0.455249	0.127856	0.139967	0.131993	0.109432	0.177884
TMEM123	0.418575	0.611	0.351	0.00341964	1	1	3.85875	2.32536	3.12656	2.21124	1.52007	2.48832	1.77144
TMEM200A	0.386947	0.278	0.057	0.00607246	1	1	0.879072	0.449246	0.173036	0.157533	0.153469	0.557391	0.286793
TMSB10	0.478733	1	0.903	0.000365591	1	1	32.5608	33.4201	17.3834	20.2115	13.3582	22.528	15.9439
TNFRSF12A	0.484374	0.389	0.131	0.00155151	1	1	1.75379	1.7952	0.251764	0.535833	0.59295	0.559688	0.531558
TNNT2	0.748632	0.278	0.034	0.0033942	1	1	1.56069	1.19356	0.059652	0.0170557	0	0.00983443	0.0643681
TNS1	0.480969	0.611	0.217	0.000414312	1	1	2.61432	2.59753	1.20759	0.770568	0.905385	0.987189	1.0318
TUBB6	0.778862	0.611	0.259	0.00909679	1	1	4.5843	2.90951	2.17182	1.42384	1.12948	0.746871	0.973271
UACA	0.857576	0.667	0.303	0.00434592	1	1	6.25488	3.00528	2.32945	1.32043	1.716	1.29682	2.67812
USP13	0.887502	0.333	0.041	0.000290758	1	1	1.90299	0.313796	0.221316	0.163539	0.185127	0.13905	0.139978
VANGL1	0.588061	0.278	0.025	0.000897805	1	1	1.01378	0.183876	0.21517	0.0523079	0.0846413	0.0684742	0.0959645
VCL	0.468671	0.944	0.624	0.00025883	1	1	11.6137	10.0311	10.0383	4.03459	4.8262	3.35195	8.55815
YWHAH	1.07139	0.556	0.126	9.22249e-05	1	1	3.79672	1.37929	0.607199	0.307747	0.466	0.500825	0.636891
ZNF618	0.472271	0.389	0.074	0.000377013	1	1	1.21003	0.440803	0.409583	0.289664	0.349737	0.461779	0.341482
CALD1	0.900311	1	1	0	0	2	178.124	291.58	131.969	95.5493	114.086	99.6199	139.985
WNT2	1.56623	0.648	0.06	5.96111e-269	9.8108e-265	2	1.03559	5.7405	0.601841	0.349155	0.127583	0.924723	0.232726
RPL23	1.0906	0.934	0.552	1.70776e-254	2.81063e-250	2	8.83378	15.9578	5.59697	6.95745	4.31643	3.09509	3.34107
LBH	1.40173	0.848	0.263	1.2207e-245	2.00903e-241	2	5.1678	11.8355	0.898076	0.773728	1.68269	1.80437	5.54898
FILIP1L	1.07597	0.98	0.732	2.42752e-243	3.9952e-239	2	10.1894	32.0468	9.25934	8.19451	8.24235	11.0912	15.2708
THBS2	1.44765	0.705	0.122	8.38875e-240	1.38062e-235	2	2.97137	6.4762	1.18117	0.925967	0.398733	1.13601	0.310639
DRAM1	1.40583	0.686	0.134	1.32892e-225	2.18714e-221	2	3.27904	6.11718	0.795843	1.02816	0.503221	0.69564	0.740123
RPL11	0.929442	0.949	0.685	6.4303e-220	1.0583e-215	2	13.4194	20.5947	11.0241	10.857	6.01676	5.26591	4.41391
RPS6	0.676908	0.992	0.913	7.78807e-173	1.28176e-168	2	27.5745	42.0521	28.045	24.1152	18.8809	14.271	17.803
MGP	1.26892	0.71	0.263	2.7047e-162	4.4514e-158	2	3.28509	9.17325	2.95116	2.88797	1.45458	0.723899	1.14031
DSP	1.19806	0.693	0.199	2.58254e-158	4.25035e-154	2	1.63209	7.3129	1.7445	1.18284	0.798898	2.65271	1.65077
USP53	1.20132	0.731	0.259	2.55487e-154	4.20481e-150	2	2.52511	9.2317	1.2418	1.44993	1.98753	1.5704	4.00057
RPS27L	1.03679	0.785	0.326	3.16163e-153	5.20341e-149	2	3.71307	7.73804	2.20092	1.96069	1.60539	2.59045	2.37059
RND3	0.837932	0.954	0.653	1.82669e-145	3.00637e-141	2	13.0315	21.1053	6.69264	10.3162	10.1836	5.81242	8.746
STC2	1.03198	0.371	0.028	3.42607e-141	5.63863e-137	2	1.84777	2.2702	0.156456	0.297713	0.0787741	0.176905	0.124566
AKAP12	0.855552	0.947	0.663	1.00011e-134	1.64599e-130	2	13.3428	22.6002	12.5007	8.51277	7.30829	5.97383	10.2669
COL1A2	0.625043	0.986	0.823	1.22737e-130	2.02001e-126	2	23.0051	31.0713	33.2969	18.9124	9.59523	11.8245	7.414
ADRA2A	0.844948	0.291	0.012	3.41549e-130	5.62122e-126	2	0.128112	1.47415	0.0485283	0.0389254	0.0376343	0.128196	0.0832166
CDH2	1.02366	0.674	0.229	3.72058e-128	6.12333e-124	2	2.43817	5.81539	3.01836	1.69518	0.849961	1.11851	0.588331
CCDC14	1.06434	0.623	0.193	1.51307e-127	2.49021e-123	2	3.32983	5.24749	1.57112	1.24713	1.01606	0.870363	0.977591
COL12A1	1.04288	0.581	0.147	4.84913e-127	7.98069e-123	2	2.62998	4.35219	1.71071	0.69011	0.494277	0.688557	0.815438
GNB2L1	0.758115	0.893	0.586	1.28679e-124	2.1178e-120	2	9.10629	11.7309	6.115	5.28674	4.76962	4.29809	4.11804
SBF2-AS1	0.934497	0.283	0.013	1.44794e-124	2.38301e-120	2	0.196268	1.69288	0.0251643	0.0722842	0.0798236	0.0462794	0.0549444
SFRP1	1.06967	0.532	0.127	1.54958e-118	2.5503e-114	2	1.14271	4.30501	2.07965	1.05965	0.424849	0.379319	0.120527
RPL27A	0.915686	0.722	0.303	3.01109e-118	4.95565e-114	2	2.06142	6.19891	2.47728	2.34311	1.79047	1.5991	1.16686
APOL2	0.844231	0.286	0.015	3.47185e-118	5.71397e-114	2	0.261481	1.51365	0.108013	0.169192	0.0458315	0.0214888	0.0588922
TCEAL4	0.677415	0.97	0.78	5.08478e-118	8.36853e-114	2	10.3232	23.1922	14.2651	10.6971	9.33647	7.96476	13.7328
CYR61	0.947564	0.782	0.368	1.50204e-117	2.47206e-113	2	8.30981	9.63244	3.75959	3.67414	2.61938	1.51429	3.69168
EEF2	0.653146	0.944	0.751	1.92846e-114	3.17386e-110	2	10.4072	18.2877	11.8935	10.0222	7.38491	8.66908	7.59007
ITGB1	0.494492	0.987	0.914	2.79504e-113	4.60008e-109	2	28.1007	31.1784	23.4185	19.8599	15.8813	15.4402	18.2451
LMOD1	0.714976	0.944	0.703	5.11663e-113	8.42095e-109	2	15.2139	20.9553	12.4436	8.29809	6.27573	5.52702	15.755
PDLIM5	0.985841	0.629	0.218	8.82517e-113	1.45245e-108	2	1.21743	5.40325	2.39722	1.28612	0.683459	1.29191	1.43173
CTGF	1.07787	0.603	0.206	8.09992e-111	1.33309e-106	2	7.28005	6.03801	0.77635	1.35052	1.54509	0.935237	2.08987
PDE5A	0.825924	0.329	0.034	6.81849e-108	1.12219e-103	2	1.49524	1.6961	0.318028	0.138188	0.0625188	0.146441	0.223837
COL8A1	1.05084	0.581	0.183	1.34856e-107	2.21947e-103	2	2.05237	5.45459	1.41117	1.32445	0.494582	0.858185	2.32655
RPL37	0.884508	0.643	0.233	1.16845e-106	1.92304e-102	2	2.25923	4.6256	1.68929	1.74119	1.03968	1.05971	1.11529
RPL36	0.886948	0.547	0.159	5.04351e-103	8.30062e-99	2	2.67196	3.42775	0.785657	1.14818	0.667538	0.622104	0.891406
RAB3B	0.862548	0.332	0.043	1.27913e-97	2.10519e-93	2	1.40001	1.90285	0.202486	0.212688	0.223456	0.275105	0.19864
SLC38A1	0.848763	0.574	0.185	1.1101e-96	1.827e-92	2	4.0947	4.00404	1.18639	0.79576	0.953974	1.15416	1.57139
C6orf48	0.811792	0.627	0.231	1.17808e-95	1.93889e-91	2	4.04389	4.37847	2.26755	1.89238	0.870757	1.23865	0.751492
PLEKHA4	0.853352	0.329	0.043	3.68111e-95	6.05837e-91	2	1.27537	1.93998	0.60734	0.293445	0.0491757	0.147664	0.164873
ARID5B	0.640724	0.937	0.705	7.06786e-93	1.16323e-88	2	10.3073	18.6534	6.05831	8.09705	8.85634	13.281	11.7154
CHD3	0.760529	0.762	0.37	3.87506e-92	6.37757e-88	2	3.28575	7.32791	4.85731	3.65591	1.79807	2.3741	1.97247
SARS	0.797063	0.702	0.323	3.14902e-91	5.18266e-87	2	5.6923	5.88521	1.82411	2.26222	2.22913	1.65222	2.33559
FAM32A	0.813112	0.632	0.251	1.57822e-89	2.59743e-85	2	4.1178	4.49258	1.29888	1.30454	1.50374	1.4742	1.51504
PPP1R12B	0.818823	0.367	0.067	4.47238e-88	7.36064e-84	2	1.08505	2.08358	0.369871	0.234099	0.360739	0.399861	0.41207
CCND1	0.942171	0.536	0.191	6.00189e-88	9.8779e-84	2	0.539547	4.38328	1.52327	1.21589	0.955169	0.822383	0.951751
CNN2	0.735218	0.335	0.053	1.56088e-86	2.5689e-82	2	1.4997	1.65417	0.328794	0.15369	0.186581	0.368168	0.33315
MT-CO2	0.658802	0.845	0.542	3.56169e-86	5.86183e-82	2	8.96897	9.70014	4.0877	4.22517	4.15351	4.32862	5.85013
NEFM	1.26737	0.406	0.094	3.46849e-85	5.70844e-81	2	0.324886	6.50024	3.03255	1.98997	0.281902	0.196889	0.102558
CDC42EP3	0.813965	0.574	0.204	2.31247e-84	3.80586e-80	2	2.42786	4.09614	2.2236	1.35875	0.876364	0.773751	0.985859
PEAK1	0.795815	0.421	0.101	4.2817e-84	7.04683e-80	2	0.457098	2.38245	0.730772	0.563858	0.313364	0.563415	0.534966
GBP2	0.799357	0.332	0.055	5.27286e-84	8.67807e-80	2	1.32069	1.88597	0.546101	0.290503	0.0827788	0.205807	0.371267
C1QTNF7	0.912202	0.43	0.11	8.20745e-84	1.35078e-79	2	0.391692	3.05587	0.484037	0.432287	0.399122	0.995966	0.99905
RARRES2	0.83937	0.402	0.092	4.29008e-83	7.06061e-79	2	1.17594	2.45198	0.874158	0.647473	0.333316	0.294678	0.287066
RPL38	0.763788	0.637	0.276	1.36304e-82	2.2433e-78	2	2.23434	4.59477	1.62718	1.80595	1.74185	1.18115	1.52613
RPS24	0.709137	0.734	0.378	1.0165e-81	1.67295e-77	2	3.15673	6.14372	3.45035	3.55238	2.19705	1.56789	1.71517
ITGAV	0.745616	0.665	0.309	2.10267e-80	3.46058e-76	2	2.57959	5.35104	2.32387	1.76668	1.36647	1.80236	2.90812
RPS21	0.7747	0.526	0.18	1.15988e-79	1.90893e-75	2	2.56685	3.18374	1.11514	1.27034	0.870843	0.567344	0.730712
ATP2B1	0.791256	0.646	0.288	2.27841e-79	3.74981e-75	2	4.91809	5.49094	3.05753	2.17391	1.41191	1.35391	1.62806
FGF7	0.833872	0.536	0.184	3.19645e-79	5.26072e-75	2	0.854364	4.55015	2.97008	2.68572	0.705224	0.454805	0.291862
APP	0.622365	0.861	0.561	3.48738e-79	5.73953e-75	2	8.19216	10.1114	5.04505	5.53119	3.82954	6.58107	4.62305
TPT1	0.434429	0.985	0.901	4.20704e-79	6.92395e-75	2	17.6082	30.1434	24.7205	24.8981	17.345	15.9485	13.0722
DPP4	0.724094	0.288	0.042	1.67212e-77	2.75198e-73	2	1.11822	1.49993	0.371434	0.250375	0.108795	0.187713	0.143173
MT-RNR2	0.517381	0.999	0.98	7.29404e-76	1.20045e-71	2	103.358	119.909	92.8901	85.4176	66.1485	74.9927	38.2266
ZFAS1	0.763306	0.463	0.142	1.78781e-74	2.94238e-70	2	1.89994	2.72778	0.811913	1.00127	0.58961	0.594408	0.701647
NUPR1	0.522182	0.873	0.579	3.02484e-70	4.97828e-66	2	7.18462	11.7913	2.89493	4.47927	6.99014	6.80181	11.6539
RPS15A	0.675642	0.546	0.214	5.98333e-67	9.84737e-63	2	1.971	3.29955	1.33826	1.52778	1.20652	0.759652	0.999268
LTBP2	0.696512	0.651	0.323	3.45238e-66	5.68193e-62	2	3.61299	5.2485	1.77809	1.52133	1.79857	3.13278	2.62912
ADM	0.718924	0.603	0.267	5.19756e-66	8.55415e-62	2	1.89388	5.13631	0.752392	1.5417	1.87749	1.76716	4.01336
UGCG	0.739351	0.357	0.09	1.64366e-65	2.70514e-61	2	1.42752	2.07066	0.63855	0.676462	0.353024	0.303963	0.344892
GYPC	0.692504	0.436	0.138	5.17773e-65	8.52151e-61	2	1.08332	2.44156	1.00496	1.02028	0.655499	0.384017	0.487193
PRRX1	0.647736	0.586	0.251	1.86725e-64	3.07312e-60	2	4.30836	3.9901	2.43353	1.66513	1.5278	1.38561	0.905988
TXNIP	0.527468	0.914	0.678	7.38737e-64	1.21581e-59	2	11.4281	15.2377	5.30187	5.70997	7.23595	10.7608	14.7212
FJX1	0.696207	0.278	0.051	1.55601e-63	2.56089e-59	2	0.926897	1.6294	0.149272	0.404773	0.168444	0.926888	0.12062
RHOBTB3	0.649929	0.731	0.422	2.86138e-63	4.70926e-59	2	5.57609	6.93741	3.44684	3.49108	2.71693	2.987	3.14552
TNS3	0.694243	0.371	0.1	3.08288e-63	5.0738e-59	2	1.22222	2.02131	0.471923	0.429995	0.379851	0.42389	0.836531
RPS12	0.643542	0.661	0.357	4.48283e-60	7.37784e-56	2	3.08645	5.17888	2.73744	2.70358	2.10562	1.76759	1.84381
CSDE1	0.45495	0.921	0.769	1.4905e-59	2.45306e-55	2	6.83983	15.0586	10.0247	9.89238	8.01943	10.026	8.68341
NFIX	0.596948	0.259	0.047	1.33243e-58	2.19292e-54	2	0.778628	1.23104	0.48001	0.296524	0.107058	0.0840557	0.156019
FRMD6	0.636998	0.418	0.138	1.0232e-57	1.68398e-53	2	1.99323	2.41317	0.615126	0.628646	0.636966	1.06384	1.16888
GBP3	0.643196	0.444	0.156	1.08959e-57	1.79324e-53	2	1.42635	2.62593	1.2276	1.14679	0.666358	0.682081	0.82446
APOL6	0.571973	0.377	0.114	1.57173e-57	2.58676e-53	2	1.39414	1.88437	0.986072	0.736237	0.350083	0.586954	0.536618
ROCK1	0.609811	0.643	0.324	5.47247e-57	9.0066e-53	2	4.23015	4.67945	2.8127	2.18449	1.68374	1.80634	1.92514
MT-ND6	0.615869	0.73	0.418	2.08392e-56	3.42971e-52	2	7.43767	7.82217	5.78877	4.53171	2.89741	2.8724	2.67686
RPLP2	0.585069	0.71	0.416	9.98519e-56	1.64336e-51	2	5.3824	5.95547	3.42055	3.8899	2.71053	1.90092	2.27609
ZFP36L1	0.643015	0.484	0.188	1.10452e-55	1.81782e-51	2	2.22017	3.09112	1.64494	1.35426	0.572797	1.52951	0.915935
PEA15	0.594895	0.664	0.357	1.59518e-55	2.62535e-51	2	4.73227	5.14677	1.9967	2.36831	2.36704	2.51482	2.71294
GBP1	0.627108	0.588	0.276	4.32618e-55	7.12002e-51	2	4.48298	4.58042	3.2691	1.54949	1.15394	1.0234	2.74812
ZFP36L2	0.685054	0.34	0.097	2.72442e-54	4.48386e-50	2	1.06496	1.97668	0.355858	0.295236	0.400571	0.816704	0.722405
OPTN	0.517572	0.813	0.548	4.19815e-54	6.90931e-50	2	6.62841	8.46953	3.50337	4.06851	4.59624	4.60734	6.40208
SWAP70	0.620224	0.575	0.268	8.11874e-54	1.33618e-49	2	1.62176	4.15497	1.307	1.01068	1.59831	1.58602	3.31205
IGF2	0.621925	0.699	0.392	1.43355e-53	2.35933e-49	2	3.58293	7.49112	2.49216	4.48193	2.88697	6.00213	2.97208
EEF1A1	0.63532	0.454	0.173	2.54754e-53	4.19274e-49	2	0.992404	2.70536	1.19743	1.68577	0.803486	0.575158	0.573431
RPL13A	0.528727	0.781	0.502	6.17477e-53	1.01624e-48	2	3.62931	7.40894	4.53493	5.17678	3.48418	2.91427	3.66742
ATP5I	0.598422	0.35	0.106	1.41493e-52	2.32869e-48	2	0.977643	1.72763	0.45184	0.495777	0.650036	0.387613	0.422344
WARS	0.620614	0.311	0.083	1.51983e-52	2.50133e-48	2	0.838449	1.62906	0.598087	0.437716	0.412034	0.264318	0.29803
NACA	0.566416	0.689	0.394	1.6577e-52	2.72825e-48	2	4.01517	5.51461	3.94335	3.36721	2.19104	2.16436	1.824
PTN	0.705153	0.353	0.107	2.01381e-52	3.31433e-48	2	3.06092	2.31364	1.16593	0.970629	0.483079	0.263209	0.20616
INHBA	0.430408	0.736	0.431	2.46713e-52	4.0604e-48	2	2.64981	9.47016	1.98695	4.20405	5.55433	15.1269	4.82895
DDAH2	0.587245	0.277	0.064	5.08873e-52	8.37503e-48	2	0.730188	1.37941	0.389998	0.248531	0.24911	0.428751	0.327322
PMEPA1	0.594017	0.293	0.072	1.5468e-51	2.54572e-47	2	0.75932	1.51995	0.453376	0.319011	0.274075	0.756278	0.268849
GARS	0.629196	0.608	0.324	7.70756e-51	1.26851e-46	2	3.58222	4.79544	2.76295	2.72701	1.93598	1.2455	1.60191
CPT1A	0.519468	0.255	0.055	9.45286e-51	1.55575e-46	2	1.57736	1.13934	0.344867	0.317874	0.227997	0.13757	0.284208
UQCRB	0.555105	0.709	0.419	1.15719e-50	1.9045e-46	2	5.0451	5.78991	3.52999	3.99589	2.5696	2.27903	2.0995
EDIL3	0.590345	0.278	0.066	1.39293e-50	2.29248e-46	2	1.12156	1.41375	0.802525	0.433906	0.0841475	0.174563	0.20018
TAOK1	0.891827	0.526	0.353	1.5017e-50	2.4715e-46	2	4.52867	7.25225	2.7878	2.09449	2.15485	2.47321	2.39594
MARS	0.587758	0.444	0.171	1.64841e-50	2.71296e-46	2	2.99851	2.48196	1.18859	0.979432	0.695614	0.951656	0.883828
MT-RNR1	0.607479	0.589	0.293	4.87927e-50	8.0303e-46	2	4.03852	4.59119	1.47275	2.4411	2.35324	2.15708	1.76286
MYL12B	0.527017	0.743	0.477	6.70013e-50	1.10271e-45	2	8.60217	6.68543	3.78396	4.14838	3.12659	2.38134	4.01577
SEPW1	0.608397	0.318	0.092	2.77769e-49	4.57153e-45	2	0.86869	1.64356	0.621436	0.472352	0.303182	0.268543	0.511566
ALDH1L2	0.606839	0.335	0.102	1.62698e-48	2.67768e-44	2	1.11314	1.84747	1.21369	0.553174	0.332941	0.177531	0.405855
SNHG6	0.50016	0.259	0.06	2.45296e-48	4.03708e-44	2	1.00894	1.12976	0.476897	0.391043	0.192305	0.111848	0.255386
MYOF	0.597467	0.615	0.331	4.5878e-48	7.5506e-44	2	3.44332	4.78739	2.81142	2.00795	2.05094	1.50072	2.32762
MAGI2-AS3	0.581619	0.508	0.228	1.00992e-47	1.66213e-43	2	2.05254	3.23587	2.36721	1.67152	1.11259	0.730029	0.83549
NARS	0.547797	0.685	0.406	1.79138e-47	2.94825e-43	2	5.34779	5.54974	3.03983	3.10175	2.72976	2.12693	2.74417
RBFOX2	0.535803	0.695	0.416	5.11836e-47	8.4238e-43	2	4.18826	5.64552	2.91836	2.2697	2.3259	3.98968	3.3173
CD99	0.520172	0.726	0.459	1.20168e-46	1.97772e-42	2	6.36948	6.29423	3.70777	3.74431	3.11802	2.70441	3.2653
FGFR1	0.569265	0.54	0.256	1.20358e-46	1.98085e-42	2	0.790735	3.526	1.28027	1.30541	1.6458	2.17595	1.53879
FAT1	0.536455	0.255	0.06	1.61085e-46	2.65114e-42	2	1.66263	1.22069	0.489664	0.311752	0.251522	0.195936	0.191657
XPOT	0.565298	0.343	0.11	2.98017e-46	4.90476e-42	2	1.05399	1.74136	0.902005	0.753345	0.358134	0.384862	0.401962
NAV1	0.503739	0.307	0.09	3.16241e-46	5.20469e-42	2	1.4832	1.49163	0.887206	0.544299	0.283612	0.267333	0.516399
UBXN1	0.597953	0.43	0.175	3.3495e-46	5.51261e-42	2	1.57105	2.47376	0.696555	0.921377	0.850949	1.14766	1.01619
TIMP2	0.268121	0.982	0.934	9.99277e-46	1.64461e-41	2	20.5037	29.9969	31.3315	26.3718	17.6879	24.7749	15.5723
EMX2	0.633509	0.451	0.193	2.66894e-45	4.39255e-41	2	3.67934	2.95722	1.48261	1.16599	0.917256	0.837512	1.01443
PCDH18	0.568764	0.315	0.096	8.60988e-45	1.41701e-40	2	0.988284	1.68229	0.76427	0.649523	0.336338	0.438332	0.435232
PARD3	0.500336	0.255	0.063	2.44554e-44	4.02487e-40	2	0	1.18828	0.383851	0.280617	0.17115	0.46634	0.420227
COL4A2	0.449331	0.833	0.597	2.55303e-44	4.20177e-40	2	7.42988	9.73993	7.1489	5.14842	5.59692	4.01547	6.75938
GLTSCR2	0.531422	0.446	0.186	3.39948e-44	5.59486e-40	2	1.38661	2.41851	0.9415	1.2071	0.976351	0.882899	1.03432
PLAT	0.530441	0.629	0.344	3.90302e-44	6.42359e-40	2	3.71452	4.97473	1.55055	1.40294	2.32897	3.57903	3.95782
LOXL2	0.53773	0.288	0.081	4.22204e-44	6.94863e-40	2	1.64646	1.41757	0.635683	0.28476	0.266877	0.334138	0.51013
RPL26	0.511113	0.443	0.186	4.67825e-44	7.69946e-40	2	0.803647	2.31334	1.30433	1.05073	0.883315	0.760829	0.906126
CDKN1A	0.544125	0.342	0.117	1.65023e-43	2.71595e-39	2	1.52643	1.96063	0.7402	0.701409	0.63101	1.04813	0.564572
ZNF33A	0.526457	0.253	0.063	1.74827e-43	2.8773e-39	2	0.433544	1.21977	0.407766	0.248867	0.254287	0.29013	0.352778
RPS25	0.511481	0.385	0.144	2.26204e-43	3.72287e-39	2	1.38051	1.90514	0.970878	1.07606	0.5712	0.418702	0.655142
CTC-425F1.4	0.503885	0.496	0.229	5.49751e-43	9.04781e-39	2	0.63974	2.86279	1.40999	1.69449	1.47801	1.1343	0.904711
TRIO	0.565826	0.336	0.113	1.41507e-42	2.32892e-38	2	2.22415	1.82911	0.585844	0.63886	0.492966	0.772927	0.59172
ALDH1A1	0.461572	0.858	0.663	4.3891e-42	7.22359e-38	2	7.85667	15.0446	3.83823	8.68668	8.10529	17.3124	10.4162
COL1A1	0.39745	0.868	0.652	5.19811e-42	8.55506e-38	2	10.8113	12.3366	13.2931	10.944	7.32667	4.03468	3.35645
MTAP	0.601051	0.353	0.127	6.24592e-42	1.02795e-37	2	1.2036	2.04103	0.818986	0.715211	0.713043	0.518602	0.499573
HTRA1	0.477164	0.641	0.366	2.12528e-41	3.49779e-37	2	2.72649	4.88897	2.62294	1.76428	1.85839	4.44049	3.22214
CRIM1	0.505705	0.626	0.354	3.03166e-41	4.9895e-37	2	4.12486	4.6358	2.4806	2.16682	2.48159	2.23756	2.48508
EEF1D	0.520898	0.343	0.12	4.64979e-41	7.65262e-37	2	0.852258	1.7246	0.868835	0.662665	0.474674	0.610456	0.506399
DDR2	0.494063	0.724	0.472	5.49892e-41	9.05012e-37	2	5.41512	6.93294	5.14785	4.86814	2.66345	3.36093	3.43495
RPL5	0.413751	0.851	0.65	5.95681e-41	9.80372e-37	2	4.72468	10.6823	10.5595	9.08685	4.98107	4.21212	4.79773
MYL12A	0.461785	0.724	0.462	6.4883e-41	1.06784e-36	2	8.38582	6.3365	4.1007	2.60578	3.17596	2.81981	5.09391
KHSRP	0.460317	0.288	0.089	1.22396e-40	2.01439e-36	2	1.25995	1.32906	0.378845	0.569729	0.502526	0.403487	0.464439
COBLL1	0.451033	0.266	0.078	2.09186e-40	3.44278e-36	2	0.800275	1.23466	0.243902	0.285629	0.626337	0.335967	0.519662
SGMS2	0.479006	0.312	0.105	2.51332e-40	4.13642e-36	2	1.09259	1.52603	0.992057	0.759968	0.366944	0.39185	0.318235
RPS14	0.394754	0.861	0.648	2.66629e-40	4.38817e-36	2	7.34803	9.87715	7.35528	8.51664	5.54078	4.15684	5.93822
CLIP1	0.501572	0.637	0.367	2.96609e-40	4.88159e-36	2	2.41486	4.86766	2.34209	2.22856	2.45427	2.79451	3.02222
SNCAIP	0.535697	0.253	0.068	3.19076e-40	5.25136e-36	2	1.02374	1.38999	0.364113	0.343876	0.411466	0.686897	0.240399
BAG2	0.45348	0.377	0.149	3.29818e-40	5.42814e-36	2	1.54994	1.94173	1.52789	0.850169	0.688566	0.589242	0.620139
HNRNPUL1	0.481312	0.513	0.251	8.43229e-40	1.38779e-35	2	2.89428	3.01862	1.50183	1.44468	1.31303	1.76708	1.48395
ZMAT3	0.453984	0.295	0.097	1.57781e-39	2.59676e-35	2	0.132086	1.38749	0.732406	0.458417	0.358443	0.539249	0.541602
YWHAB	0.371685	0.88	0.699	4.19984e-39	6.9121e-35	2	8.1756	10.807	9.016	7.94926	6.2649	5.92743	6.48426
AEBP1	0.548986	0.439	0.196	8.74029e-39	1.43848e-34	2	1.0243	2.86549	0.952189	0.756927	1.01501	2.0848	1.6179
FBLIM1	0.437915	0.361	0.142	9.08405e-39	1.49505e-34	2	1.40151	1.83976	0.963649	0.423218	0.438756	0.850472	1.5561
WDFY1	0.453678	0.312	0.11	5.64193e-38	9.28548e-34	2	1.04224	1.49869	0.873907	0.773869	0.374327	0.495171	0.461021
RPS20	0.4908	0.516	0.261	7.55696e-38	1.24372e-33	2	2.47628	3.11629	1.87783	2.0139	1.38595	1.29676	1.0241
TARS	0.493261	0.678	0.433	7.94737e-38	1.30798e-33	2	5.43055	5.61041	3.90359	3.67478	2.85912	2.04122	2.46752
RPL35A	0.433476	0.759	0.517	8.0602e-38	1.32655e-33	2	6.99126	6.93805	5.01647	5.0808	3.66836	3.13339	3.71367
RPL34	0.503395	0.546	0.291	1.73792e-37	2.86028e-33	2	2.55901	3.50679	1.90741	2.29606	1.44221	1.18219	1.78079
EXT1	0.456066	0.284	0.092	2.14633e-37	3.53242e-33	2	0.669413	1.31891	0.590639	0.331035	0.30208	0.526361	0.641631
SCRN1	0.452096	0.473	0.227	3.36399e-37	5.53645e-33	2	1.71316	2.67701	1.56669	1.13404	1.15068	1.14471	1.66824
TCF25	0.456687	0.75	0.52	5.09101e-37	8.37879e-33	2	6.5257	6.98461	3.87118	4.10163	4.18836	3.38684	4.47534
ACSL4	0.473564	0.459	0.215	5.11801e-37	8.42323e-33	2	3.07665	2.67653	1.48883	1.43043	1.13648	1.16266	1.21058
ASPH	0.397206	0.821	0.599	7.16305e-37	1.17889e-32	2	8.02616	9.07691	8.96563	6.92687	4.42554	4.31377	4.19725
NDUFA1	0.479214	0.437	0.199	9.24731e-37	1.52192e-32	2	1.16233	2.38997	1.03767	1.26126	1.19463	0.845393	1.07932
NFYB	0.487235	0.331	0.122	1.17458e-36	1.93313e-32	2	1.1549	1.67724	1.07526	0.594995	0.468317	0.397121	0.638622
FARP1	0.414411	0.489	0.244	1.20106e-36	1.9767e-32	2	2.2368	2.70398	1.11856	1.07673	1.37675	1.92578	1.8468
NSA2	0.480308	0.388	0.163	1.31404e-36	2.16265e-32	2	2.42209	1.97684	1.17347	1.02684	0.653988	0.593025	0.722231
GNPTAB	0.476399	0.345	0.132	1.79478e-36	2.95385e-32	2	2.09706	1.76244	1.09943	0.678587	0.482694	0.562571	0.732961
IER3	0.537724	0.376	0.153	2.45863e-36	4.04641e-32	2	3.93712	2.30781	0.148387	0.533258	0.728607	2.07632	1.47357
RPL3	0.513165	0.619	0.376	2.888e-36	4.75308e-32	2	2.90225	4.80231	3.00728	2.81823	2.07203	1.65537	2.73056
HEG1	0.447627	0.288	0.097	2.95615e-36	4.86523e-32	2	1.86305	1.38775	0.448505	0.421272	0.360708	0.893139	0.620572
SET	0.472365	0.608	0.354	1.19647e-35	1.96915e-31	2	4.38113	4.36498	3.42559	2.75683	1.87597	1.85113	1.78022
SAV1	0.504403	0.325	0.12	1.20555e-35	1.9841e-31	2	1.29745	1.66175	0.785937	0.6474	0.51112	0.453461	0.60843
CCDC50	0.450046	0.658	0.411	1.10606e-34	1.82036e-30	2	4.55542	5.01567	2.76593	2.71139	2.4555	2.58195	3.67316
YARS	0.508841	0.376	0.157	1.13816e-34	1.87319e-30	2	1.30683	2.10692	1.1249	1.11888	0.722345	0.582022	0.768197
DBN1	0.492787	0.262	0.082	1.63457e-34	2.69018e-30	2	0.495082	1.32586	0.50015	0.383105	0.271185	0.649711	0.400457
CLTA	0.4598	0.653	0.41	1.65711e-34	2.72726e-30	2	2.57335	4.91586	2.67437	2.96257	2.89344	2.7276	2.39725
COL6A3	0.406894	0.598	0.345	2.11614e-34	3.48275e-30	2	3.58898	4.67932	4.93361	3.56698	2.4474	1.89045	0.88828
GANAB	0.425978	0.253	0.08	6.84232e-34	1.12611e-29	2	0.835415	1.14024	0.409422	0.350165	0.506886	0.301305	0.342914
RPS27A	0.44332	0.314	0.117	7.43455e-34	1.22358e-29	2	0.715721	1.46577	0.742273	0.671675	0.623857	0.430899	0.389091
PMP22	0.467387	0.475	0.238	9.25309e-34	1.52287e-29	2	3.0194	2.9146	2.21133	1.78539	0.964781	1.01372	1.29522
VEZF1	0.374632	0.264	0.092	4.56436e-33	7.51203e-29	2	1.29471	1.13876	0.425065	0.389801	0.443429	0.611229	0.503209
TRAM2	0.417138	0.305	0.118	4.8741e-33	8.02179e-29	2	2.39766	1.48988	0.853231	0.71327	0.419464	0.599254	0.636211
COL6A2	0.453789	0.293	0.106	1.32377e-32	2.17867e-28	2	1.08134	1.52726	1.18169	0.86161	0.326352	0.446061	0.24747
PRMT2	0.446747	0.534	0.295	1.69769e-32	2.79406e-28	2	3.10674	3.31968	1.72049	1.63237	1.66775	1.5772	2.15756
HDGFRP2	0.380001	0.29	0.109	2.56298e-32	4.21815e-28	2	1.61053	1.28803	0.655011	0.55645	0.532737	0.523726	0.524704
OSBPL9	0.454167	0.408	0.19	3.61286e-32	5.94604e-28	2	0.456973	2.2082	0.956492	0.86216	1.02609	1.18063	1.19997
IPO5	0.460759	0.364	0.157	4.37921e-32	7.2073e-28	2	3.19025	1.92012	1.28703	0.977653	0.641166	0.630377	0.620046
DCTN2	0.441494	0.291	0.106	1.07276e-31	1.76554e-27	2	1.49646	1.36467	0.550526	0.517704	0.58071	0.43541	0.451289
YWHAE	0.345401	0.689	0.446	1.51138e-31	2.48743e-27	2	2.71248	4.8855	2.78852	3.44303	3.42311	2.73409	3.3084
CACUL1	0.456392	0.326	0.131	1.79511e-31	2.9544e-27	2	1.11	1.61115	0.670603	0.741769	0.582047	0.707627	0.6065
PDZRN3	0.404162	0.26	0.09	2.08588e-31	3.43293e-27	2	0.542895	1.26122	0.274609	0.210261	0.481674	1.06589	0.649513
CARS	0.428069	0.373	0.165	2.20115e-31	3.62265e-27	2	1.33315	1.90494	0.925652	0.881695	0.680539	0.752927	1.24673
GABARAPL1	0.436972	0.682	0.449	2.29384e-31	3.7752e-27	2	2.49487	5.78878	3.20597	5.0183	3.28827	3.51477	2.18755
HNRNPK	0.402547	0.52	0.294	2.37731e-31	3.91258e-27	2	3.8555	3.05446	1.61367	1.79553	1.71217	1.83686	1.59425
BMPR2	0.442094	0.385	0.178	3.73253e-31	6.143e-27	2	1.30349	2.07714	0.900664	0.51833	0.871313	1.2609	1.39124
CTNNA1	0.349238	0.63	0.394	7.61058e-31	1.25255e-26	2	4.42696	4.22264	2.62167	2.60911	2.51464	2.83547	2.88583
DROSHA	0.431124	0.263	0.091	8.89862e-31	1.46453e-26	2	1.23072	1.25247	0.604498	0.397447	0.353997	0.574199	0.420026
PAPSS2	0.414359	0.664	0.429	8.9883e-31	1.47929e-26	2	3.93453	5.42268	3.6748	3.40149	3.75358	2.16087	2.74799
DLG1	0.450208	0.347	0.148	1.58557e-30	2.60953e-26	2	1.29483	1.74822	0.839479	0.71566	0.704312	0.792541	0.712582
RPL32	0.419599	0.475	0.249	1.81156e-30	2.98146e-26	2	2.87987	2.70434	1.6233	1.77842	1.43967	1.02476	1.19324
MAP4	0.372433	0.72	0.489	1.87417e-30	3.08451e-26	2	7.36137	5.87953	4.51997	2.9677	3.13762	4.04349	4.09566
ANXA5	0.365709	0.792	0.578	2.08753e-30	3.43566e-26	2	4.80354	7.47486	5.21217	4.79318	4.59328	4.28182	5.42522
DKK3	0.418684	0.264	0.095	3.83508e-30	6.31177e-26	2	0.4976	1.29092	0.924289	0.54716	0.220604	0.640996	0.315113
FOXP1	0.419209	0.357	0.158	5.47501e-30	9.01078e-26	2	0.816515	1.91728	0.436607	0.874446	0.876168	1.63269	1.00013
NOP56	0.417445	0.574	0.338	6.14586e-30	1.01149e-25	2	3.5228	3.9492	3.0644	2.50004	2.16913	1.6775	1.71745
LACTB	0.484863	0.342	0.146	8.78581e-30	1.44597e-25	2	0.407209	1.9296	0.789229	0.740187	0.669563	0.823902	1.05028
BDKRB2	0.34979	0.47	0.254	8.99548e-30	1.48048e-25	2	1.34877	3.49458	5.4083	3.96253	0.743121	0.421463	0.358617
RPL7A	0.374973	0.426	0.214	1.47068e-29	2.42045e-25	2	0.494956	2.17187	1.71876	1.28591	1.03906	0.975898	0.870814
NMT1	0.43678	0.412	0.203	1.53572e-29	2.52749e-25	2	1.45571	2.24578	0.892804	1.19163	1.23018	1.07954	1.05674
PSME1	0.392582	0.398	0.193	3.62816e-29	5.97122e-25	2	1.40299	2.01454	0.991926	1.14561	1.18155	0.677302	1.04533
STK38	0.436663	0.381	0.177	3.8395e-29	6.31906e-25	2	1.101	2.04178	0.924251	1.00264	0.85209	1.07831	1.04199
SMC3	0.390498	0.515	0.288	4.72998e-29	7.78461e-25	2	4.84626	3.31371	2.3073	1.69491	1.47926	2.07746	2.10921
EPRS	0.374672	0.684	0.456	5.68298e-29	9.35304e-25	2	5.28887	5.56943	5.37691	3.40245	2.86794	2.38004	3.30927
GADD45A	0.27545	0.505	0.296	1.66859e-28	2.74617e-24	2	1.57965	3.5125	1.68894	1.70928	2.08821	4.83166	2.54135
DESI2	0.398289	0.392	0.19	1.69434e-28	2.78855e-24	2	2.69572	2.02615	1.55734	0.881754	0.68194	0.793986	1.21231
TNPO1	0.421249	0.325	0.138	2.51078e-28	4.13224e-24	2	0.806593	1.65341	0.938638	0.773387	0.752072	0.699178	0.518801
NR1D2	0.39462	0.302	0.125	3.45871e-28	5.69234e-24	2	0.840639	1.49809	0.964972	0.82658	0.556519	0.657129	0.444646
ZFP91	0.42125	0.318	0.134	5.69072e-28	9.36579e-24	2	1.89376	1.60639	1.02596	0.906955	0.519974	0.567695	0.534125
ANXA11	0.424468	0.274	0.104	6.4118e-28	1.05525e-23	2	0.724308	1.30145	0.557491	0.316924	0.402309	0.401202	0.826253
STAU1	0.390487	0.518	0.294	6.7218e-28	1.10627e-23	2	2.22443	3.14983	1.53889	1.87291	1.68811	2.08103	1.98657
WDR1	0.406273	0.402	0.198	8.44607e-28	1.39005e-23	2	2.4451	2.22095	1.77878	0.801745	0.931293	0.908477	1.20944
KLHL42	0.421206	0.252	0.09	1.1524e-27	1.89662e-23	2	0.687776	1.22717	0.942764	0.399132	0.323603	0.298218	0.306686
CUL4B	0.382302	0.526	0.304	1.35048e-27	2.22262e-23	2	2.11318	3.65114	2.48813	4.06355	1.7712	2.04463	0.802662
ZNF248	0.457606	0.301	0.124	5.46503e-27	8.99434e-23	2	0.528346	1.68435	1.19917	0.501622	0.454925	0.74726	0.636813
JMY	0.423625	0.347	0.158	6.30238e-27	1.03725e-22	2	1.26849	1.93642	0.824333	0.745474	0.628956	1.67139	1.01545
MAP4K4	0.305647	0.792	0.579	7.1574e-27	1.17797e-22	2	8.14645	7.85192	3.82085	4.09475	5.05918	7.81891	7.44533
SH3BGRL	0.404933	0.543	0.322	1.08071e-26	1.77864e-22	2	2.87762	3.52314	2.57557	1.79821	1.5972	1.86183	2.27412
DDX54	0.435197	0.252	0.092	1.59672e-26	2.62788e-22	2	0.328999	1.25707	0.543359	0.649924	0.341874	0.365135	0.437687
EIF2S3	0.397959	0.276	0.109	1.77246e-26	2.91711e-22	2	0.878409	1.29739	0.75457	0.532064	0.437735	0.435123	0.541499
WWC2	0.458901	0.492	0.28	1.83192e-26	3.01498e-22	2	5.00921	3.32042	1.97282	1.76017	1.68606	1.30133	1.74554
ACTR3	0.414409	0.527	0.311	2.0974e-26	3.45189e-22	2	2.19856	3.43688	2.65912	1.96151	1.39198	1.49679	2.16943
ARHGAP5	0.395364	0.598	0.375	2.26809e-26	3.73282e-22	2	5.9565	4.3497	4.17701	3.05239	1.94861	1.65674	2.02959
RPS18	0.410399	0.357	0.169	3.43194e-26	5.64829e-22	2	1.27046	1.84137	0.880127	1.23816	0.713352	0.413823	1.14446
RPS13	0.388225	0.456	0.247	6.37792e-26	1.04968e-21	2	1.49166	2.50161	1.69824	1.63579	1.15885	1.03596	1.33772
CTTNBP2NL	0.411835	0.499	0.286	7.00692e-26	1.1532e-21	2	1.87395	3.21473	1.56389	1.15778	1.70343	2.37353	2.28267
AFAP1	0.35651	0.549	0.333	7.9833e-26	1.31389e-21	2	3.1753	3.75205	4.31884	2.76089	1.60082	1.9254	1.08044
PKD2	0.374483	0.494	0.283	1.29103e-25	2.12478e-21	2	2.6848	2.99948	2.0117	1.63641	1.5529	1.82357	1.76176
FIP1L1	0.348965	0.416	0.22	1.66772e-25	2.74473e-21	2	1.08332	2.22022	1.19989	1.30402	1.16762	1.34633	1.40719
KIF1C	0.406805	0.399	0.203	1.95557e-25	3.21848e-21	2	0.951766	2.20585	1.10842	1.20455	1.08705	0.950306	1.30272
LSM14A	0.376957	0.421	0.221	2.49051e-25	4.09888e-21	2	2.90884	2.24175	1.2763	1.04326	1.09519	1.39937	1.3303
APEX1	0.405255	0.526	0.313	2.97407e-25	4.89472e-21	2	1.90124	3.35646	2.16565	1.97856	1.93928	1.82385	1.57762
TAF15	0.324594	0.485	0.28	2.98509e-25	4.91287e-21	2	3.35615	2.82175	2.02977	2.02465	1.38267	1.78338	1.70221
LMO4	0.383956	0.738	0.544	3.14942e-25	5.18331e-21	2	4.09798	7.52087	5.59923	4.34212	4.36372	4.24997	5.38332
DSTN	0.279747	0.92	0.785	3.81259e-25	6.27477e-21	2	11.3298	15.0716	12.3754	9.03702	9.82135	8.47376	15.4591
CAPN2	0.302292	0.563	0.35	4.4286e-25	7.2886e-21	2	3.66558	3.56759	2.56062	1.70987	2.13081	1.98086	3.35756
DCAF5	0.307976	0.36	0.182	8.53576e-25	1.40481e-20	2	0.506894	1.79318	0.875535	1.257	0.819746	1.52547	1.03632
UBE2Z	0.315764	0.307	0.141	9.95387e-25	1.63821e-20	2	0.388942	1.39749	0.934583	0.740737	0.661672	0.603624	0.788511
VAT1	0.345107	0.28	0.119	1.0275e-24	1.69106e-20	2	1.69392	1.28369	0.324628	0.441986	0.63969	0.937791	0.790605
ADAM33	0.403247	0.359	0.174	1.03203e-24	1.69852e-20	2	0.263671	1.90478	1.09268	0.835284	0.994964	0.807635	0.914889
TSHZ1	0.385073	0.346	0.165	1.24202e-24	2.04411e-20	2	0.818743	1.88093	1.79467	1.04305	0.614308	0.643491	0.701905
ZNF326	0.399301	0.394	0.202	1.7116e-24	2.81696e-20	2	1.71952	2.27212	1.97191	1.2115	0.774748	1.24616	0.868955
RPLP1	0.255788	0.875	0.698	1.94393e-24	3.19931e-20	2	4.01242	10.2161	6.88495	9.1542	8.52216	6.20232	7.2898
SYNJ2	0.414488	0.262	0.104	2.36268e-24	3.88851e-20	2	1.18299	1.32341	0.682495	0.354648	0.379022	0.768061	0.560184
EIF4B	0.376302	0.426	0.229	2.80178e-24	4.61117e-20	2	2.55434	2.34488	1.66173	1.27374	1.10783	1.3278	1.12656
FBLN1	0.383134	0.643	0.435	3.25186e-24	5.35191e-20	2	5.52681	5.31235	2.55124	2.8323	2.68743	3.71157	4.98597
PHF3	0.351564	0.494	0.29	3.64776e-24	6.00349e-20	2	2.17214	2.96076	2.31772	1.61033	1.51199	1.64186	1.84519
RSF1	0.325582	0.62	0.407	5.93742e-24	9.77181e-20	2	2.53259	4.46563	2.75938	2.97346	2.44165	3.20394	3.61688
TEAD1	0.326093	0.543	0.335	7.19207e-24	1.18367e-19	2	2.9864	3.40179	2.95423	2.14767	1.84201	2.08591	1.87542
RAB13	0.40369	0.591	0.39	7.26603e-24	1.19584e-19	2	3.51808	4.5732	3.13517	3.44861	2.23463	2.46387	2.46491
WDR43	0.344038	0.44	0.244	8.07783e-24	1.32945e-19	2	2.20841	2.48412	1.96531	1.59664	1.31093	1.10814	1.29461
CDV3	0.324251	0.529	0.325	9.51324e-24	1.56569e-19	2	3.84393	3.22972	2.20451	2.2027	2.27082	1.73093	1.69131
ELK3	0.322158	0.307	0.143	1.01322e-23	1.66756e-19	2	1.46731	1.49811	0.479703	0.593284	0.654092	1.36313	1.13765
QKI	0.363637	0.433	0.239	1.37637e-23	2.26522e-19	2	1.79391	2.37602	1.70477	1.42568	1.09209	1.35485	1.2221
SYF2	0.394883	0.584	0.379	1.93027e-23	3.17684e-19	2	2.36685	4.17354	2.17097	2.72736	2.4132	2.56631	2.64565
RPS4X	0.300803	0.796	0.606	2.09601e-23	3.44961e-19	2	7.95108	7.6475	6.98794	6.96088	4.63028	4.22542	4.17709
TSC22D1	0.287281	0.283	0.13	2.47665e-23	4.07607e-19	2	0.401123	1.31221	0.654967	0.498896	0.75416	0.984886	0.82611
FGF1	0.387436	0.267	0.111	2.56604e-23	4.22319e-19	2	3.0436	1.41043	0.389237	0.232065	0.413749	0.464391	1.62202
SPOCK1	0.262471	0.537	0.338	3.46605e-23	5.70443e-19	2	2.65075	3.34679	3.50403	2.79734	2.35373	1.69605	1.16829
GDI2	0.349882	0.454	0.258	3.91657e-23	6.44589e-19	2	1.91221	2.60056	2.07252	1.81045	1.3902	1.27277	1.11292
KDM2A	0.344501	0.253	0.104	4.36942e-23	7.1912e-19	2	1.56322	1.21345	0.7871	0.588939	0.4942	0.618301	0.357801
KMT2A	0.314828	0.408	0.225	4.46013e-23	7.34048e-19	2	3.24904	2.28661	1.32149	1.1799	1.1448	1.69851	1.75035
FMR1	0.356604	0.378	0.195	4.50784e-23	7.419e-19	2	2.06344	1.9848	1.36709	1.05162	0.828717	1.18269	1.08619
PAMR1	0.337503	0.492	0.292	4.55423e-23	7.49535e-19	2	1.08466	3.29862	0.772263	1.32941	1.80376	5.06632	2.25927
SCAF11	0.349041	0.654	0.447	4.76318e-23	7.83923e-19	2	6.96112	5.07005	3.87323	3.04739	2.8489	3.16462	3.44024
COL6A1	0.393771	0.391	0.205	6.5632e-23	1.08017e-18	2	1.95896	2.29894	2.2809	1.70769	0.782367	0.817212	0.555415
WIPF2	0.375891	0.263	0.109	7.31008e-23	1.20309e-18	2	0.598549	1.26588	0.765652	0.616614	0.439435	0.501812	0.474689
SERPINH1	0.301819	0.643	0.44	7.70743e-23	1.26849e-18	2	5.46852	4.94589	5.66478	4.07586	2.76406	2.48954	1.85986
EHD2	0.25479	0.274	0.128	8.5453e-23	1.40638e-18	2	0.323185	1.17384	0.888709	0.758757	0.658505	0.394372	0.661337
PHTF2	0.386046	0.264	0.111	8.95432e-23	1.4737e-18	2	2.24584	1.37608	0.686264	0.594979	0.581231	0.586932	0.585378
PRSS23	0.384818	0.468	0.271	1.39098e-22	2.28928e-18	2	3.77664	2.95088	2.87646	1.78186	1.18594	1.02089	1.46384
NFKBIA	0.44136	0.392	0.209	1.52892e-22	2.5163e-18	2	0.798734	2.43193	0.980893	1.48443	1.10032	1.1581	1.39056
EIF3D	0.351921	0.373	0.193	1.58334e-22	2.60586e-18	2	1.65964	1.90713	1.17216	1.08726	0.96067	1.02693	0.983019
BOD1L1	0.348766	0.612	0.405	1.67547e-22	2.75749e-18	2	5.02206	4.67345	3.31771	2.90306	2.57341	3.28306	3.0785
NAP1L1	0.359838	0.537	0.333	1.76797e-22	2.90973e-18	2	2.91735	3.44573	2.57283	1.92344	1.93136	1.66212	2.29482
SP100	0.319783	0.547	0.343	1.85299e-22	3.04965e-18	2	1.86181	3.43219	2.14107	1.97404	2.05418	2.31273	2.67833
SPIN1	0.416488	0.335	0.163	2.26664e-22	3.73043e-18	2	1.05402	1.76199	0.958851	0.680325	0.674316	1.13347	0.760782
DYNC1I2	0.312147	0.499	0.307	2.62914e-22	4.32704e-18	2	4.16337	2.86541	1.39181	1.53659	1.91931	1.78026	2.4108
CDYL	0.283307	0.267	0.122	3.82096e-22	6.28854e-18	2	1.50414	1.17071	0.861923	0.805928	0.546608	0.44353	0.483086
DCTN1	0.365516	0.339	0.167	4.05657e-22	6.6763e-18	2	1.80659	1.7472	0.869822	0.938597	0.90734	0.813574	0.961126
UBTF	0.287531	0.418	0.238	4.18171e-22	6.88226e-18	2	3.3021	2.20378	1.27278	1.35997	1.44561	1.43243	1.45682
PABPC1	0.281363	0.81	0.632	4.5055e-22	7.41515e-18	2	9.88881	8.19789	8.45478	6.66976	4.8919	4.78212	4.80298
MPRIP	0.311405	0.335	0.17	4.66746e-22	7.6817e-18	2	1.15402	1.61746	0.958166	0.901371	0.756409	1.11597	0.950229
NRBP1	0.349305	0.368	0.192	7.93092e-22	1.30527e-17	2	1.54981	1.86974	1.00888	0.901413	0.968578	1.22726	1.05894
PDLIM2	0.257799	0.322	0.167	1.19688e-21	1.96982e-17	2	1.6103	1.43811	0.789961	0.769177	0.917712	0.895657	1.01468
RPL18	0.322476	0.516	0.319	1.30717e-21	2.15135e-17	2	1.13483	3.03331	1.74088	2.15728	1.93656	1.73096	2.04295
ARPC1B	0.341159	0.436	0.25	3.48274e-21	5.73189e-17	2	2.099	2.43477	0.794245	1.14304	1.7384	1.7404	1.76082
EIF5B	0.306227	0.823	0.66	3.54084e-21	5.82752e-17	2	8.36977	9.58455	9.19268	7.9045	5.7697	5.11478	5.83252
COTL1	0.297518	0.307	0.153	4.79408e-21	7.8901e-17	2	3.18364	1.49567	1.13053	1.02628	0.614122	0.922241	0.621739
NFIC	0.36024	0.264	0.115	5.33259e-21	8.77638e-17	2	1.05155	1.2545	0.693295	0.410779	0.530668	0.539257	0.656906
PEBP1	0.315611	0.738	0.553	5.78716e-21	9.5245e-17	2	5.40372	6.7425	4.98323	5.49112	4.12174	4.94194	4.01144
VGLL3	0.323504	0.584	0.389	8.41749e-21	1.38535e-16	2	5.2545	4.42946	4.62757	3.7759	2.27152	1.53462	2.23085
ANP32A	0.302687	0.436	0.256	9.4465e-21	1.55471e-16	2	3.10071	2.46219	2.2532	1.75763	1.17401	1.41418	1.22805
EIF4E2	0.335585	0.335	0.17	1.01525e-20	1.6709e-16	2	1.95876	1.66582	0.95824	0.885236	0.989624	0.722891	0.866599
ATP5E	0.298118	0.544	0.349	1.03306e-20	1.70022e-16	2	2.56466	3.2624	1.67051	2.34105	2.54432	1.47354	2.51842
MAP4K5	0.309978	0.467	0.283	1.64931e-20	2.71444e-16	2	1.42857	2.75765	1.72984	1.30538	1.31056	2.61334	2.15462
FAM114A1	0.315171	0.733	0.549	2.09484e-20	3.44768e-16	2	6.70911	6.75002	6.7957	4.87311	3.59479	3.82939	4.17119
NRIP1	0.312166	0.269	0.124	2.30656e-20	3.79614e-16	2	1.75991	1.35303	0.83352	0.590699	0.52206	1.02933	0.737161
RPL10A	0.280095	0.333	0.174	2.9128e-20	4.79388e-16	2	0.851543	1.52073	1.08081	1.0324	0.859678	0.497665	0.967452
ZNF146	0.266717	0.52	0.333	3.24382e-20	5.33869e-16	2	4.87027	3.12499	3.02581	2.27388	1.58659	2.24086	1.78223
IST1	0.254749	0.255	0.119	3.35234e-20	5.51728e-16	2	1.24695	1.11143	0.539415	0.594025	0.564295	0.67815	0.828811
SLC25A6	0.261878	0.574	0.383	3.49502e-20	5.7521e-16	2	2.49518	3.64771	2.90292	2.85198	2.36484	2.37146	2.42494
MBD2	0.354129	0.252	0.109	3.54787e-20	5.83909e-16	2	2.2356	1.24013	0.745097	0.912237	0.458059	0.198283	0.476566
RPS19	0.292151	0.736	0.549	3.55982e-20	5.85876e-16	2	4.44936	6.50348	4.35786	5.05989	4.03485	3.95013	5.69904
RIF1	0.320025	0.309	0.154	4.00359e-20	6.5891e-16	2	1.27952	1.61478	1.31182	0.862062	0.749025	0.844044	0.724855
NBR1	0.316538	0.433	0.257	6.29615e-20	1.03622e-15	2	1.40783	2.47165	1.47165	1.49225	1.33726	1.81687	1.67284
SEMA5A	0.378665	0.579	0.392	7.62929e-20	1.25563e-15	2	2.27659	4.58466	2.56573	2.49518	2.37616	3.87328	3.22848
USP1	0.273653	0.253	0.118	1.08955e-19	1.79319e-15	2	2.74115	1.16978	0.992093	0.600826	0.568546	0.483515	0.515278
RBBP7	0.263633	0.401	0.234	1.27739e-19	2.10232e-15	2	3.33525	2.05744	1.82227	1.37082	1.16222	1.15428	1.17442
SQSTM1	0.262517	0.602	0.411	1.40025e-19	2.30453e-15	2	2.65339	4.14844	2.77268	3.82967	2.92338	3.11859	2.32749
GNG11	0.343363	0.459	0.276	1.47651e-19	2.43005e-15	2	3.2121	2.89291	1.60625	2.75023	1.47048	1.6496	1.48908
ATP5EP2	0.286924	0.314	0.161	1.52261e-19	2.50592e-15	2	0.783475	1.45372	0.636813	1.07928	0.777182	0.640101	1.08435
DAB2	0.259936	0.782	0.606	1.57372e-19	2.59003e-15	2	4.97452	7.66387	4.76903	5.47644	6.07558	4.66438	7.06318
IARS	0.386761	0.364	0.196	2.49587e-19	4.10771e-15	2	2.57855	2.05991	1.21058	1.31545	1.23434	0.69261	0.769492
KDELR1	0.316872	0.54	0.35	2.59929e-19	4.27792e-15	2	2.66393	3.3551	2.13835	2.3492	2.31263	1.93095	2.03072
NCOR2	0.295053	0.346	0.187	2.66136e-19	4.38007e-15	2	1.665	1.75142	0.778139	0.64781	1.09784	1.22812	1.476
CEP57	0.294735	0.263	0.124	2.74955e-19	4.52521e-15	2	0.658464	1.25271	0.772861	0.524575	0.652512	0.795131	0.659828
NONO	0.356912	0.3	0.146	2.92297e-19	4.81063e-15	2	1.3825	1.5041	0.718356	0.888353	0.747154	0.888493	0.560619
MYO1B	0.296418	0.561	0.372	3.44023e-19	5.66193e-15	2	2.75941	3.90789	2.23345	3.41002	3.00036	2.37683	2.14383
GCLC	0.364661	0.263	0.12	4.59697e-19	7.5657e-15	2	0.885743	1.35897	0.621719	0.687348	0.448133	0.912989	0.65786
TXLNA	0.344915	0.336	0.176	5.01132e-19	8.24763e-15	2	0.459851	1.79341	1.01167	1.08421	0.838419	1.11122	0.951678
CDC37	0.299093	0.357	0.195	5.10438e-19	8.40079e-15	2	0.852778	1.80387	1.06221	1.14329	1.06729	1.02253	1.10265
SPTAN1	0.296803	0.487	0.305	5.24028e-19	8.62446e-15	2	4.04449	3.06692	2.2202	1.88702	2.1515	2.02758	1.7095
UBXN7	0.268914	0.305	0.158	9.36728e-19	1.54167e-14	2	0.751356	1.41352	0.878321	0.765283	0.756717	0.824732	1.01242
VASP	0.34707	0.256	0.116	1.01669e-18	1.67328e-14	2	1.4342	1.23409	0.737695	0.385744	0.564571	0.465292	0.664521
ADAM10	0.251676	0.54	0.358	1.46877e-18	2.41729e-14	2	1.58543	3.32552	2.79417	1.89886	2.2496	2.30655	2.52856
HMGXB4	0.329472	0.267	0.126	1.51518e-18	2.49368e-14	2	0.428171	1.28707	0.695844	0.679477	0.647358	0.430103	0.721195
EP300	0.309396	0.329	0.174	1.61412e-18	2.65652e-14	2	1.56459	1.70752	1.01943	0.913955	1.04304	0.887054	1.00248
USP22	0.300288	0.301	0.153	2.18646e-18	3.59848e-14	2	1.69007	1.46227	0.796211	0.825056	0.684086	1.01935	0.873205
FXR1	0.251852	0.595	0.411	2.31058e-18	3.80276e-14	2	6.04108	3.8248	2.97926	2.60379	2.5668	2.70364	2.84134
SGIP1	0.329779	0.308	0.157	2.34187e-18	3.85425e-14	2	0.784105	1.62651	0.779906	0.742637	0.87462	1.52604	0.685275
ZCRB1	0.34498	0.352	0.19	2.53697e-18	4.17535e-14	2	1.54034	1.87552	1.17098	1.23807	0.972722	0.826142	0.944295
NT5E	0.342144	0.395	0.226	3.25535e-18	5.35766e-14	2	1.35084	2.35776	2.53134	2.02514	0.83556	0.996553	0.625281
PPIG	0.277478	0.726	0.551	4.27398e-18	7.03411e-14	2	4.0171	6.4513	5.17058	5.59086	4.23393	4.13235	4.19739
AIMP1	0.346205	0.354	0.194	4.75083e-18	7.81891e-14	2	1.67035	1.91134	1.23557	1.30826	1.05165	0.853972	0.799994
URI1	0.25377	0.442	0.274	4.75128e-18	7.81965e-14	2	1.18443	2.44082	2.29682	1.89292	1.26868	1.38175	1.56708
BAZ1B	0.288999	0.636	0.452	5.53755e-18	9.11369e-14	2	6.42792	4.99778	4.43324	3.51006	2.89493	3.43383	3.25335
SSBP1	0.337849	0.439	0.264	6.13385e-18	1.00951e-13	2	2.3903	2.54019	1.8915	1.9687	1.29559	1.28712	1.20709
HINT1	0.292296	0.495	0.316	6.37981e-18	1.04999e-13	2	2.13671	2.90931	1.91372	2.27381	1.93599	1.64781	1.78001
ZC3H13	0.300578	0.734	0.564	6.99547e-18	1.15131e-13	2	5.87297	7.14771	5.89495	5.21757	4.34688	4.43849	5.28905
RPL4	0.266444	0.802	0.646	7.77583e-18	1.27975e-13	2	7.23193	8.42178	8.08982	7.49373	5.95445	4.29023	4.85525
PPP1R12A	0.266732	0.755	0.581	7.81205e-18	1.28571e-13	2	8.75358	7.23824	6.83012	4.11102	4.19459	4.53506	6.73778
HNMT	0.264175	0.309	0.165	8.03023e-18	1.32162e-13	2	1.75923	1.4736	0.973262	0.71508	0.621874	0.89922	1.33453
SUPT5H	0.291268	0.399	0.236	8.79922e-18	1.44818e-13	2	2.79355	2.16376	1.24493	1.38861	1.378	1.25065	1.50113
MYO6	0.276071	0.37	0.214	1.15216e-17	1.89622e-13	2	0.73955	2.1661	1.00088	0.63515	0.756478	2.75432	2.3892
CREBBP	0.322026	0.333	0.179	1.33899e-17	2.20372e-13	2	0.196268	1.73727	0.945191	0.796698	0.886312	1.30551	1.10131
MCL1	0.256246	0.541	0.364	1.61388e-17	2.65613e-13	2	3.46726	3.46248	2.41081	2.93295	2.39404	2.57238	2.04426
SMNDC1	0.349607	0.318	0.166	1.81898e-17	2.99367e-13	2	1.48019	1.6618	1.04287	1.19435	0.747608	0.736581	0.680206
SF3B2	0.253715	0.747	0.574	2.05206e-17	3.37728e-13	2	6.86317	6.56311	5.13373	4.60037	4.89916	4.80014	4.78643
UBR5	0.317497	0.343	0.188	2.16944e-17	3.57046e-13	2	2.34338	1.84693	1.44077	1.17137	0.844495	0.957384	0.95461
ERP29	0.280073	0.446	0.276	2.22101e-17	3.65534e-13	2	1.60259	2.44784	1.68162	1.86944	1.39086	1.87338	1.38196
PTK7	0.275788	0.316	0.171	2.43041e-17	3.99998e-13	2	0.648578	1.54618	0.98894	1.1124	0.876864	0.948088	0.783129
SLTM	0.276988	0.56	0.379	2.62038e-17	4.31262e-13	2	3.57337	3.79726	3.01885	3.01459	2.21771	2.81021	2.30785
GNG12	0.283914	0.307	0.162	2.85631e-17	4.70092e-13	2	0.646846	1.45642	1.05129	0.69418	0.780926	0.867007	0.855521
PPP3CA	0.28779	0.286	0.146	3.69274e-17	6.07751e-13	2	1.55604	1.36229	1.35837	0.958291	0.525894	0.448649	0.532479
DDX18	0.347179	0.383	0.22	3.81383e-17	6.2768e-13	2	2.20347	2.15616	1.61886	1.44232	0.964125	1.00427	1.13104
SNRPB2	0.310453	0.311	0.163	4.09001e-17	6.73134e-13	2	2.36677	1.52732	1.1394	0.957269	0.838237	0.719816	0.538944
RBM6	0.296621	0.551	0.372	4.12515e-17	6.78917e-13	2	3.09281	3.81131	2.72901	3.05322	2.40765	2.69652	2.11812
ITPRIPL2	0.322625	0.353	0.196	4.68465e-17	7.70999e-13	2	1.41627	1.91088	1.44169	1.34628	0.975656	0.89717	0.86973
PARN	0.302177	0.267	0.131	4.83604e-17	7.95916e-13	2	0.132086	1.25177	0.882143	0.630005	0.567051	0.647079	0.620207
PPM1G	0.282964	0.443	0.276	8.47598e-17	1.39498e-12	2	4.40127	2.58935	1.9588	1.70729	1.64276	1.68121	1.47048
PDHA1	0.308539	0.255	0.122	1.05041e-16	1.72876e-12	2	1.70506	1.18543	0.744198	0.49678	0.579735	0.626178	0.546935
COX7C	0.32642	0.404	0.24	1.45013e-16	2.38663e-12	2	0.460493	2.21322	1.39237	1.76662	1.25467	1.02932	1.16146
SFSWAP	0.289317	0.312	0.168	1.78645e-16	2.94014e-12	2	0.498777	1.54959	1.24254	0.927473	0.746797	0.711374	0.911629
PRDX6	0.33725	0.408	0.244	1.80689e-16	2.97378e-12	2	3.28428	2.32514	1.76614	1.94583	1.34867	0.78776	0.869898
XRCC6	0.286316	0.366	0.211	1.87467e-16	3.08533e-12	2	3.2066	1.84878	1.19227	1.24868	1.14532	1.17908	0.90179
RUFY1	0.299034	0.38	0.223	2.17187e-16	3.57446e-12	2	1.51904	2.08975	1.48352	1.18042	1.31693	1.3776	1.08206
PDE4DIP	0.280747	0.286	0.149	2.22665e-16	3.66462e-12	2	1.12403	1.41479	0.881662	0.607323	0.727311	0.600299	1.2397
PDCD7	0.27523	0.266	0.134	2.51266e-16	4.13534e-12	2	0.132212	1.24688	0.915334	0.838268	0.659052	0.49047	0.603574
UTRN	0.296783	0.388	0.231	2.78414e-16	4.58214e-12	2	1.68264	2.30603	1.33276	1.19811	1.4768	1.73786	1.57934
ZBTB7A	0.313135	0.305	0.162	2.92489e-16	4.81378e-12	2	2.51862	1.53623	0.911223	0.87573	0.789304	0.659279	0.966738
DRAP1	0.275489	0.286	0.149	2.99736e-16	4.93306e-12	2	1.25302	1.33191	0.600717	0.888522	0.874236	0.603202	0.818498
DDX46	0.261779	0.599	0.423	3.11577e-16	5.12794e-12	2	4.29432	4.38469	3.9465	3.87791	2.6163	2.79672	2.58158
YPEL5	0.272482	0.286	0.15	3.73664e-16	6.14976e-12	2	1.2975	1.36308	0.684982	0.707882	0.778591	0.956915	0.901971
SLC25A24	0.262614	0.28	0.148	3.8332e-16	6.30867e-12	2	0.851058	1.29443	1.00402	0.763365	0.713745	0.624847	0.680503
SNHG5	0.27596	0.374	0.222	3.85723e-16	6.34822e-12	2	2.65718	1.93893	1.8704	1.56602	0.873228	0.689359	1.09688
FAU	0.262994	0.308	0.169	4.36687e-16	7.18699e-12	2	1.1665	1.41257	0.744725	1.09614	0.879296	0.760707	0.78641
CIR1	0.255739	0.501	0.334	4.97019e-16	8.17995e-12	2	1.07368	3.0728	2.14863	2.67708	1.80934	1.95103	2.33103
H1F0	0.326958	0.388	0.233	1.02983e-15	1.69489e-11	2	1.0307	2.44167	1.59137	1.34174	1.25081	1.62248	1.70549
TNKS2	0.256786	0.316	0.178	1.04355e-15	1.71747e-11	2	2.49809	1.56639	1.2826	0.762158	0.752554	1.01841	1.11844
SEMA3C	0.361805	0.371	0.217	1.14233e-15	1.88004e-11	2	1.74903	2.34863	1.62566	1.19153	1.09749	1.22092	1.5308
KRCC1	0.276065	0.401	0.246	1.94367e-15	3.19889e-11	2	0.958591	2.20016	1.87245	1.50753	1.24277	1.09648	1.39039
SRSF11	0.251104	0.789	0.643	2.58139e-15	4.24845e-11	2	6.02142	8.06707	6.34811	6.16358	5.60266	6.20711	6.13508
WSB1	0.307935	0.442	0.279	2.82065e-15	4.64223e-11	2	2.79608	2.5849	1.6676	1.12301	1.49573	2.22425	1.77732
GCC2	0.329101	0.45	0.287	2.85715e-15	4.7023e-11	2	2.25041	2.93904	2.05516	1.60399	1.62614	2.01418	1.94069
APPL1	0.268693	0.266	0.139	3.23887e-15	5.33052e-11	2	1.55846	1.27933	0.944238	0.563398	0.779747	0.606005	0.717653
WDR60	0.281984	0.28	0.149	3.51585e-15	5.78638e-11	2	1.38766	1.39481	1.11483	0.82025	0.592398	0.749038	0.781979
TOP2B	0.290197	0.477	0.313	4.57813e-15	7.53469e-11	2	4.15818	3.07899	2.3582	1.85157	1.54899	2.4768	2.21293
YES1	0.312885	0.274	0.142	4.92162e-15	8.09999e-11	2	1.16728	1.35933	0.909078	0.904391	0.535147	0.778693	0.577618
TJP1	0.30256	0.506	0.342	6.21555e-15	1.02296e-10	2	3.32751	3.45674	2.05489	1.59961	2.11245	3.12187	2.76625
BRD2	0.299125	0.527	0.362	1.07237e-14	1.76491e-10	2	0.762476	3.47021	2.17661	2.54402	2.29905	2.38874	2.26003
PLOD1	0.253681	0.321	0.184	1.29211e-14	2.12656e-10	2	1.21749	1.53437	1.23614	1.05696	0.977921	0.728348	0.755215
PDS5A	0.265441	0.435	0.283	1.50556e-14	2.47786e-10	2	2.96594	2.52633	1.8682	1.5928	1.60333	1.87563	1.60831
FER	0.27345	0.27	0.144	2.1493e-14	3.53732e-10	2	0.593936	1.39534	0.857934	0.686106	0.777763	0.792035	0.991885
BAZ2A	0.269026	0.385	0.237	2.22418e-14	3.66056e-10	2	1.74046	2.16856	1.46934	1.60089	1.3087	1.35864	1.40007
CDC42BPA	0.269145	0.561	0.396	2.35529e-14	3.87634e-10	2	3.76148	4.06057	3.45862	2.62009	2.30587	2.75899	3.26434
BICD2	0.267802	0.267	0.141	2.57683e-14	4.24095e-10	2	0.600364	1.26321	0.984121	0.682723	0.618804	0.697984	0.685427
SMARCC2	0.307115	0.484	0.323	2.62985e-14	4.32821e-10	2	3.1089	3.14034	1.54892	1.81236	1.84218	2.57924	2.63132
MDM2	0.318673	0.383	0.233	3.33877e-14	5.49495e-10	2	1.84393	2.33579	1.17561	1.32296	1.37125	1.73316	1.617
ITM2B	0.276067	0.689	0.537	3.55136e-14	5.84482e-10	2	2.33639	6.31105	3.73033	4.09507	4.27283	5.81946	5.2948
ZADH2	0.266402	0.338	0.199	4.38468e-14	7.21631e-10	2	1.39885	1.80081	1.91313	1.25552	0.860139	0.637318	0.986228
BCAT1	0.268329	0.504	0.343	4.79208e-14	7.8868e-10	2	1.84506	3.39596	2.89406	2.46277	1.68522	2.20814	2.73608
PLRG1	0.289001	0.283	0.154	7.85807e-14	1.29328e-09	2	1.22611	1.37528	0.954985	0.726169	0.73556	0.567136	0.843393
NIN	0.287154	0.286	0.157	8.71198e-14	1.43382e-09	2	2.26451	1.5562	0.958123	0.575284	0.717565	1.29444	1.13863
UGP2	0.260548	0.398	0.251	1.1198e-13	1.84297e-09	2	0.52578	2.19778	2.44455	1.46719	1.05951	1.01104	1.32029
CTSC	0.256732	0.395	0.25	1.14736e-13	1.88833e-09	2	0.672917	2.21508	1.09961	1.45279	1.65845	1.61919	1.62065
TCF4	0.286224	0.294	0.166	1.24565e-13	2.05009e-09	2	1.7327	1.58775	0.943339	1.28689	0.856986	1.27564	0.493519
TCEAL8	0.272135	0.377	0.234	1.46632e-13	2.41327e-09	2	1.3745	2.01958	1.37987	1.06136	1.28608	1.06744	1.61525
HNRNPUL2	0.260241	0.252	0.132	1.48589e-13	2.44547e-09	2	1.93034	1.16143	0.76962	0.826709	0.605764	0.597946	0.516017
LRPPRC	0.283033	0.307	0.174	1.49939e-13	2.4677e-09	2	0.93024	1.55706	1.26407	1.17341	0.767523	0.621058	0.78904
MEF2A	0.253171	0.302	0.173	1.59435e-13	2.62398e-09	2	0.388942	1.56911	0.963847	0.699583	0.88978	0.976227	1.45519
PA2G4	0.277181	0.325	0.189	1.8379e-13	3.02481e-09	2	2.67081	1.66372	1.17069	1.23344	0.952313	0.736654	0.926318
DYNLRB1	0.291495	0.425	0.276	2.47277e-13	4.06968e-09	2	1.48594	2.47977	1.39567	1.38916	1.65873	1.86339	1.73264
TRAF3IP1	0.286522	0.328	0.193	3.14057e-13	5.16875e-09	2	1.56112	1.80865	1.21857	1.2227	0.914815	1.00027	1.22096
TSR1	0.264518	0.321	0.191	3.40763e-13	5.60828e-09	2	2.44086	1.67698	1.30113	1.28491	0.944287	0.782554	0.905958
MRPS35	0.250431	0.308	0.181	7.77269e-13	1.27923e-08	2	1.50755	1.54839	1.28732	1.15419	0.887093	0.78544	0.774864
ANO6	0.257527	0.329	0.197	1.27063e-12	2.0912e-08	2	1.23563	1.72861	1.59185	1.15192	0.931164	0.898982	0.94958
SNRNP70	0.257776	0.322	0.193	2.17221e-12	3.57502e-08	2	1.03761	1.68166	0.976076	1.22186	1.07239	1.043	1.06421
DYNLL2	0.252228	0.26	0.146	2.32725e-12	3.83019e-08	2	2.43585	1.3372	1.10351	0.933437	0.792548	0.632972	0.536663
CTCF	0.271297	0.309	0.182	2.72006e-12	4.47667e-08	2	0.438672	1.63983	1.00047	0.800077	0.924488	1.29067	1.13984
TOMM7	0.251476	0.264	0.148	2.77248e-12	4.56295e-08	2	1.16357	1.28655	0.911505	1.03605	0.654635	0.494029	0.773931
SLU7	0.251042	0.463	0.315	2.88865e-12	4.75413e-08	2	1.67836	2.81276	2.16389	2.15223	1.70418	1.91715	1.98575
ATXN2	0.254264	0.437	0.295	8.91892e-12	1.46788e-07	2	3.16022	2.65385	1.69227	1.7574	1.78001	1.98571	1.97875
IL13RA1	0.262798	0.276	0.16	1.95991e-11	3.22563e-07	2	0.951326	1.4253	0.884209	0.627086	0.616356	1.11364	1.20126
TARDBP	0.250836	0.381	0.25	3.27916e-11	5.39684e-07	2	1.02749	2.10449	1.63295	1.7251	1.36687	1.31595	1.0602
CEP63	0.26193	0.302	0.187	4.60404e-10	7.57733e-06	2	1.12167	1.65303	1.13127	1.00479	0.899897	1.10059	1.12363
DDX27	0.287629	0.394	0.269	9.45426e-10	1.55598e-05	2	2.88835	2.47699	1.86521	1.69925	1.63593	1.15656	1.51925
WNT5A	0.593135	1	0.952	9.16111e-170	1.50774e-165	3	45.0949	56.7429	79.0549	69.1458	41.1743	21.5154	26.5226
ELOVL5	0.890512	0.551	0.267	1.36469e-92	2.24601e-88	3	1.90651	1.94815	5.39146	3.36616	1.20364	1.001	0.79371
SPARC	0.487832	0.982	0.939	3.37681e-89	5.55756e-85	3	26.9913	34.2181	44.3114	31.6827	23.1238	16.658	28.0778
TAGLN2	0.78342	0.617	0.285	1.33509e-80	2.19728e-76	3	0.534268	0.514115	0.147127	0.190852	0.158002	0.0981263	0.166876
ERBB2IP	0.621644	0.712	0.559	2.61357e-75	4.30141e-71	3	4.18723	5.30074	9.64107	6.42107	4.45523	3.6395	3.81453
ADAMTS12	0.277044	0.991	0.919	1.18434e-73	1.94918e-69	3	1.44666	0.433363	0.246116	0.47336	0.484962	1.08383	0.646019
MORF4L2	0.453664	0.941	0.858	7.62296e-71	1.25459e-66	3	19.9098	13.8868	22.0707	16.5931	13.2913	11.5867	12.7122
TGFBI	0.789567	0.451	0.21	3.68896e-57	6.07129e-53	3	1.35084	2.12502	4.22798	2.19401	1.04707	1.07839	0.607132
COL15A1	0.742304	0.338	0.114	9.87277e-53	1.62486e-48	3	0.324886	0.184434	2.57051	2.27601	0.684862	0.275807	0.123144
NABP1	0.741465	0.412	0.191	1.8639e-47	3.0676e-43	3	0.263671	0.997334	3.64176	3.03834	0.966167	0.424968	0.722764
LUC7L3	0.450077	0.769	0.648	1.38889e-45	2.28584e-41	3	7.5329	7.44963	10.1794	7.7193	5.64709	5.67396	4.44004
CLIC4	0.402048	0.77	0.671	4.42963e-43	7.29028e-39	3	9.99311	9.00608	10.2375	7.81441	5.57193	4.51087	5.72395
GPR161	0.62932	0.33	0.141	6.43474e-41	1.05903e-36	3	0.638287	0.563479	2.28669	1.54837	0.636886	0.342309	0.678606
NCL	0.311311	0.931	0.881	1.67912e-35	2.76349e-31	3	20.1647	16.4801	20.3363	17.9931	13.5309	12.2612	13.018
TMEM43	0.482613	0.547	0.406	5.06484e-35	8.33571e-31	3	2.89902	2.60427	4.83492	3.52163	2.24669	2.30079	2.47188
HMGCS1	0.666456	0.335	0.178	3.82207e-33	6.29036e-29	3	0	0.701927	3.397	2.40823	1.55308	1.20985	0.426408
ACTR2	0.443955	0.583	0.443	3.99297e-33	6.57164e-29	3	5.78161	3.84072	5.16058	3.74034	2.34092	2.71542	2.35624
ATP2B4	0.389242	0.728	0.617	3.22661e-32	5.31036e-28	3	9.51031	5.85507	8.65308	6.55718	5.02424	3.62985	6.35338
KANK2	0.420248	0.705	0.553	1.382e-31	2.2745e-27	3	4.84873	4.29159	7.50482	6.643	4.18445	3.44517	4.41283
NID1	0.334596	0.824	0.757	2.65779e-31	4.3742e-27	3	6.12699	7.50884	12.6892	9.09308	9.97724	8.5133	8.4192
PBX1	0.538862	0.342	0.195	7.55525e-31	1.24344e-26	3	1.32885	1.54555	2.44425	1.44045	0.842065	0.785971	0.512452
MEIS1	0.538225	0.381	0.232	7.49865e-30	1.23413e-25	3	2.00417	1.21634	2.93418	2.05351	1.02657	1.42926	0.948818
SSR1	0.451619	0.502	0.369	4.12541e-29	6.78959e-25	3	2.22684	2.63773	4.21564	3.59914	2.31714	1.81375	1.27463
VEGFA	0.493654	0.459	0.311	4.77789e-29	7.86346e-25	3	0.923435	2.26804	3.98625	3.83936	1.96491	1.25063	0.962757
KLF9	0.445186	0.579	0.453	5.24783e-29	8.63687e-25	3	1.68885	3.28777	5.55099	4.29591	2.91949	2.5961	2.9908
LDHA	0.512791	0.33	0.181	1.27018e-28	2.09047e-24	3	3.3475	1.07143	2.20629	1.69761	0.824137	0.38331	0.558311
TMEM30A	0.357554	0.675	0.596	8.54171e-28	1.40579e-23	3	7.22047	5.03599	7.44959	6.18591	4.54647	4.6838	4.26082
PSD3	0.47315	0.474	0.342	1.25529e-27	2.06595e-23	3	2.81041	2.35588	4.05763	2.90945	1.93572	2.46013	1.33594
S1PR3	0.459871	0.482	0.36	4.47453e-27	7.36418e-23	3	3.56249	2.81601	4.45506	3.11588	1.94244	2.48027	2.12339
SEC23A	0.481106	0.357	0.215	1.24362e-26	2.04675e-22	3	1.11717	0.987395	2.40796	1.53573	0.970867	1.17355	0.968702
SPATS2L	0.351959	0.745	0.617	5.9233e-26	9.74856e-22	3	9.38164	7.40479	8.87291	9.23238	5.02976	3.26318	4.79589
CCNI	0.363568	0.578	0.484	8.58189e-25	1.41241e-20	3	3.20538	3.04777	5.24103	3.87285	3.15641	3.93996	2.94014
ARPC5	0.251194	0.854	0.835	2.42888e-24	3.99744e-20	3	12.6181	10.187	15.5652	12.4246	11.8674	9.6022	14.6686
TMEM45A	0.49576	0.294	0.176	2.08213e-23	3.42677e-19	3	0.364115	0.40291	2.10084	1.54834	1.12851	0.603855	0.656942
ARHGAP21	0.417222	0.403	0.306	2.66759e-23	4.39031e-19	3	4.84662	1.78429	3.226	2.38875	1.64375	1.54736	1.54071
ENDOD1	0.45816	0.274	0.139	5.23743e-23	8.61976e-19	3	0.328999	0.9951	1.73014	1.13262	0.683016	0.31976	0.486231
JAZF1	0.477044	0.338	0.204	6.11972e-23	1.00718e-18	3	1.18371	1.23555	2.45495	2.39657	0.814142	0.524102	0.848569
SCD	0.397738	0.506	0.346	7.89528e-23	1.2994e-18	3	1.323	2.18624	4.30845	4.53939	3.03912	2.15001	0.878009
LONRF2	0.515652	0.267	0.135	8.28576e-23	1.36367e-18	3	0.506894	0.168634	1.97173	1.4327	0.966998	0.878845	0.425585
KDELR2	0.39222	0.469	0.351	6.18896e-22	1.01858e-17	3	1.77981	1.9997	3.6344	3.05137	2.18225	1.91965	1.53307
CCT2	0.35376	0.458	0.383	1.33502e-21	2.19717e-17	3	2.58483	1.96281	3.73416	2.69065	2.47981	2.33513	2.10974
CSRP1	0.440508	0.417	0.287	1.70023e-21	2.79824e-17	3	3.29491	2.75395	3.43517	3.23905	1.4234	1.10851	0.890932
IBTK	0.456315	0.326	0.211	3.39474e-21	5.58707e-17	3	1.51236	1.3698	2.34074	1.48463	1.04265	0.876271	0.823823
TM9SF3	0.307494	0.642	0.559	4.36044e-21	7.17641e-17	3	5.87813	4.52751	6.13782	4.7175	3.92924	3.73607	4.34012
LARS	0.376283	0.487	0.38	5.99944e-21	9.87388e-17	3	2.52041	3.17139	3.92308	2.30821	2.31546	1.83567	2.19047
C17orf76-AS1	0.414777	0.346	0.212	2.22627e-20	3.66399e-16	3	1.61253	1.24032	2.24014	2.13916	0.892498	0.836148	0.707213
MBNL1	0.389374	0.46	0.342	2.27824e-20	3.74953e-16	3	3.22679	2.0156	3.6569	3.81013	2.2941	1.33582	1.21224
RPL30	0.341224	0.589	0.499	3.67653e-20	6.05084e-16	3	3.50771	4.91661	5.62754	4.96519	3.52539	2.71749	2.47219
USO1	0.320141	0.63	0.544	3.72099e-20	6.12401e-16	3	2.2136	3.85045	6.22227	4.56962	4.63979	3.94232	4.0598
INPP4B	0.429182	0.349	0.237	4.87034e-20	8.01561e-16	3	1.81432	1.34744	2.57451	1.60852	1.43603	1.00656	1.1386
DDX21	0.341945	0.502	0.419	7.54606e-19	1.24193e-14	3	3.30463	3.20084	4.36556	3.55163	3.01396	2.26884	1.91449
DSEL	0.438328	0.301	0.191	8.47075e-19	1.39412e-14	3	1.08546	1.65576	2.12332	1.38521	0.582717	0.358214	1.15304
ATP2A2	0.399853	0.379	0.267	8.84007e-19	1.4549e-14	3	0.852349	1.98384	2.75689	1.71827	1.4065	1.32846	1.21706
HSPD1	0.348156	0.533	0.41	9.46166e-19	1.5572e-14	3	3.8755	3.03414	4.25325	3.15377	2.69087	2.13562	2.43217
TTC37	0.323405	0.481	0.404	1.21899e-18	2.00622e-14	3	3.17142	2.34426	4.00225	2.82731	2.64599	2.25356	2.91408
FYN	0.412597	0.321	0.201	1.39609e-18	2.29768e-14	3	0.950545	0.655378	2.12153	2.13331	1.1024	0.789791	0.660941
PGRMC1	0.477505	0.423	0.319	2.00157e-18	3.29419e-14	3	1.81931	2.1882	4.24363	3.58808	1.78035	2.61828	1.5044
SF3B1	0.289451	0.638	0.567	3.99162e-18	6.56941e-14	3	5.62169	5.13693	6.4001	4.08388	4.19716	4.82876	4.61218
MASP1	0.406198	0.37	0.278	1.07981e-17	1.77716e-13	3	0.663277	1.78246	3.05402	2.68778	1.76628	1.27526	1.002
GAPDH	0.290984	0.513	0.455	1.54828e-17	2.54816e-13	3	5.3361	3.64452	4.51557	3.44855	3.2487	2.56897	2.54036
RPL15	0.292742	0.56	0.483	2.27469e-17	3.74369e-13	3	2.84005	3.49067	4.78241	3.55838	2.934	3.22763	3.5212
EIF4A2	0.348589	0.408	0.302	3.97856e-17	6.54792e-13	3	1.14252	1.4507	2.83768	2.02363	1.57463	2.17451	1.51628
MAGI3	0.433803	0.26	0.145	1.02429e-16	1.68577e-12	3	0.472252	0.411771	1.82767	1.74603	0.71528	0.812942	0.593476
EPB41L3	0.429654	0.257	0.147	1.05327e-16	1.73348e-12	3	0.831877	0.706005	1.73805	1.11875	0.876563	0.591098	0.566315
RYBP	0.366875	0.422	0.331	1.34461e-16	2.21296e-12	3	2.2223	2.46539	3.33391	2.34283	1.60545	1.6621	2.05098
GOLIM4	0.31304	0.568	0.479	3.82504e-16	6.29525e-12	3	4.23284	3.48843	5.19243	4.609	3.11801	3.26525	3.33357
SYNCRIP	0.301465	0.507	0.449	4.40461e-16	7.24911e-12	3	4.01806	3.3191	4.39616	3.11468	2.88451	2.63538	2.96125
HSPH1	0.348905	0.518	0.414	5.33941e-16	8.7876e-12	3	3.2439	2.94187	4.51401	2.92577	2.67042	3.23469	2.84141
IDI1	0.392505	0.322	0.208	6.63242e-16	1.09156e-11	3	0.707782	0.487631	2.3876	2.12225	2.046	0.878769	0.592718
PPP1CB	0.364682	0.33	0.219	7.70742e-16	1.26849e-11	3	0.802487	0.929	2.10448	1.33297	0.981127	1.45853	1.22808
EIF4A1	0.375212	0.335	0.234	8.3003e-16	1.36606e-11	3	0.943558	1.15409	2.23891	1.70709	1.18201	1.13388	0.998428
IQGAP1	0.279999	0.598	0.538	8.52551e-16	1.40313e-11	3	5.89933	4.25034	5.84995	4.83323	3.89657	3.43908	4.40647
MKI67IP	0.363389	0.266	0.179	1.47513e-15	2.42776e-11	3	1.35357	0.793001	1.67532	1.07719	0.844742	0.645995	0.89721
DNTTIP2	0.278807	0.455	0.409	2.35175e-15	3.87051e-11	3	3.60647	2.56058	3.70981	3.01586	2.58641	2.15277	2.41509
INSIG1	0.387177	0.315	0.2	2.67566e-15	4.4036e-11	3	0.29787	0.713938	2.31871	2.65708	1.58051	0.803105	0.428038
PSMA4	0.253881	0.658	0.588	3.089e-15	5.08388e-11	3	8.25189	5.92318	6.60323	5.83409	4.62569	4.50849	3.69534
ELF2	0.404377	0.257	0.156	3.55107e-15	5.84436e-11	3	0.506894	0.744831	1.72808	1.29081	0.666256	0.756045	0.736546
UBL3	0.367561	0.37	0.281	3.731e-15	6.14048e-11	3	0.82466	1.81199	2.81945	1.91484	1.40343	1.81886	1.46424
RPL22	0.365434	0.301	0.207	6.20114e-15	1.02058e-10	3	1.62272	1.69876	1.98743	1.38239	0.829907	0.845254	0.69939
DNAJB11	0.319239	0.396	0.316	6.62202e-15	1.08985e-10	3	1.84769	1.71811	2.94149	2.58022	1.84782	1.8084	1.43016
MTPN	0.308996	0.478	0.41	7.83615e-15	1.28967e-10	3	2.0855	3.49207	3.98198	3.54036	2.18913	2.47779	1.87658
TRAM1	0.25219	0.661	0.602	9.26591e-15	1.52498e-10	3	5.2176	6.25433	6.66755	5.03228	4.72975	4.51891	4.31617
FAM120A	0.325294	0.405	0.319	9.88209e-15	1.62639e-10	3	2.48073	1.54476	2.88948	2.15121	1.94949	1.48828	1.7857
RSL1D1	0.264227	0.546	0.498	1.62966e-14	2.68209e-10	3	4.41563	4.14982	5.05116	4.54623	3.71507	2.90599	2.81812
DNAJC10	0.276893	0.498	0.442	2.40343e-14	3.95557e-10	3	2.93453	3.02427	4.27831	3.19347	2.79136	2.47976	3.47768
MRFAP1	0.300456	0.493	0.415	2.9428e-14	4.84325e-10	3	2.32244	2.43261	3.93868	3.57923	2.56026	2.63269	2.20431
PTEN	0.339853	0.357	0.261	3.03545e-14	4.99575e-10	3	2.55152	1.87362	2.45972	1.29974	1.35697	0.904774	1.75347
CHD1	0.350831	0.337	0.25	7.71394e-14	1.26956e-09	3	2.69972	1.33691	2.48315	1.94368	1.4094	1.47199	1.13925
RSU1	0.33305	0.314	0.229	1.14372e-13	1.88233e-09	3	1.70371	1.83372	2.03187	0.970677	0.931114	0.860372	1.28111
TAF1D	0.312892	0.44	0.378	1.96791e-13	3.23879e-09	3	2.65491	3.23778	3.68776	3.33287	2.08106	1.81056	1.79218
RGS2	0.347854	0.3	0.184	3.11307e-13	5.12349e-09	3	0.100444	0.254344	2.12882	2.80088	1.49757	0.760506	0.658636
MFSD1	0.289562	0.26	0.215	4.09242e-13	6.73531e-09	3	0.674981	1.21817	1.72786	1.29728	0.864052	0.813111	1.06819
CBX6	0.362884	0.262	0.185	4.47426e-13	7.36374e-09	3	0.506894	1.16928	1.80008	1.59783	0.849328	0.631128	0.543505
NDUFA5	0.300277	0.333	0.282	6.91171e-13	1.13753e-08	3	0.492136	1.73919	2.45504	1.7015	1.34441	1.69384	1.47794
PABPC4	0.29871	0.383	0.318	7.65735e-13	1.26025e-08	3	1.30324	2.47756	2.88903	2.40672	1.74318	1.60303	1.28464
ZHX1	0.325416	0.348	0.265	1.11697e-12	1.8383e-08	3	0.548134	1.146	2.41165	2.0679	1.3523	1.10901	1.65624
SRP72	0.272989	0.578	0.502	1.4102e-12	2.3209e-08	3	3.46103	4.03078	5.00585	3.70684	3.5017	3.00886	3.53423
CASC4	0.275253	0.428	0.362	3.00201e-12	4.94071e-08	3	2.58981	3.01898	3.26412	3.10972	1.95197	1.74083	1.48434
TOMM70A	0.316063	0.279	0.199	3.57087e-12	5.87694e-08	3	1.19952	1.09245	1.73177	1.14869	1.00019	0.944239	0.777325
RAB10	0.275283	0.396	0.336	5.42292e-12	8.92504e-08	3	2.58167	1.75406	2.85937	2.08175	1.68079	2.11801	2.1412
HSPA9	0.255805	0.512	0.457	9.12741e-12	1.50219e-07	3	3.13384	3.06266	4.31944	3.89464	3.17052	2.65006	2.76026
TBC1D23	0.255181	0.311	0.288	9.52184e-12	1.5671e-07	3	2.99644	1.80737	2.39037	1.59118	1.51483	1.46158	1.73007
HSPB1	0.328356	0.293	0.217	9.78107e-12	1.60977e-07	3	0.132086	0.494107	2.03675	1.08494	1.43844	0.785055	1.90217
PCOLCE	0.304461	0.379	0.295	1.08049e-11	1.77827e-07	3	0.875959	1.8415	2.73588	2.46466	1.91781	1.30413	1.18371
TNFRSF1B	0.364182	0.266	0.171	1.22285e-11	2.01257e-07	3	0.672486	0.525464	1.91337	2.09104	1.55425	0.23853	0.420371
ENO1	0.265288	0.449	0.379	1.54516e-11	2.54303e-07	3	4.08462	2.22013	3.3681	3.06362	2.67351	1.66636	1.87071
NAA15	0.32654	0.268	0.19	1.57427e-11	2.59094e-07	3	1.86773	0.914541	1.74657	1.34272	0.909195	0.927663	0.839164
SEC11A	0.298559	0.39	0.297	2.24392e-11	3.69304e-07	3	1.57304	2.4413	2.58788	2.39358	1.30407	1.37653	0.983028
NPTN	0.305349	0.335	0.257	2.6012e-11	4.28105e-07	3	1.86174	1.56284	2.28106	1.67373	1.31885	1.37745	1.20825
UBE3A	0.26593	0.431	0.376	3.47927e-11	5.72618e-07	3	1.33915	2.62506	3.36992	2.46267	2.18525	2.06095	2.44977
SMAP1	0.306117	0.282	0.197	3.86959e-11	6.36857e-07	3	0.457031	0.637513	1.80734	1.95078	1.34862	0.681021	0.605494
TCEAL1	0.293738	0.411	0.34	4.0483e-11	6.66269e-07	3	0.60861	1.91237	3.16453	2.68896	2.158	1.16313	2.42198
CRTAP	0.283868	0.364	0.286	5.02613e-11	8.27201e-07	3	0.746986	1.59612	2.45984	2.23111	1.60691	1.44847	1.19138
MAN2A1	0.292248	0.339	0.266	5.02626e-11	8.27222e-07	3	1.14597	1.83489	2.37944	2.22698	1.54195	1.31785	0.746474
RPS3	0.252878	0.506	0.441	1.08839e-10	1.79127e-06	3	4.71207	3.57036	4.08659	3.65716	2.59241	2.36631	2.61659
STRAP	0.253697	0.373	0.316	1.81543e-10	2.98783e-06	3	2.95835	1.7645	2.6714	2.47221	1.7401	1.88908	1.46496
ERGIC2	0.251031	0.315	0.276	2.91227e-10	4.79302e-06	3	1.37602	1.41271	2.19391	1.84634	1.44233	1.31522	1.41624
RP11-166D19.1	0.321656	0.255	0.171	3.27167e-10	5.38451e-06	3	0.461598	1.17647	1.64118	1.32976	0.90285	1.0591	0.225707
C1orf63	0.30036	0.308	0.239	3.39832e-10	5.59296e-06	3	0.671393	1.2467	2.24505	1.83435	1.47718	1.0711	1.32918
FYTTD1	0.271063	0.449	0.378	3.92425e-10	6.45854e-06	3	2.4802	3.02034	3.4946	2.69411	2.33382	2.07305	2.02733
EFCAB14	0.250891	0.31	0.277	4.38507e-10	7.21695e-06	3	0.764348	1.70027	2.2438	1.64646	1.43567	1.22499	1.60846
HSPE1	0.295938	0.263	0.194	6.39641e-10	1.05272e-05	3	0.260198	0.560581	1.65619	1.35207	1.0022	1.0669	0.941826
CCDC6	0.25922	0.295	0.241	6.54465e-10	1.07712e-05	3	2.11193	1.65765	1.91802	1.12072	1.221	0.841753	1.31412
G3BP1	0.278545	0.326	0.267	7.33674e-10	1.20748e-05	3	1.43987	1.47134	2.23722	1.54198	1.37773	1.54522	1.37666
PRKAR1A	0.298017	0.28	0.199	9.50595e-10	1.56449e-05	3	1.50056	1.22824	1.75616	1.42506	0.845786	1.10814	0.752611
XPO1	0.282583	0.296	0.229	1.40072e-09	2.3053e-05	3	2.46496	1.51545	1.91214	1.1987	1.08525	1.00451	1.15337
AASDHPPT	0.253202	0.296	0.257	2.0871e-09	3.43496e-05	3	0.683711	1.05421	2.09966	1.32101	1.52875	1.44277	1.6342
ACSL3	0.285636	0.311	0.241	2.36751e-09	3.89645e-05	3	0.945661	1.19786	2.07205	1.69039	1.43572	1.27257	0.939551
P4HA1	0.274968	0.373	0.306	3.24887e-09	5.34699e-05	3	1.22411	2.11301	2.61733	2.27013	1.84245	1.23534	1.2103
KIAA1430	0.284986	0.264	0.191	4.00685e-09	6.59448e-05	3	0.840746	1.35651	1.61951	0.948791	0.860301	0.692586	0.984287
UGGT2	0.283063	0.293	0.234	4.04929e-09	6.66432e-05	3	1.98364	0.951421	1.97832	1.32668	1.14955	1.45644	1.39473
RIOK1	0.279584	0.252	0.182	4.15454e-09	6.83755e-05	3	0.515828	1.28477	1.59264	1.26771	0.911386	0.535883	0.776081
CMTM6	0.27122	0.323	0.257	4.28922e-09	7.0592e-05	3	1.37632	1.24201	2.21651	1.65395	1.44371	1.46246	1.47511
DARS	0.277139	0.271	0.204	4.68442e-09	7.70963e-05	3	1.23236	1.05526	1.70807	1.37244	0.950866	0.971444	0.958644
MTCH1	0.265027	0.271	0.219	9.552e-09	0.000157207	3	1.78868	1.34625	1.77698	1.51512	0.977058	0.911621	0.941081
IRF2BP2	0.288934	0.278	0.21	2.7691e-08	0.000455738	3	1.61963	1.57874	1.92622	1.30877	0.750479	1.91423	0.778819
DNAJC2	0.28013	0.257	0.198	2.82453e-08	0.000464862	3	1.05103	1.18071	1.70473	1.42392	0.929893	0.861387	0.8678
ZCCHC24	0.2641	0.308	0.248	4.23254e-08	0.000696591	3	1.88541	1.32705	2.12013	1.86666	1.04297	1.3423	1.54308
RANBP9	0.254086	0.257	0.187	1.87766e-07	0.00309025	3	0.459851	0.898009	1.54332	1.29977	0.807647	1.18046	0.832179
ZNF331	0.261925	0.258	0.19	2.00214e-06	0.0329512	3	0.62736	0.377602	1.88642	2.86807	1.56861	0.489291	0.634894
H6PD	0.2567	0.258	0.197	3.93379e-06	0.0647423	3	0.460493	0.375798	1.76388	1.71879	1.32208	1.36885	0.930961
TFPI2	0.6743	0.798	0.522	5.37765e-67	8.85053e-63	4	0.456973	0.603018	0.41436	0.799318	0.172269	0.211397	0.0242323
ADAMTS13	0.500108	0.978	0.923	2.14284e-51	3.52669e-47	4	0	0.00759503	0.0185275	0.0118866	0.00338071	0.0240753	0.00344649
CXCL14	0.766721	0.325	0.115	7.61794e-40	1.25376e-35	4	0	0.0229137	1.14449	2.98005	1.86757	0.28882	0.371559
PCDH20	0.503412	0.32	0.13	6.10237e-29	1.00433e-24	4	0	0.0326492	0.890659	2.39432	2.78449	0.413955	0.344758
SEMA3B	0.497568	0.38	0.203	7.99603e-23	1.31599e-18	4	0.586087	1.35245	1.53896	2.52525	1.2571	0.850277	0.607823
RPS8	0.272858	0.919	0.836	1.30242e-21	2.14352e-17	4	13.7795	15.4861	15.6506	17.1588	11.4334	8.21678	12.5843
SPON1	0.426292	0.275	0.119	2.4198e-21	3.98251e-17	4	0.0640558	0.157706	0.705791	1.65415	1.35939	0.938427	0.321941
TMX3	0.397563	0.462	0.284	6.03253e-21	9.92834e-17	4	1.48693	1.42065	2.29801	3.04153	2.03552	1.32624	1.23718
B4GALT1	0.457621	0.271	0.122	3.13538e-20	5.1602e-16	4	1.74692	0.680652	1.5979	1.66757	0.550756	0.299859	0.175684
LTN1	0.451472	0.462	0.331	7.35162e-20	1.20993e-15	4	2.24864	1.90579	2.93371	3.85549	2.10947	1.32598	1.90706
PYGL	0.4206	0.261	0.126	6.98351e-17	1.14935e-12	4	0	0.573556	1.34138	1.544	0.621809	0.464921	0.282199
ALDH3A2	0.422272	0.261	0.126	1.03577e-16	1.70467e-12	4	0.666339	0.505449	1.43946	1.54907	0.58663	0.42641	0.303813
PHLDB2	0.409881	0.443	0.292	1.18381e-15	1.94831e-11	4	1.19759	1.70385	1.90292	3.44107	2.71755	2.17135	1.04527
SLC7A2	0.449049	0.256	0.131	6.58743e-15	1.08416e-10	4	0	0.168618	0.671364	1.81573	1.34546	1.29225	0.433853
SOAT1	0.339596	0.29	0.16	3.3397e-13	5.49647e-09	4	0.865954	0.408287	1.19167	1.66329	1.26992	0.725085	0.663558
ABCA8	0.299738	0.28	0.155	1.09859e-12	1.80806e-08	4	0	0.185444	0.750823	1.55932	1.30556	1.45349	0.773702
MKLN1	0.340632	0.365	0.241	4.85374e-11	7.98829e-07	4	0.685654	1.1711	1.46483	2.32026	1.43878	1.41352	1.30407
UQCRQ	0.273649	0.573	0.441	1.86715e-10	3.07295e-06	4	3.34862	3.21212	3.22746	4.24689	3.1499	2.41122	2.74073
GLRX2	0.260966	0.632	0.502	3.80977e-10	6.27012e-06	4	0	0.234825	0.616337	0.525979	0.594126	0.38252	0.403146
GADD45G	0.303957	0.253	0.146	7.88815e-10	1.29823e-05	4	0	0.0153136	0.318342	1.66658	1.85369	2.10612	0.538096
CD82	0.290081	0.28	0.172	1.48332e-09	2.44125e-05	4	0.529235	0.596365	0.95669	1.55924	1.37887	0.600869	0.785417
TMED9	0.270505	0.558	0.446	4.3317e-09	7.12911e-05	4	3.7884	3.69922	4.18641	4.42435	2.98737	2.22322	2.37138
DNAJB4	0.279059	0.302	0.199	4.34037e-09	7.14338e-05	4	1.35644	0.89927	1.57225	1.79449	1.15991	0.781571	1.00531
GNA12	0.258918	0.267	0.163	1.08321e-08	0.000178275	4	0.147011	0.584814	1.07656	1.40491	0.890501	1.16472	0.618604
FADS2	0.26834	0.392	0.278	3.81718e-08	0.000628232	4	1.54658	1.70485	2.00827	2.50697	2.07272	1.44242	0.97087
SERPINE1	0.290992	0.446	0.338	6.37129e-08	0.00104859	4	5.27815	3.00069	2.2361	3.87789	3.14399	0.958336	3.26783
MPHOSPH8	0.270499	0.49	0.395	8.74948e-08	0.00143999	4	1.71259	2.90123	3.37482	3.79379	2.33446	2.35628	2.3486
FAM105A	0.286081	0.267	0.171	8.86976e-08	0.00145978	4	0.147011	0.480286	1.56956	1.5936	1.05374	0.789961	0.7184
EPB41L2	0.298547	0.412	0.312	1.20809e-07	0.00198828	4	4.42662	2.31654	2.09993	3.17694	2.68869	2.00437	1.12314
ATP1B3	0.266134	0.359	0.254	2.18657e-07	0.00359865	4	1.68247	1.11198	2.08439	2.19162	1.56881	1.32229	1.00008
TSPYL2	0.255074	0.29	0.193	3.12084e-07	0.00513628	4	0.658765	1.13564	1.39717	1.71243	1.12021	0.996611	0.82074
PSMB7	0.256129	0.376	0.277	3.48393e-07	0.00573385	4	2.01936	1.47266	1.79504	2.34033	1.66299	1.72471	1.25233
CHST2	0.259271	0.309	0.21	5.26107e-07	0.00865866	4	0.211067	0.412721	1.59211	1.92289	1.61104	1.49094	1.05488
RSRC2	0.253726	0.486	0.402	7.38067e-07	0.0121471	4	1.11339	2.92138	2.59375	3.84616	2.7319	2.92626	2.74119
UBA52	0.266206	0.342	0.248	1.07231e-06	0.0176481	4	2.39333	1.65057	1.37759	2.11072	1.38708	1.2934	1.18129
ERGIC1	0.265798	0.387	0.299	1.34481e-06	0.0221329	4	0.888841	1.77057	2.20151	2.62025	1.97854	1.59057	1.21346
REN	0.376207	0.264	0.197	1.9734e-06	0.0324782	4	0.259605	0.797343	1.19776	3.03104	2.87111	1.58674	1.96097
UBE2L6	0.266341	0.272	0.192	3.11869e-06	0.0513274	4	0.712634	0.90032	1.02118	1.61682	1.21629	0.860946	0.915097
KDR	0.734753	0.335	0.11	1.75375e-59	2.88633e-55	5	0	0.127779	0.580608	1.35808	2.60771	1.46982	0.364824
GLRX3	0.573947	0.684	0.475	1.07858e-55	1.77513e-51	5	1.97521	0.624662	0.765533	0.797486	0.940316	0.695103	0.849161
EDNRB	0.703905	0.364	0.157	1.14662e-52	1.88711e-48	5	0	0.0413822	0.786271	1.76106	2.84312	1.19909	0.859695
GALNT15	0.58279	0.336	0.128	6.68177e-48	1.09969e-43	5	0	0.0270119	0.319146	1.34785	2.1718	1.6724	0.78275
ADAMTS14	0.364269	0.97	0.92	4.99428e-41	8.21959e-37	5	0	0.0155012	0	0	0.00533767	0	0.00712402
CALM2	0.253601	0.939	0.927	9.58648e-34	1.57774e-29	5	24.0891	17.4792	16.7924	18.4802	24.9763	18.06	24.506
SLC1A1	0.474039	0.275	0.129	1.70062e-28	2.79888e-24	5	0.259605	0.171192	0.401757	0.893119	1.67855	1.00307	0.970815
ANXA13	0.322404	0.761	0.625	1.35743e-27	2.23405e-23	5	0	0.0104183	0.0196912	0.0049289	0.00605452	0	0.00833543
SEMA3A	0.536943	0.31	0.162	1.91326e-25	3.14884e-21	5	0	0.136447	0.29517	1.64707	2.79052	2.26984	2.06083
B4GALT4	0.454925	0.297	0.167	6.21116e-25	1.02223e-20	5	0.637042	0.634833	0.822748	1.02532	1.89865	0.687342	0.997645
HSD11B1	0.478706	0.261	0.126	5.98728e-23	9.85386e-19	5	0.495148	0.0152925	0.672586	0.947714	1.92295	0.675197	1.68068
HSPB6	0.424205	0.261	0.142	4.56501e-20	7.5131e-16	5	0	0.323887	1.06678	1.06366	1.61816	0.599859	0.488805
ZNF804A	0.405621	0.317	0.177	2.59475e-19	4.27044e-15	5	0	0.134106	0.270567	0.876959	2.50427	2.80185	2.93447
SEC11C	0.35185	0.307	0.199	3.06917e-16	5.05124e-12	5	0.100444	0.687525	0.661165	1.18246	1.85936	1.26187	1.36708
LMAN2	0.312455	0.3	0.209	1.80047e-11	2.96322e-07	5	0.7858	0.672875	0.98855	1.21771	1.88556	1.43007	1.32577
FAM134B	0.319379	0.281	0.189	4.72303e-11	7.77317e-07	5	0	0.153859	0.768098	1.46057	1.86491	1.73428	1.4827
PRDM11	0.273334	0.4	0.293	5.11935e-11	8.42542e-07	5	0	0.0304918	0.0592794	0.0170853	0.0102488	0.0280556	0.00580661
BHMT2	0.302307	0.278	0.188	1.676e-10	2.75836e-06	5	0.1645	0.557679	0.924712	1.63365	1.74782	0.971723	1.11253
CLTB	0.280848	0.328	0.243	3.93549e-10	6.47703e-06	5	0.623259	1.23431	1.01909	1.65466	2.07214	1.17067	1.54774
ITPR2	0.316555	0.258	0.179	8.19234e-10	1.3483e-05	5	0.211067	0.750485	0.698829	0.980973	1.75945	1.38999	1.34769
LEPROTL1	0.272748	0.271	0.183	9.67063e-10	1.59159e-05	5	0.401123	0.277412	1.0462	1.30833	1.61107	1.29383	1.08871
GSTO1	0.267074	0.294	0.22	3.3886e-09	5.57696e-05	5	1.40193	0.880371	1.00985	1.27578	1.88382	1.63583	1.34141
RNF19A	0.252408	0.343	0.277	5.27644e-08	0.000868396	5	0.954283	1.29892	1.28627	1.40441	2.37522	2.9466	1.51143
SLC2A12	0.254653	0.331	0.259	1.90675e-07	0.00313813	5	0	0.198225	0.0488543	0.194936	0.318545	0.479278	0.238133
COL7A1	0.265116	0.254	0.192	1.47975e-06	0.0243537	5	1.31426	0.920945	1.07853	1.61868	1.87015	1.00435	1.36607
KCND2	0.878783	0.416	0.158	9.21922e-55	1.5173e-50	6	0	0.299607	0.509701	1.05057	1.29303	3.71821	1.54253
ABCA9	0.854687	0.294	0.07	8.72138e-53	1.43537e-48	6	0.23253	0.931658	0.0509276	0.24128	0.320067	2.2524	0.442752
SNCA	0.721851	0.373	0.152	2.32273e-37	3.82274e-33	6	0	0.215077	0.350731	0.745048	1.32979	2.96493	1.83733
LEFTY2	0.669496	0.28	0.1	3.92544e-28	6.46049e-24	6	0	0.00672115	0.106567	0.502852	1.4137	2.34992	1.28595
RP3-428L16.2	0.669686	0.306	0.139	1.46323e-27	2.40819e-23	6	0	0.265854	0.486082	1.103	1.20829	2.61228	1.08847
ERV3-1	0.570845	0.308	0.163	1.7761e-24	2.9231e-20	6	0.495148	0.463397	0.322174	0.47716	0.950648	2.31181	2.08167
BAMBI	0.573566	0.285	0.133	1.12553e-23	1.85239e-19	6	0	0.422406	0.288699	0.707371	0.965802	2.04334	1.12541
PDE4B	0.55922	0.304	0.149	5.70417e-23	9.38793e-19	6	0.394466	0.498574	0.622977	1.04731	1.20474	2.19132	0.643814
HAP1	0.543498	0.278	0.142	1.31179e-22	2.15894e-18	6	0.0640558	0.454744	0.498371	0.633507	0.801251	1.9468	1.1377
SLC1A2	0.558394	0.26	0.121	5.83044e-22	9.59573e-18	6	0	0.249614	0.189997	0.410773	1.45116	1.95287	0.870114
MDK	0.528354	0.317	0.199	8.69292e-20	1.43068e-15	6	1.42174	1.77822	0.731644	1.01754	1.08053	2.69643	1.36811
ISG15	0.464034	0.296	0.171	1.32998e-18	2.18887e-14	6	0.264424	0.586905	0.211118	0.630709	1.24219	2.05271	1.81621
SCPEP1	0.447352	0.273	0.153	5.72403e-16	9.42061e-12	6	0.147011	0.333109	0.572406	0.875479	1.13865	1.83885	1.04739
C1S	0.27954	0.772	0.684	1.92028e-15	3.16039e-11	6	2.77116	5.97854	7.52925	6.65688	6.54168	9.39294	7.66003
IRS1	0.401835	0.29	0.202	3.67873e-15	6.05446e-11	6	0.612198	0.70775	0.90249	1.23273	1.36296	2.07181	0.981432
APOE	0.422386	0.274	0.149	3.87824e-15	6.3828e-11	6	0	0.206703	0.15206	0.687722	1.47281	1.94395	1.93244
CERK	0.408484	0.303	0.198	4.24009e-15	6.97834e-11	6	0.977709	0.609846	0.618836	0.866732	1.50058	2.14637	1.69136
OLFML2B	0.464916	0.267	0.155	4.46753e-15	7.35266e-11	6	0.707782	0.498577	0.416628	0.71539	1.17045	1.92525	1.26356
SESN3	0.395386	0.281	0.205	1.68459e-14	2.7725e-10	6	0.56808	0.994677	1.10666	1.00024	1.2358	2.18049	1.32826
TSIX	0.384441	0.469	0.366	1.9967e-14	3.28616e-10	6	0.983901	2.56299	2.29113	2.19051	3.02617	4.24214	2.62982
KCNQ1OT1	0.473864	0.306	0.178	5.39068e-14	8.87199e-10	6	0.506894	0.482119	0.774329	1.27577	1.90216	2.57821	1.47158
TUBA1A	0.376424	0.384	0.291	6.97665e-14	1.14822e-09	6	1.70549	1.71615	1.39676	1.56835	1.95827	3.01321	2.06121
PRRC2B	0.321656	0.28	0.215	1.31018e-11	2.15629e-07	6	0.501567	1.24812	0.806909	0.989623	1.25797	1.95748	1.40384
HMGN3	0.346052	0.278	0.204	3.70754e-11	6.10187e-07	6	0.607338	0.337937	0.794899	1.17129	1.62109	2.03059	1.61125
GOLM1	0.315683	0.533	0.45	5.39885e-11	8.88542e-07	6	2.85465	3.61158	3.82898	3.61298	2.67489	4.79423	2.63185
YAP1	0.296063	0.389	0.332	1.38269e-10	2.27563e-06	6	1.54818	1.51698	1.96006	1.85362	2.04868	2.96073	2.28083
PARP4	0.317526	0.267	0.202	3.31015e-10	5.44784e-06	6	0.426235	0.64706	0.736732	0.750423	1.4187	1.91334	1.91149
RFTN1	0.321856	0.301	0.243	3.5645e-10	5.86645e-06	6	0.88693	1.22176	1.20359	1.42228	1.38833	2.25925	1.58382
ADAR	0.281956	0.366	0.301	5.15227e-10	8.47961e-06	6	1.12379	2.17798	1.44095	1.40025	1.81243	2.70217	2.14403
CCNG2	0.365673	0.274	0.195	5.64055e-10	9.28322e-06	6	0.527844	0.76928	0.561748	0.848848	1.16547	2.01647	2.08536
AK3	0.256357	0.37	0.325	1.85312e-09	3.04987e-05	6	1.47489	1.70253	1.63145	1.83775	1.99113	2.72975	2.23886
MSI2	0.366185	0.251	0.157	1.95769e-09	3.22196e-05	6	0	1.02104	0.479911	0.568693	0.863589	1.64913	1.26508
SLC38A2	0.292939	0.34	0.292	3.68133e-09	6.05873e-05	6	1.35424	2.01364	1.42858	1.64209	1.54775	2.69224	2.2454
DYNC1H1	0.252198	0.418	0.382	3.83213e-09	6.30692e-05	6	2.5617	2.64412	2.31954	2.05701	2.61254	3.43783	2.52878
SYNE1	0.325091	0.269	0.181	6.67529e-09	0.000109862	6	0.457098	1.18584	0.883739	0.653037	1.08062	1.8319	1.40296
CFI	0.292597	0.333	0.277	2.45244e-08	0.000403622	6	0.471391	1.79903	1.89027	1.61107	1.37586	2.53722	1.63318
BAZ2B	0.291903	0.396	0.314	4.30489e-08	0.000708499	6	1.46682	2.33586	1.65769	1.99565	1.87234	3.0604	2.40809
FBXO32	0.412834	0.276	0.197	6.93481e-08	0.00114133	6	0.259605	0.956443	0.551654	0.737323	0.904725	2.81531	4.63575
SLC2A13	0.285908	0.329	0.268	1.26903e-07	0.00208857	6	0	0.0797247	0.207009	0.222999	0.156899	0.0984763	0.0981458
SEPP1	0.262753	0.32	0.269	4.35508e-07	0.0071676	6	0.643966	1.29008	1.37651	1.52942	1.66557	2.37623	2.10029
CRNKL1	0.252995	0.269	0.211	3.97664e-05	0.654475	6	1.58605	0.85834	0.854802	1.09725	1.15934	1.78927	1.83899
GPX3	0.895784	0.307	0.054	1.04137e-78	1.71388e-74	7	0	0.0999241	0.0696044	0.170058	0.660493	0.542463	2.23779
NFKBIZ	0.763549	0.332	0.09	1.75237e-60	2.88405e-56	7	0	0.217301	0.224432	0.356379	0.707663	0.996346	2.1974
OMD	0.638904	0.276	0.061	2.98846e-56	4.9184e-52	7	0	0.0162512	0.260634	0.331959	0.577765	0.4166	1.52903
PRSS12	0.678475	0.29	0.078	1.04487e-50	1.71965e-46	7	1.60227	0.641656	0.14117	0.125666	0.256659	1.35676	1.85759
C10orf10	0.610537	0.307	0.095	3.27791e-45	5.39479e-41	7	0	0.330345	0.137706	0.640953	0.671908	1.12421	1.85903
PID1	0.556295	0.348	0.127	4.25671e-42	7.00569e-38	7	0	0.0172848	0.372497	0.762049	1.26619	1.28268	2.05115
LRIG1	0.585475	0.292	0.092	1.80183e-41	2.96545e-37	7	0.394291	0.326167	0.110863	0.18493	0.560394	1.61526	1.71086
PRUNE2	0.600271	0.301	0.105	2.07715e-39	3.41857e-35	7	0.526503	0.325991	0.573006	0.366501	0.97406	0.618975	1.92472
NTN4	0.575871	0.366	0.149	7.61853e-39	1.25386e-34	7	0.279223	1.05566	0.161054	0.367716	1.20305	1.37542	2.24738
CD302	0.493389	0.335	0.133	3.95742e-36	6.51312e-32	7	0.235106	0.186466	0.453945	0.47331	1.14797	1.44977	1.85129
UBASH3B	0.445522	0.329	0.134	5.23817e-34	8.62098e-30	7	0.0640558	0.277319	0.520037	0.490872	1.10634	1.46986	1.75726
ANTXR2	0.439617	0.628	0.421	6.93813e-29	1.14188e-24	7	0.687756	3.68061	2.93312	2.60605	2.90293	3.46376	5.32362
ANXA2	0.428075	0.656	0.492	2.29397e-28	3.77541e-24	7	3.93931	3.75822	3.60174	3.46986	4.03039	3.62325	6.25355
LGR4	0.444632	0.297	0.124	3.1441e-28	5.17456e-24	7	0.262426	0.0829548	0.472902	0.817722	1.12818	0.940807	1.66171
FGF11	0.505267	0.271	0.108	6.35512e-28	1.04593e-23	7	0	0.00296974	0.00925226	0	0.00616395	0	0.00634234
CAT	0.471542	0.35	0.167	4.6454e-27	7.6454e-23	7	0.663549	0.512807	1.21303	0.719075	1.03909	0.998325	2.06585
EPN2	0.440423	0.342	0.161	2.25806e-26	3.71631e-22	7	0.0640558	0.952778	0.551389	0.710948	1.18194	0.964007	1.92537
QPCT	0.405201	0.326	0.15	2.29894e-26	3.7836e-22	7	0.456973	0.456715	0.710818	0.799969	0.908093	1.23348	1.71228
TTC31	0.36462	0.785	0.627	3.1532e-26	5.18953e-22	7	0	0.0889717	0.0353613	0.0728725	0.0644193	0.0951907	0.0583161
CCNDBP1	0.387459	0.319	0.147	2.8604e-25	4.70765e-21	7	0	0.591034	0.452217	0.430375	1.16323	1.10066	1.59224
LGALS1	0.367902	0.737	0.589	2.07733e-24	3.41888e-20	7	4.56682	4.20727	4.46067	4.97259	5.7929	5.39598	7.67151
HIST1H2AC	0.409787	0.318	0.149	2.74318e-24	4.51473e-20	7	0	0.492797	0.651313	0.722328	0.92834	1.05822	1.66077
FBLN2	0.450665	0.333	0.164	6.71058e-24	1.10443e-19	7	0.595592	0.716244	1.27371	0.93875	0.874923	0.616435	1.9851
NAA20	0.391271	0.297	0.137	9.9146e-23	1.63175e-18	7	0	0.39271	0.572431	0.525933	0.939043	1.23203	1.55009
FAM214A	0.440553	0.273	0.122	3.17581e-22	5.22675e-18	7	0.506894	0.560574	0.371549	0.389231	0.793431	1.43143	1.61191
DHRS3	0.288438	0.314	0.165	1.12526e-19	1.85194e-15	7	0.555716	1.42845	0.448796	0.647313	0.970402	1.16582	1.55399
CNR1	0.351462	0.332	0.178	1.37998e-19	2.27118e-15	7	0	0.0166446	1.36946	1.3912	1.88622	1.27194	2.18219
GADD45B	0.382958	0.305	0.153	1.63407e-19	2.68935e-15	7	0.974098	0.977854	0.514909	0.727036	1.17978	0.811011	1.73384
JAK1	0.318578	0.733	0.602	3.86962e-19	6.36862e-15	7	4.14656	5.09712	4.77366	4.38786	5.39179	6.02065	7.40711
RABAC1	0.295579	0.273	0.134	4.60331e-19	7.57614e-15	7	0.763558	0.42996	0.444741	0.63041	0.964426	0.855674	1.25419
MYO1E	0.320605	0.454	0.28	8.7236e-19	1.43573e-14	7	2.22477	1.86932	1.46177	1.69483	1.88016	2.47219	2.92067
NCOR1	0.325105	0.658	0.487	1.04953e-18	1.72731e-14	7	3.43483	3.41916	3.23982	3.4931	4.23498	4.37986	5.58332
PRDX4	0.272879	0.285	0.151	3.16763e-18	5.21329e-14	7	0.200888	0.23306	0.817739	0.842222	1.02341	1.1415	1.38244
FAM101B	0.275529	0.26	0.13	3.53613e-18	5.81976e-14	7	0.790096	0.920205	0.691109	0.649438	0.89675	0.479621	1.30631
ALPK2	0.308298	0.422	0.256	6.62355e-18	1.0901e-13	7	0.721295	1.73284	1.46219	1.2353	1.75739	1.63958	2.50418
APMAP	0.278897	0.339	0.194	2.0198e-17	3.32419e-13	7	0	0.619953	0.870498	1.06794	1.39192	1.46318	1.75306
EIF2AK1	0.335981	0.553	0.39	2.63478e-17	4.33633e-13	7	1.37565	2.24649	2.24095	2.21855	2.86003	3.13341	3.9435
PHPT1	0.309584	0.305	0.161	2.64018e-17	4.34521e-13	7	0.197426	0.915982	0.680222	0.806522	0.995236	1.05453	1.56855
TACC1	0.357671	0.504	0.345	5.52963e-17	9.10067e-13	7	4.49855	2.66396	2.264	1.96944	2.31986	1.85829	3.64975
EHBP1	0.310139	0.688	0.547	1.70823e-16	2.81141e-12	7	3.22606	4.16093	4.39992	4.77645	4.96614	4.71238	6.65748
ZKSCAN1	0.299775	0.639	0.476	4.66097e-16	7.67103e-12	7	3.46945	4.03139	3.04349	3.13708	3.47215	4.88336	5.25452
KPNA6	0.268015	0.331	0.189	7.56565e-16	1.24515e-11	7	1.77655	1.05522	0.744912	1.10058	1.06874	1.0834	1.62564
SELM	0.29619	0.339	0.199	1.08231e-15	1.78126e-11	7	0.390537	0.552461	1.12124	0.951879	1.51629	1.0837	1.80012
CTR9	0.275761	0.4	0.26	8.87557e-15	1.46074e-10	7	3.07948	2.16927	1.4082	1.36573	1.34432	1.54097	2.36362
KLC1	0.347067	0.251	0.129	9.47435e-15	1.55929e-10	7	0.200888	0.430098	0.486616	0.549406	0.818147	0.828127	1.3003
NDUFA4	0.332602	0.451	0.3	1.07083e-14	1.76236e-10	7	1.62854	1.50159	1.60843	1.44777	1.97437	2.29966	2.85037
KNOP1	0.339769	0.296	0.168	1.76692e-14	2.908e-10	7	2.55715	1.12619	0.743969	0.727445	1.05726	1.16029	1.76276
NPEPPS	0.2533	0.44	0.289	2.12814e-14	3.5025e-10	7	0.827358	2.05486	1.34525	1.71402	1.78334	1.87447	2.52625
CYB5R3	0.258703	0.457	0.316	2.50535e-14	4.12331e-10	7	1.25892	2.36722	1.47064	1.50251	1.88327	2.02306	2.67265
SMIM14	0.291202	0.398	0.254	2.69326e-14	4.43256e-10	7	0.586368	1.59891	1.41847	1.21416	1.34285	1.84992	2.28541
UQCR10	0.293363	0.333	0.198	4.21654e-14	6.93959e-10	7	0.707395	0.718024	0.917755	1.06277	1.64951	0.966821	1.82878
COX7A2	0.282962	0.275	0.154	1.46743e-13	2.41509e-09	7	0	0.468139	0.789284	0.869731	1.04888	0.735507	1.3912
PVRL2	0.289453	0.264	0.146	2.23928e-13	3.6854e-09	7	0.818809	0.556769	0.561233	0.592675	1.02668	0.852146	1.31825
ELF1	0.313143	0.375	0.251	5.08336e-13	8.3662e-09	7	0.666815	2.06687	1.53854	1.38844	1.33484	1.3741	2.45626
DHRS7	0.320114	0.349	0.217	6.71631e-13	1.10537e-08	7	2.13125	1.41935	0.971585	1.16719	1.28478	1.57716	2.12571
RNF213	0.266808	0.349	0.217	9.51451e-13	1.5659e-08	7	0.78324	1.21724	0.997145	0.891617	1.47719	1.7338	1.94688
RARS2	0.289561	0.273	0.166	5.4613e-12	8.98821e-08	7	1.00497	1.07893	0.844335	0.822828	0.892805	0.703053	1.50754
CERS6	0.282801	0.285	0.172	6.4497e-12	1.06149e-07	7	0.607338	0.424897	1.38692	1.00684	0.806777	1.1248	1.57554
IFNGR1	0.25745	0.31	0.194	7.23212e-12	1.19026e-07	7	0.692573	0.817831	0.902526	0.982273	1.32705	1.01995	1.62814
SH3BGRL3	0.260262	0.326	0.202	1.02594e-11	1.68849e-07	7	0.147011	0.489162	1.17799	1.2148	1.39749	1.02272	1.70775
HSPB11	0.266179	0.328	0.211	4.91098e-11	8.08249e-07	7	0.822683	0.5793	0.824959	0.530503	0.510542	0.591697	0.609219
SMAP2	0.284957	0.268	0.16	7.09064e-11	1.16698e-06	7	0.511127	0.371115	0.776088	0.7721	1.16449	1.38571	1.51778
CAV2	0.265893	0.255	0.15	9.0346e-11	1.48691e-06	7	0.660701	0.972897	0.697343	0.679883	0.761145	0.713656	1.30267
ELL2	0.267945	0.367	0.248	4.39642e-10	7.23563e-06	7	1.78513	1.45881	1.66454	1.34279	1.422	1.07781	2.15993

## Sheet: Supplementary Data 2
Supplementary Data 2. Differentially expressed genes (DEG) in vitro (S1-S7)
DEG from states S2 and S3															DEG from states S3 and S4															DEG from states S5 and S6															DEG from states S6 and S7
						Average expression															Average expression															Average expression
GeneName	p_val	avg_logFC	prop. cells in state	prop. cells in other	p_val_adj	S1	S2	S3	S4	S5	S6	S7			GeneName	p_val	avg_logFC	prop. cells in state	prop. cells in other	p_val_adj	S1	S2	S3	S4	S5	S6	S7			GeneName	p_val	avg_logFC	prop. cells in state	prop. cells in other	p_val_adj	S1	S2	S3	S4	S5	S6	S7			GeneName	p_val	avg_logFC	prop. cells in state	prop. cells in other
TIMP3	2.62e-219	1.80649	1	0.962	4.31e-215	28.1811	52.8207	326.715	404.031	267.635	73.1131	97.7071			IGFBP1	5.1316e-144	2.11607	0.935	0.38	8.44559e-140	0	0.401025	16.6703	145.636	367.036	521.316	188.588			TIMP3	4.09e-140	-1.28776	0.995	1	6.73e-136	28.1811	52.8207	326.715	404.031	267.635	73.1131	97.7071			SPARCL1	8.39473e-97	1.40718	0.909	0.524
SULF1	8.26e-213	-2.21301	0.536	0.973	1.36e-208	67.1503	62.7181	5.96893	1.98745	1.4801	1.38437	2.40609			DCN	1.08554e-111	0.879664	1	0.975	1.78659e-107	7.69485	19.1834	47.9456	116.963	230.888	287.599	340.442			ADAMTS1	5.99e-104	-1.19678	0.786	0.97	9.86e-100	13.8186	23.2714	70.201	84.7844	73.7353	21.5825	48.6133			RGCC	6.56112e-78	1.27179	0.81	0.43
THBS1	5.6e-207	-2.20382	0.375	0.972	9.22e-203	18.7637	41.3783	3.67776	2.15856	2.04192	5.01469	6.71725			ACTA2	1.07744e-73	-1.64585	0.156	0.585	1.77325e-69	27.6272	11.649	10.1834	1.15671	0.556165	0.231856	3.10734			CLU	9.97e-82	1.05852	0.919	0.654	1.64e-77	0.937974	3.44898	1.22929	4.54066	10.0021	30.7092	23.0654			SEPT11	1.48175e-68	0.776181	0.935	0.715
MYLK	1.33e-189	-1.49139	0.614	0.983	2.2e-185	32.7753	39.7816	8.17826	3.25751	1.50342	2.77221	5.05266			TAGLN	2.8605e-72	-1.42691	0.206	0.617	4.70782e-68	21.1758	13.1696	9.10983	1.42686	0.498774	0.3996	2.8387			SOX4	8.09e-76	1.11186	0.896	0.642	1.33e-71	2.47574	13.796	2.6452	4.63635	8.18115	26.9109	12.2973			LMOD1	5.70129e-67	0.942747	0.878	0.526
LBH	7.49e-178	-1.91138	0.14	0.848	1.23e-173	5.1678	11.8355	0.898076	0.773728	1.68269	1.80437	5.54898			NEAT1	1.75047e-65	0.7356	0.948	0.764	2.88092e-61	6.09191	10.493	11.7581	25.6228	24.1575	18.6606	13.363			DIO2	4.65e-74	1.61194	0.596	0.184	7.66e-70	1.63867	3.5036	0.653548	0.606905	1.52051	11.6341	4.52192			IGFBP1	4.43824e-65	-1.01342	0.982	0.972
CALD1	5.96e-169	-0.788618	1	1	9.82e-165	178.124	291.58	131.969	95.5493	114.086	99.6199	139.985			FAM213A	1.31985e-60	0.859247	0.823	0.493	2.1722e-56	1.50878	3.36109	4.7658	12.6152	26.636	33.1583	19.8584			FERMT2	1.1e-70	-0.70824	0.821	0.962	1.8e-66	5.52999	6.99716	14.3439	18.3764	34.0387	16.2569	29.126			TPM1	7.5249e-64	1.02922	0.845	0.529
PTMA	6.79e-156	-1.36573	0.515	0.956	1.12e-151	24.1955	20.5875	4.509	5.26166	3.12201	4.36792	3.16437			SCARA5	2.21058e-56	0.865797	0.733	0.351	3.63818e-52	0	0	3.33799	9.31097	12.094	6.7701	2.94923			SPARCL1	2.26e-62	-0.932386	0.524	0.835	3.72e-58	6.92216	3.30526	13.909	13.8698	20.2219	7.35324	33.1182			MYADM	7.72768e-63	1.16003	0.639	0.184
GREM1	9.3e-156	-2.05728	0.041	0.695	1.53e-151	7.9359	8.55215	0.220773	0.210742	0.0763608	0.290229	0.160882			COL1A2	1.64373e-52	-0.543711	0.926	0.969	2.70524e-48	23.0051	31.0713	33.2969	18.9124	9.59523	11.8245	7.414			WNT5A	5.74e-59	-0.627614	0.857	0.968	9.45e-55	45.0949	56.7429	79.0549	69.1458	41.1743	21.5154	26.5226			ROCK2	8.68579e-62	0.674181	0.97	0.796
SAT1	2.57e-152	1.78717	0.87	0.366	4.23e-148	2.09286	2.31664	18.8087	29.3312	26.8223	29.6168	26.7389			TPM1	2.08908e-52	-0.876374	0.585	0.796	3.43821e-48	48.7499	41.4264	15.2642	5.77061	6.08451	4.90974	15.5407			LDLR	1.01e-56	-0.909095	0.522	0.83	1.66e-52	3.98796	2.64208	10.6027	17.4084	16.2332	5.94306	4.71758			MT-RNR2	1.02864e-54	-0.661282	0.943	0.993
CRISPLD2	4.75e-151	1.69923	0.841	0.309	7.82e-147	2.86192	1.61403	13.298	14.313	9.41706	7.30592	5.58804			LUM	3.43102e-41	0.612235	0.913	0.722	5.64678e-37	1.41255	3.00411	9.77912	18.8826	47.1244	54.5086	59.2356			CRYAB	2.6e-56	-1.15457	0.189	0.577	4.29e-52	0	0.808186	2.73042	3.57175	5.84037	1.15604	3.22038			LCP1	2.98527e-53	1.09443	0.546	0.14
PTMS	1.71e-140	-1.3491	0.395	0.906	2.81e-136	20.7261	14.2362	2.95341	2.25149	1.89921	1.3182	1.83192			CALD1	2.29869e-40	-0.320066	1	1	3.78318e-36	178.124	291.58	131.969	95.5493	114.086	99.6199	139.985			ABI3BP	3.55e-55	0.725005	0.97	0.85	5.85e-51	0.506894	0.58452	1.1281	3.74969	24.5352	51.7237	65.2062			ITGA1	2.92715e-51	0.902945	0.783	0.416
TPM2	6.31e-137	-1.20334	0.753	0.972	1.04e-132	54.056	40.2536	11.3839	6.2786	5.87556	4.49801	11.7232			VCL	3.26605e-39	-0.785038	0.49	0.701	5.37527e-35	11.6137	10.0311	10.0383	4.03459	4.8262	3.35195	8.55815			KIAA1199	5.55e-53	1.03697	0.642	0.298	9.14e-49	0.391818	2.83513	0.118731	1.10079	3.12546	10.6365	3.6149			ADAMTS1	8.31908e-49	0.787084	0.939	0.786
FILIP1L	7.07e-135	-1.16974	0.704	0.98	1.16e-130	10.1894	32.0468	9.25934	8.19451	8.24235	11.0912	15.2708			ADAMTS5	8.22007e-38	0.625504	0.782	0.481	1.35286e-33	2.4094	6.45297	5.61462	11.364	11.362	20.9581	13.3281			RGCC	7.95e-49	-1.08109	0.43	0.709	1.31e-44	0	0.648137	1.84742	4.39766	14.0217	4.09576	17.1777			TLN1	5.61315e-48	0.694639	0.887	0.627
ADAMTS1	9.14e-127	1.07621	0.991	0.872	1.51e-122	13.8186	23.2714	70.201	84.7844	73.7353	21.5825	48.6133			THSD7A	5.99739e-35	0.753942	0.526	0.219	9.87051e-31	0.132212	0.249276	1.71427	4.7688	9.82419	10.1106	9.18075			IFI6	4.98e-45	0.790327	0.719	0.423	8.2e-41	0.643303	1.24214	1.54614	1.94317	3.33012	8.54409	6.99988			TPM2	1.97901e-47	0.839043	0.816	0.52
ADAM12	1.34e-122	-1.53159	0.059	0.626	2.21e-118	5.21356	5.13145	0.325567	0.182871	0.348973	1.8328	1.41696			CTSL	2.30741e-34	0.643438	0.666	0.378	3.79754e-30	1.75219	1.44423	3.00597	6.62341	9.47117	5.98468	6.48645			ALDH1A1	4.15e-44	0.698724	0.857	0.663	6.83e-40	7.85667	15.0446	3.83823	8.68668	8.10529	17.3124	10.4162			COL4A1	3.21295e-46	0.767185	0.822	0.543
HSP90B1	3.47e-120	0.763061	0.989	0.977	5.7e-116	33.9784	25.8731	56.6383	46.4794	46.8108	39.4347	38.1784			RP1-78O14.1	1.41026e-33	0.621388	0.781	0.525	2.32101e-29	0.871445	2.54707	5.44165	10.9912	9.18818	6.96673	6.45282			LAYN	4.8e-44	-0.809477	0.435	0.737	7.91e-40	3.13002	3.22615	5.10756	9.11394	10.3621	4.05715	3.27447			FAM213A	1.13068e-39	-0.493249	0.9	0.95
TPM1	2.31e-118	-0.958805	0.796	0.987	3.8e-114	48.7499	41.4264	15.2642	5.77061	6.08451	4.90974	15.5407			CAB39L	1.39205e-32	0.680443	0.644	0.364	2.29104e-28	0	0.347199	2.84312	6.58921	8.12935	6.96759	6.40091			ABCA9	1.79e-42	0.901711	0.294	0.05	2.94e-38	0.23253	0.931658	0.0509276	0.24128	0.320067	2.2524	0.442752			SPARC	2.05596e-39	0.498782	0.957	0.853
NUPR1	3.51e-116	-1.18909	0.376	0.873	5.78e-112	7.18462	11.7913	2.89493	4.47927	6.99014	6.80181	11.6539			ATP13A3	1.44335e-32	0.8414	0.566	0.292	2.37547e-28	0.247455	1.42571	2.16006	6.33012	6.7987	3.43728	3.87579			VIM	5.35e-42	-0.497702	0.942	0.978	8.81e-38	50.325	29.5214	47.0275	47.0587	44.8488	26.8727	35.7116			IRS2	2.95868e-39	0.689273	0.773	0.444
WNT2	2.88e-115	-1.43698	0.081	0.648	4.74e-111	1.03559	5.7405	0.601841	0.349155	0.127583	0.924723	0.232726			ABI3BP	1.39427e-31	0.80285	0.424	0.156	2.29468e-27	0.506894	0.58452	1.1281	3.74969	24.5352	51.7237	65.2062			MGST1	6.56e-38	-0.682396	0.512	0.758	1.08e-33	2.80088	1.11861	5.09301	8.41612	10.268	4.6949	10.1562			FERMT2	4.31752e-39	0.557177	0.939	0.821
MYH10	1.17e-113	-1.40304	0.247	0.8	1.92e-109	13.7691	9.89864	1.67943	0.957243	1.61545	3.29603	2.7121			SAT1	4.4648e-31	0.426055	0.954	0.87	7.34817e-27	2.09286	2.31664	18.8087	29.3312	26.8223	29.6168	26.7389			CTSK	9.15e-38	0.979518	0.586	0.317	1.51e-33	0.32848	2.66173	1.41951	2.14349	2.62186	8.64564	4.08977			ACTN1	1.91837e-38	0.825209	0.509	0.15
USP53	2.88e-113	-1.51821	0.176	0.731	4.75e-109	2.52511	9.2317	1.2418	1.44993	1.98753	1.5704	4.00057			SULF1	6.01756e-30	-0.847041	0.281	0.536	9.9037e-26	67.1503	62.7181	5.96893	1.98745	1.4801	1.38437	2.40609			TMSB10	1.04e-37	0.493868	0.929	0.833	1.71e-33	32.5608	33.4201	17.3834	20.2115	13.3582	22.528	15.9439			VCL	3.44495e-38	0.78677	0.74	0.405
COL3A1	3.43e-113	0.650834	0.998	0.986	5.65e-109	23.8287	35.6682	69.298	63.6122	41.562	37.7768	23.6756			SLC40A1	1.51675e-29	0.739329	0.448	0.177	2.49627e-25	0	1.14722	1.30127	3.82008	7.75203	10.2479	8.42598			GLRX	1.87e-33	-0.722023	0.409	0.684	3.07e-29	0.490981	1.3038	3.94499	6.54162	8.17551	3.45718	5.5688			GPR155	5.01271e-38	0.838798	0.654	0.31
RND3	5.98e-113	-1.05555	0.576	0.954	9.84e-109	13.0315	21.1053	6.69264	10.3162	10.1836	5.81242	8.746			PRL	9.49568e-29	0.684128	0.325	0.093	1.5628e-24	0	0.0191281	0.534982	2.0424	5.71157	5.18193	9.33538			ADAMTS5	4.9e-33	0.574511	0.887	0.778	8.06e-29	2.4094	6.45297	5.61462	11.364	11.362	20.9581	13.3281			TPM4	5.92096e-38	0.53066	0.918	0.747
PDIA6	2.11e-112	1.02059	0.911	0.717	3.47e-108	8.05772	6.21504	19.0206	15.8967	15.229	10.7192	11.363			CLU	1.51083e-28	0.910433	0.414	0.164	2.48652e-24	0.937974	3.44898	1.22929	4.54066	10.0021	30.7092	23.0654			COL4A1	1.58e-31	-0.660614	0.543	0.759	2.6e-27	19.9387	17.1107	13.1312	9.2549	11.367	5.38796	12.7577			DSTN	1.16001e-36	0.552352	0.892	0.696
VCAN	3.15e-111	0.994986	0.967	0.862	5.19e-107	16.7259	12.8808	36.5432	33.3701	26.0271	21.355	16.6754			RBP1	1.05685e-27	0.550144	0.663	0.4	1.73937e-23	3.00652	2.8609	3.28014	6.41964	11.293	12.6242	15.7931			PAMR1	3.4e-31	0.771791	0.52	0.276	5.6e-27	1.08466	3.29862	0.772263	1.32941	1.80376	5.06632	2.25927			COL3A1	1.88028e-36	-0.452007	0.924	0.972
DRAM1	4.25e-111	-1.37704	0.129	0.686	7e-107	3.27904	6.11718	0.795843	1.02816	0.503221	0.69564	0.740123			PTTG1IP	1.16677e-27	0.479155	0.822	0.62	1.92027e-23	10.1386	11.122	6.25949	10.722	16.1416	17.4013	14.5937			INHBA	1.57e-30	0.900365	0.669	0.451	2.58e-26	2.64981	9.47016	1.98695	4.20405	5.55433	15.1269	4.82895			SOX4	5.42945e-36	-0.741456	0.773	0.896
CALU	5.06e-110	0.744956	0.977	0.927	8.32e-106	17.2541	15.8981	34.5932	29.3297	18.4193	11.4996	10.1597			SPARC	1.53923e-27	-0.326714	0.973	0.982	2.53326e-23	26.9913	34.2181	44.3114	31.6827	23.1238	16.658	28.0778			CALU	1.71e-29	-0.440571	0.786	0.902	2.81e-25	17.2541	15.8981	34.5932	29.3297	18.4193	11.4996	10.1597			LIMA1	8.56121e-36	0.608044	0.832	0.547
NUAK1	1.16e-107	-1.51193	0.098	0.626	1.91e-103	5.31832	5.90482	0.522402	0.664576	0.568291	0.682487	0.845278			GADD45G	1.92191e-27	0.704423	0.253	0.055	3.16309e-23	0	0.0153136	0.318342	1.66658	1.85369	2.10612	0.538096			SLFN5	1.04e-28	0.601161	0.66	0.428	1.71e-24	0.899171	3.37333	1.17261	1.61371	3.39168	7.01145	4.95807			KIAA1199	3.52065e-35	-0.924858	0.378	0.642
RPL23	2.7e-107	-0.944119	0.593	0.934	4.45e-103	8.83378	15.9578	5.59697	6.95745	4.31643	3.09509	3.34107			MYLK	5.0643e-27	-0.768152	0.389	0.614	8.33483e-23	32.7753	39.7816	8.17826	3.25751	1.50342	2.77221	5.05266			PCDH20	8.67e-28	-0.98452	0.065	0.299	1.43e-23	0	0.0326492	0.890659	2.39432	2.78449	0.413955	0.344758			MGST1	3.99832e-35	0.672427	0.776	0.512
ARID5B	2.82e-105	-1.02404	0.555	0.937	4.63e-101	10.3073	18.6534	6.05831	8.09705	8.85634	13.281	11.7154			FTL	5.7723e-27	0.675932	0.688	0.471	9.50006e-23	0.247455	1.83924	3.84798	8.53047	13.5328	10.7845	7.13854			LIMS1	9.53e-28	-0.623491	0.427	0.68	1.57e-23	1.47339	4.54307	8.08524	9.55916	7.48621	3.5492	3.80819			SMOC2	1.95048e-34	0.85138	0.467	0.147
PALLD	1.86e-104	-0.972706	0.631	0.948	3.06e-100	23.2314	20.4902	7.12456	3.29868	3.73564	5.44089	5.50689			TFPI	7.30139e-26	0.509237	0.798	0.572	1.20166e-21	0.128112	1.15944	5.92325	10.5204	6.19935	7.78916	3.37689			SCARA5	7.08e-27	-0.521868	0.549	0.788	1.17e-22	0	0	3.33799	9.31097	12.094	6.7701	2.94923			TCEAL4	9.94935e-34	0.496777	0.88	0.641
ALDH1A1	3.44e-101	-1.19882	0.424	0.858	5.66e-97	7.85667	15.0446	3.83823	8.68668	8.10529	17.3124	10.4162			ALDH1A1	2.96809e-25	0.694203	0.669	0.424	4.88488e-21	7.85667	15.0446	3.83823	8.68668	8.10529	17.3124	10.4162			FADS1	2.45e-26	-0.613906	0.554	0.74	4.04e-22	3.26601	3.97005	9.01246	13.1049	10.5525	5.25259	3.77796			TCEAL3	2.11784e-32	0.617328	0.745	0.46
DCN	3.58e-101	0.885848	0.975	0.824	5.9e-97	7.69485	19.1834	47.9456	116.963	230.888	287.599	340.442			MYL6	1.02541e-24	-0.444758	0.71	0.824	1.68762e-20	18.4012	15.4464	12.5486	7.68434	7.58009	6.70466	11.9384			MYO6	1.85e-25	0.759597	0.34	0.13	3.04e-21	0.73955	2.1661	1.00088	0.63515	0.756478	2.75432	2.3892			PPFIA1	5.63269e-32	0.491269	0.905	0.786
SOX4	1.84e-100	-1.40095	0.328	0.82	3.03e-96	2.47574	13.796	2.6452	4.63635	8.18115	26.9109	12.2973			LDLR	3.77585e-24	0.461574	0.892	0.742	6.21429e-20	3.98796	2.64208	10.6027	17.4084	16.2332	5.94306	4.71758			KCND2	6.15e-25	0.721556	0.416	0.195	1.01e-20	0	0.299607	0.509701	1.05057	1.29303	3.71821	1.54253			PAPPA	6.31201e-32	-0.623565	0.708	0.865
THBS2	4.22e-98	-1.23186	0.192	0.705	6.95e-94	2.97137	6.4762	1.18117	0.925967	0.398733	1.13601	0.310639			TPM2	5.61153e-24	-0.531457	0.648	0.753	9.23546e-20	54.056	40.2536	11.3839	6.2786	5.87556	4.49801	11.7232			LIMA1	7.18e-25	-0.489969	0.547	0.759	1.18e-20	10.4359	10.5598	8.17791	7.93918	11.0621	6.38979	12.5738			MYL6	1.18621e-31	0.518377	0.848	0.637
RORB	4.45e-98	1.53135	0.74	0.315	7.33e-94	3.26855	1.77474	11.8315	12.9926	14.4462	11.1786	13.23			NEXN	5.88126e-24	-0.808157	0.221	0.439	9.67938e-20	10.4709	10.7389	4.60642	1.49866	1.17665	1.42077	3.83018			TGM2	8.82e-25	-0.600437	0.354	0.602	1.45e-20	3.49327	2.3208	10.9462	7.22601	6.51465	3.12232	3.67602			TAGLN	7.12797e-31	1.00895	0.302	0.048
DPYSL3	2.62e-97	-1.4076	0.03	0.494	4.31e-93	2.43464	3.69056	0.147917	0.0989671	0.0622299	0.22706	0.505888			PAPPA	9.65974e-24	0.619673	0.733	0.542	1.5898e-19	1.67599	6.70041	5.86971	11.7661	13.3045	20.5968	10.5765			PDLIM1	3.38e-24	-0.66881	0.216	0.471	5.56e-20	0.820717	0.792153	2.71845	3.45203	3.94391	1.53285	3.96198			TIMP2	7.68159e-31	-0.441667	0.9	0.949
PTRF	7.85e-97	-0.748144	0.834	0.983	1.29e-92	34.8259	31.0725	14.1781	10.8004	7.19993	5.7223	9.93737			TLN1	1.25515e-23	-0.478466	0.614	0.761	2.06572e-19	10.3287	10.2319	9.67641	5.61653	8.00241	6.59827	14.2192			RIN2	6.14e-24	0.745652	0.407	0.193	1.01e-19	0.508641	1.80094	0.414568	0.906292	1.26595	3.77621	1.8577			MYL9	9.02904e-31	0.725847	0.454	0.145
IRS2	1.52e-92	1.34746	0.715	0.298	2.5e-88	3.17375	1.52555	8.71746	7.46898	7.20794	4.08344	9.12757			PALLD	5.12224e-23	-0.636583	0.439	0.631	8.43019e-19	23.2314	20.4902	7.12456	3.29868	3.73564	5.44089	5.50689			CTSB	2.15e-23	0.312315	0.977	0.948	3.53e-19	8.11902	10.5936	11.563	16.5491	22.5324	31.159	26.322			INHBA	4.86481e-30	-1.01765	0.465	0.669
MUM1L1	4.86e-92	1.66609	0.563	0.08	8e-88	0.259605	0.463185	6.74233	7.4481	8.8215	12.3363	7.79223			MAP3K5	6.09547e-23	0.552665	0.695	0.477	1.00319e-18	0.535446	1.92484	4.14357	7.93889	9.26671	9.23678	6.14591			LCP1	3.92e-23	-0.698098	0.14	0.368	6.44e-19	1.22573	2.35142	2.71324	1.68603	2.67489	0.828372	4.4622			TFPI	1.70633e-29	-0.697181	0.499	0.694
TGM2	3.41e-91	1.28021	0.759	0.39	5.62e-87	3.49327	2.3208	10.9462	7.22601	6.51465	3.12232	3.67602			ACTB	1.11671e-22	-0.615962	0.401	0.594	1.83788e-18	13.8276	6.5076	6.34616	2.96782	2.62169	3.17136	3.76505			LOX	4.29e-23	0.620115	0.559	0.352	7.06e-19	3.66667	2.58401	1.60423	1.58003	2.45753	5.42804	3.00686			LBH	2.08336e-29	0.84813	0.547	0.257
CTGF	5.76e-90	-1.37677	0.116	0.603	9.47e-86	7.28005	6.03801	0.77635	1.35052	1.54509	0.935237	2.08987			FAM89A	4.95373e-22	0.521463	0.652	0.426	8.15285e-18	0.263671	0.65043	3.71655	6.94499	10.4588	7.30853	9.62936			FAP	4.84e-23	0.552698	0.634	0.419	7.97e-19	2.34964	3.47807	1.66133	2.25678	3.26566	6.41344	4.61425			PDLIM1	1.94584e-28	0.672459	0.523	0.216
ADM	2.56e-89	-1.25324	0.113	0.603	4.22e-85	1.89388	5.13631	0.752392	1.5417	1.87749	1.76716	4.01336			LAYN	7.63589e-22	0.504388	0.741	0.529	1.25672e-17	3.13002	3.22615	5.10756	9.11394	10.3621	4.05715	3.27447			SERPINE1	2.35e-22	-0.749563	0.145	0.369	3.86e-18	5.27815	3.00069	2.2361	3.87789	3.14399	0.958336	3.26783			AKAP12	7.22814e-28	0.479704	0.784	0.492
INHBA	6.71e-89	-1.25428	0.241	0.736	1.1e-84	2.64981	9.47016	1.98695	4.20405	5.55433	15.1269	4.82895			ACTG1	9.82109e-22	-0.618134	0.295	0.506	1.61635e-17	9.22963	5.68589	4.41634	1.91914	2.96535	3.09772	6.21088			MCFD2	6.14e-22	-0.479916	0.618	0.769	1.01e-17	0.628414	2.11001	4.93924	6.99935	10.7629	6.27929	6.78735			CALD1	8.26187e-27	0.337303	1	1
TXNIP	8.96e-88	-0.946488	0.567	0.914	1.47e-83	11.4281	15.2377	5.30187	5.70997	7.23595	10.7608	14.7212			RBMS1	9.90023e-22	0.511933	0.613	0.385	1.62938e-17	2.93909	2.59624	2.79034	5.32422	4.93519	4.69999	4.82646			AKAP9	1.75e-21	0.527097	0.781	0.626	2.88e-17	4.24919	6.20984	4.07847	4.84275	6.56438	11.8141	8.69889			ACTA2	4.51092e-26	1.20425	0.262	0.046
ZEB1	3.12e-84	1.10247	0.807	0.512	5.13e-80	5.96535	3.38698	12.2118	11.5095	10.7457	9.08381	13.7155			CDKN1C	1.38128e-20	0.598752	0.398	0.18	2.27331e-16	0.235106	0.17776	1.27788	3.14539	5.74792	4.48587	4.02465			CALM2	3.78e-21	-0.309591	0.892	0.939	6.21e-17	24.0891	17.4792	16.7924	18.4802	24.9763	18.06	24.506			OXTR	6.74685e-26	0.930496	0.312	0.076
HSPA5	1.99e-83	0.853291	0.942	0.869	3.27e-79	9.9712	12.2472	30.0959	29.4773	20.7099	17.0502	19.1869			RBBP6	1.65763e-20	0.4933	0.816	0.637	2.72812e-16	4.76906	2.71509	7.92618	13.6185	9.34142	7.60591	5.54685			CHSY1	1.98e-20	-0.584359	0.258	0.487	3.25e-16	0.356667	0.53774	5.68138	6.57522	4.02795	1.8029	1.05624			TMSB4X	1.78746e-25	0.511236	0.844	0.657
TMSB10	2.92e-82	-0.627194	0.9	0.98	4.81e-78	32.5608	33.4201	17.3834	20.2115	13.3582	22.528	15.9439			TPM4	6.39162e-20	-0.406535	0.8	0.851	1.05193e-15	26.1358	25.3304	15.88	10.2413	10.7426	10.4835	18.5226			IGF2	4.24e-20	0.588584	0.526	0.316	6.98e-16	3.58293	7.49112	2.49216	4.48193	2.88697	6.00213	2.97208			CITED2	2.12764e-25	0.477698	0.893	0.745
DKK1	9.41e-82	1.61397	0.469	0.038	1.55e-77	0	0.170792	4.88053	5.59051	7.23031	4.02027	7.37135			LRPAP1	1.64016e-19	0.410308	0.791	0.619	2.69937e-15	1.01185	1.65368	6.18026	9.82268	13.4461	11.868	13.4705			BTBD3	4.52e-20	-0.597374	0.196	0.431	7.43e-16	0.259605	0.357734	1.94888	3.00013	3.25191	1.33964	1.0401			SERPINE1	2.53019e-25	0.77901	0.41	0.145
MYH9	6.1e-81	-1.08962	0.416	0.827	1e-76	12.1873	11.9619	3.35967	2.56938	3.93519	5.72153	6.73729			MGST1	7.42213e-19	0.435282	0.736	0.55	1.22153e-14	2.80088	1.11861	5.09301	8.41612	10.268	4.6949	10.1562			SLC5A3	5.91e-20	0.547103	0.669	0.512	9.72e-16	0	1.91067	1.76582	2.82515	4.54919	8.59032	4.53349			GPX3	4.75169e-25	0.741509	0.307	0.071
ADD3	1.21e-80	1.24214	0.737	0.383	1.99e-76	2.11807	2.20151	10.0869	12.5277	8.25704	6.21406	3.31651			RGCC	1.53662e-18	0.639552	0.43	0.224	2.52896e-14	0	0.648137	1.84742	4.39766	14.0217	4.09576	17.1777			SIPA1L2	1.41e-19	-0.658117	0.189	0.404	2.32e-15	0.902777	0.429677	3.39181	3.24629	3.49579	1.32803	2.64299			COL14A1	8.55144e-25	0.788688	0.73	0.504
DSP	2.52e-80	-1.10821	0.213	0.693	4.15e-76	1.63209	7.3129	1.7445	1.18284	0.798898	2.65271	1.65077			HAND2	3.16657e-18	0.355101	0.876	0.772	5.21153e-14	2.13598	3.02246	11.0454	16.1807	20.9815	17.3081	22.3898			ARPC2	2.19e-19	-0.332299	0.777	0.873	3.6e-15	11.2997	7.487	13.0144	11.6003	14.872	10.3845	15.5501			MGLL	1.60103e-24	0.639152	0.47	0.195
RPS27L	3.61e-80	-1.00425	0.315	0.785	5.94e-76	3.71307	7.73804	2.20092	1.96069	1.60539	2.59045	2.37059			PCDH20	5.04647e-18	0.585177	0.32	0.135	8.30547e-14	0	0.0326492	0.890659	2.39432	2.78449	0.413955	0.344758			TIMP2	2.24e-19	0.321525	0.949	0.9	3.68e-15	20.5037	29.9969	31.3315	26.3718	17.6879	24.7749	15.5723			GBP1	1.7488e-24	0.616476	0.402	0.133
IGFBP4	1.29e-79	0.785269	0.905	0.785	2.12e-75	4.83939	8.02493	18.7916	22.052	18.8785	13.9223	10.0428			ING1	8.52064e-18	0.41738	0.688	0.486	1.40233e-13	0	0.461486	4.24506	6.96189	5.27387	2.84086	1.09134			MDM1	3.38e-19	-0.664767	0.175	0.385	5.57e-15	0.506894	0.269662	1.58773	1.97345	2.99695	1.056	2.33035			ACTG1	4.31041e-24	0.565162	0.671	0.395
CHSY1	1.33e-79	1.46901	0.556	0.121	2.19e-75	0.356667	0.53774	5.68138	6.57522	4.02795	1.8029	1.05624			LAMB1	8.84042e-18	-0.566917	0.459	0.605	1.45496e-13	10.8362	10.5604	6.45224	3.22744	1.87668	2.68866	2.83164			MMP2	5e-19	0.474547	0.658	0.489	8.23e-15	1.79248	3.6704	2.31994	2.57699	3.93771	6.93632	4.12069			NEXN	5.52993e-24	0.690798	0.471	0.198
RPL37A	3.82e-79	-0.945411	0.373	0.806	6.29e-75	5.99379	8.26607	2.60005	3.12471	1.88738	1.41376	2.05886			PPP1R15A	9.31335e-18	0.582348	0.264	0.096	1.53279e-13	1.49081	2.90559	0.547463	1.77033	2.41641	3.08388	3.28193			IRS2	8.79e-19	-0.479114	0.444	0.656	1.45e-14	3.17375	1.52555	8.71746	7.46898	7.20794	4.08344	9.12757			ABCA9	6.58332e-24	-0.812841	0.091	0.294
APCDD1	9.47e-78	1.49747	0.408	0.007	1.56e-73	0.506894	0.0410028	3.65365	3.36539	1.66704	0.909583	1.29846			COX6C	4.23366e-17	0.473423	0.515	0.31	6.96776e-13	1.311	2.2084	2.0663	3.92288	4.64209	3.89688	3.83908			PAPPA	1.02e-18	0.411971	0.865	0.765	1.69e-14	1.67599	6.70041	5.86971	11.7661	13.3045	20.5968	10.5765			PTRF	6.83061e-24	0.486754	0.806	0.572
AKAP13	1e-75	0.842447	0.877	0.662	1.65e-71	5.18074	5.67938	14.5098	12.8771	12.6452	11.0492	12.5482			CD55	1.24519e-16	0.391514	0.778	0.6	2.04933e-12	4.15943	4.06595	6.69323	10.38	6.68145	4.29948	3.21766			ATP13A3	1.15e-18	-0.563915	0.398	0.605	1.89e-14	0.247455	1.42571	2.16006	6.33012	6.7987	3.43728	3.87579			GRAMD3	2.83497e-23	0.602561	0.553	0.287
HAND2	1.52e-75	1.09679	0.772	0.467	2.5e-71	2.13598	3.02246	11.0454	16.1807	20.9815	17.3081	22.3898			IFI27	4.76629e-16	0.467705	0.281	0.114	7.84437e-12	0.591716	0.996521	0.681721	1.68458	4.65198	4.65022	6.92075			NPC2	1.67e-18	0.416978	0.789	0.673	2.74e-14	1.64504	3.04945	2.21327	2.98992	7.79302	12.3423	12.3729			ARPC2	1.24485e-22	0.374135	0.896	0.777
GAS1	2.71e-75	1.14435	0.753	0.425	4.46e-71	1.74518	2.83482	11.0429	12.4654	9.51548	10.8003	12.4243			TGM2	5.64707e-16	-0.373114	0.644	0.759	9.29395e-12	3.49327	2.3208	10.9462	7.22601	6.51465	3.12232	3.67602			ENPP1	1.78e-18	-0.597649	0.168	0.374	2.93e-14	0.0640558	0.0830711	1.46411	2.07492	2.6086	0.985104	1.81761			CRYAB	3.29643e-22	0.671654	0.441	0.189
MRVI1	2.82e-75	-1.05849	0.101	0.541	4.64e-71	2.23282	3.55064	0.578979	0.120665	0.111633	0.151339	0.822321			ANXA1	6.03181e-16	0.603583	0.666	0.504	9.92716e-12	3.9748	3.58746	4.17498	8.46328	9.44258	8.27565	8.97398			IGFBP3	3.8e-18	0.548045	0.789	0.648	6.26e-14	96.7912	42.9177	16.5781	20.7247	11.0088	19.7737	15.4771			ADM	5.294e-22	0.594283	0.522	0.248
LDLR	2.91e-75	1.15868	0.742	0.419	4.79e-71	3.98796	2.64208	10.6027	17.4084	16.2332	5.94306	4.71758			MORF4L2	6.99287e-16	-0.271056	0.901	0.941	1.15089e-11	19.9098	13.8868	22.0707	16.5931	13.2913	11.5867	12.7122			HTRA1	4.69e-18	0.643609	0.465	0.29	7.72e-14	2.72649	4.88897	2.62294	1.76428	1.85839	4.44049	3.22214			RAP1B	8.76579e-22	0.588849	0.562	0.306
CAV1	2.26e-73	-1.06139	0.205	0.657	3.71e-69	8.33977	5.70517	1.31981	0.835784	0.826882	0.677107	1.54636			CTSB	7.97399e-16	0.334245	0.904	0.814	1.31236e-11	8.11902	10.5936	11.563	16.5491	22.5324	31.159	26.322			COL1A1	7.35e-18	-0.503114	0.45	0.657	1.21e-13	10.8113	12.3366	13.2931	10.944	7.32667	4.03468	3.35645			FBLN2	1.1299e-21	0.613409	0.333	0.104
FTH1	1.18e-70	-0.842722	0.515	0.865	1.94e-66	5.09138	11.3622	4.32237	6.63714	10.0083	14.7466	15.5677			TSPO	1.02917e-15	0.45805	0.405	0.214	1.69381e-11	1.51455	1.13237	1.29605	2.63003	2.35046	1.90966	2.24833			SPARC	7.43e-18	-0.312006	0.853	0.928	1.22e-13	26.9913	34.2181	44.3114	31.6827	23.1238	16.658	28.0778			DKK1	1.44816e-21	0.511331	0.669	0.396
COL14A1	2.73e-70	1.26455	0.627	0.215	4.49e-66	1.25459	1.46684	7.73633	6.41587	9.15081	6.23925	14.93			SST	2.13616e-15	0.868597	0.417	0.245	3.51569e-11	0	0.00833646	2.32936	6.93574	4.34807	4.32325	2.02199			FTH1	1.18e-17	0.357976	0.828	0.753	1.95e-13	5.09138	11.3622	4.32237	6.63714	10.0083	14.7466	15.5677			ARPC5	1.96305e-21	0.390599	0.879	0.738
SPTSSA	1.07e-69	1.30316	0.552	0.155	1.76e-65	1.24889	0.656414	5.09712	3.9614	3.15903	2.49815	2.90479			CXCL14	4.62254e-15	0.618394	0.325	0.157	7.60777e-11	0	0.0229137	1.14449	2.98005	1.86757	0.28882	0.371559			ADAMTS2	1.3e-17	-0.473774	0.382	0.597	2.14e-13	0.69129	1.4086	3.32207	3.91195	5.4775	3.0332	4.81738			MMP14	2.32651e-21	-0.560844	0.551	0.692
NRP2	4.53e-69	-1.10928	0.121	0.53	7.45e-65	3.23798	4.02375	0.656815	0.252658	0.111997	0.278758	0.245553			SPON1	4.71872e-15	0.442095	0.275	0.113	7.76608e-11	0.0640558	0.157706	0.705791	1.65415	1.35939	0.938427	0.321941			SEPT11	2.08e-17	-0.357059	0.715	0.848	3.42e-13	12.9112	16.9288	10.9165	10.7768	13.7257	9.30401	21.3922			NUPR1	7.55878e-21	0.483611	0.806	0.591
SCARA5	1.18e-67	1.46741	0.351	0	1.95e-63	0	0	3.33799	9.31097	12.094	6.7701	2.94923			CITED2	5.33626e-15	0.353175	0.776	0.624	8.78241e-11	3.95765	7.1983	7.33968	10.8722	16.0243	11.0147	18.372			RND3	2.64e-17	-0.4957	0.547	0.701	4.34e-13	13.0315	21.1053	6.69264	10.3162	10.1836	5.81242	8.746			USP53	8.11184e-21	0.665489	0.431	0.175
LMO7	4.13e-67	-0.986177	0.09	0.495	6.79e-63	5.6681	3.2215	0.574617	0.762125	1.4739	1.6708	2.5326			LMOD1	5.58119e-15	-0.368693	0.707	0.788	9.18552e-11	15.2139	20.9553	12.4436	8.29809	6.27573	5.52702	15.755			CD248	2.97e-17	-0.542469	0.145	0.342	4.88e-13	0.742603	0.43705	1.83049	1.95381	2.36897	0.95842	1.09108			OMD	1.32712e-20	0.579575	0.276	0.069
C1orf21	8.08e-67	1.27191	0.517	0.125	1.33e-62	1.33867	0.52315	4.43406	2.94196	1.06961	0.414451	0.790608			PBXIP1	6.85323e-15	0.388382	0.697	0.517	1.12791e-10	1.46277	4.3397	4.3856	6.94156	9.24265	12.8314	9.54593			PARM1	6.22e-17	-0.62485	0.136	0.323	1.02e-12	0.132212	0.166459	1.74404	2.05395	2.32943	0.782383	1.80634			PRLR	1.62145e-20	0.384896	0.91	0.802
IER3	1.2e-66	-1.05793	0.026	0.376	1.98e-62	3.93712	2.30781	0.148387	0.533258	0.728607	2.07632	1.47357			ABCA8	1.00889e-14	0.379657	0.28	0.117	1.66044e-10	0	0.185444	0.750823	1.55932	1.30556	1.45349	0.773702			CTSL	8.63e-17	-0.404907	0.566	0.749	1.42e-12	1.75219	1.44423	3.00597	6.62341	9.47117	5.98468	6.48645			ALDH1A1	1.62769e-20	-0.472544	0.768	0.857
SARS	9.92e-66	-0.891184	0.266	0.702	1.63e-61	5.6923	5.88521	1.82411	2.26222	2.22913	1.65222	2.33559			MAOA	1.00912e-14	0.481548	0.297	0.134	1.66081e-10	0.495148	0.0532772	0.798222	1.91056	2.30636	1.66358	1.55322			IER3	9.8e-17	0.576418	0.292	0.132	1.61e-12	3.93712	2.30781	0.148387	0.533258	0.728607	2.07632	1.47357			CYR61	1.86213e-20	0.623799	0.467	0.209
KIAA1199	3.53e-65	-1.23201	0.02	0.354	5.81e-61	0.391818	2.83513	0.118731	1.10079	3.12546	10.6365	3.6149			TMEM66	1.47846e-14	0.303864	0.831	0.705	2.43326e-10	1.63081	2.25474	8.30885	11.6143	15.6849	12.1982	8.60414			SNCA	1.26e-16	0.531713	0.373	0.193	2.07e-12	0	0.215077	0.350731	0.745048	1.32979	2.96493	1.83733			RPS8	5.19259e-20	0.387887	0.842	0.694
RPL11	7.57e-65	-0.585536	0.796	0.949	1.25e-60	13.4194	20.5947	11.0241	10.857	6.01676	5.26591	4.41391			PPP1R12A	1.61801e-14	-0.426578	0.535	0.646	2.66292e-10	8.75358	7.23824	6.83012	4.11102	4.19459	4.53506	6.73778			MEDAG	1.42e-16	-0.632904	0.173	0.366	2.33e-12	1.9021	2.12046	6.44928	4.50863	3.20707	1.23415	2.25593			COL8A1	2.66178e-19	0.582336	0.315	0.099
STC2	1.03e-64	-1.03949	0.028	0.371	1.69e-60	1.84777	2.2702	0.156456	0.297713	0.0787741	0.176905	0.124566			IFIT3	2.78859e-14	0.41929	0.321	0.153	4.58946e-10	3.37997	2.7682	0.958383	1.97847	3.16863	6.00005	3.38164			DKK1	2.01e-16	-0.49434	0.396	0.602	3.31e-12	0	0.170792	4.88053	5.59051	7.23031	4.02027	7.37135			SERF2	3.54456e-19	0.477497	0.689	0.458
RPL36	1.82e-64	-0.908105	0.135	0.547	3e-60	2.67196	3.42775	0.785657	1.14818	0.667538	0.622104	0.891406			CLEC2D	3.54053e-14	0.495586	0.268	0.116	5.82701e-10	0	0.0904362	0.648818	1.70647	3.76619	1.89859	4.67292			APLP2	2.16e-16	0.362898	0.85	0.764	3.55e-12	13.2803	11.822	9.88401	9.89768	9.06546	13.469	11.6245			MX1	9.56766e-19	-0.692171	0.224	0.425
TMEM66	2.35e-63	1.05085	0.705	0.421	3.86e-59	1.63081	2.25474	8.30885	11.6143	15.6849	12.1982	8.60414			FLNA	4.08936e-14	-0.57024	0.178	0.339	6.73027e-10	6.70175	6.09244	2.53458	0.998417	1.22214	1.15956	2.21212			EFEMP1	3.04e-16	0.580638	0.526	0.351	5e-12	0	0.303144	1.31234	1.51293	2.57023	5.38064	3.89267			CLSTN2	1.10993e-18	0.457935	0.669	0.439
MT-CO2	3.95e-63	-0.743431	0.506	0.845	6.5e-59	8.96897	9.70014	4.0877	4.22517	4.15351	4.32862	5.85013			MMP14	5.13771e-14	0.428564	0.627	0.428	8.45564e-10	3.90661	6.73673	3.36565	5.7015	7.25593	8.02836	4.15273			GADD45A	5.26e-16	0.635709	0.457	0.278	8.65e-12	1.57965	3.5125	1.68894	1.70928	2.08821	4.83166	2.54135			ANGPT1	1.43266e-18	0.516261	0.592	0.336
FAM32A	1.24e-62	-0.870974	0.207	0.632	2.03e-58	4.1178	4.49258	1.29888	1.30454	1.50374	1.4742	1.51504			GABARAPL1	8.88107e-14	0.3583	0.598	0.399	1.46165e-09	2.49487	5.78878	3.20597	5.0183	3.28827	3.51477	2.18755			ZNF117	9.12e-16	0.500274	0.428	0.249	1.5e-11	0.990295	0.654893	0.4012	0.735038	1.75793	3.5483	3.02685			FGF1	1.6085e-18	0.582505	0.271	0.078
ING1	1.15e-61	1.27783	0.486	0.117	1.9e-57	0	0.461486	4.24506	6.96189	5.27387	2.84086	1.09134			PRLR	9.68475e-14	0.410456	0.518	0.327	1.59392e-09	1.19118	1.47286	2.76389	4.67408	13.8183	12.9097	19.4398			MACF1	1.18e-15	0.47167	0.579	0.415	1.95e-11	9.56788	9.50096	3.52406	2.61023	3.24907	5.80985	5.25788			PRUNE2	1.81249e-18	0.591407	0.301	0.096
LUM	5.07e-61	0.99029	0.722	0.433	8.35e-57	1.41255	3.00411	9.77912	18.8826	47.1244	54.5086	59.2356			FADS1	1.08649e-13	0.342693	0.817	0.71	1.78815e-09	3.26601	3.97005	9.01246	13.1049	10.5525	5.25259	3.77796			PDIA6	1.35e-15	-0.325571	0.788	0.865	2.22e-11	8.05772	6.21504	19.0206	15.8967	15.229	10.7192	11.363			SLC5A3	2.0558e-18	-0.549935	0.535	0.669
MACF1	9.06e-61	-0.842057	0.416	0.789	1.49e-56	9.56788	9.50096	3.52406	2.61023	3.24907	5.80985	5.25788			COL4A1	1.69914e-13	-0.320631	0.748	0.809	2.79644e-09	19.9387	17.1107	13.1312	9.2549	11.367	5.38796	12.7577			B4GALT4	1.57e-15	-0.541092	0.122	0.297	2.59e-11	0.637042	0.634833	0.822748	1.02532	1.89865	0.687342	0.997645			CLEC2D	2.59018e-18	0.671481	0.486	0.262
SPARCL1	4.26e-60	1.24213	0.696	0.371	7.01e-56	6.92216	3.30526	13.909	13.8698	20.2219	7.35324	33.1182			EDNRB	1.82452e-13	0.435484	0.292	0.135	3.00279e-09	0	0.0413822	0.786271	1.76106	2.84312	1.19909	0.859695			THBS1	1.7e-15	0.681715	0.414	0.242	2.79e-11	18.7637	41.3783	3.67776	2.15856	2.04192	5.01469	6.71725			ADAMTS5	3.05427e-18	-0.426916	0.827	0.887
ADAMTS9	4.55e-60	1.29512	0.431	0.072	7.49e-56	0.990295	0.33787	3.88512	4.23653	2.11946	2.28928	0.784969			NID2	1.85027e-13	0.416341	0.365	0.192	3.04518e-09	0.602424	1.2232	1.26584	2.43592	6.17074	7.96736	4.68641			IGFBP1	2.22e-15	0.350093	0.972	0.981	3.65e-11	0	0.401025	16.6703	145.636	367.036	521.316	188.588			GLIPR1	3.16391e-18	0.555954	0.418	0.189
OPTN	2.66e-59	-0.743252	0.438	0.813	4.38e-55	6.62841	8.46953	3.50337	4.06851	4.59624	4.60734	6.40208			MAPK14	2.65056e-13	0.402515	0.318	0.155	4.36229e-09	2.3282	0.890307	1.03301	2.04054	2.94224	2.45958	2.35468			ING1	2.38e-15	-0.490698	0.366	0.558	3.92e-11	0	0.461486	4.24506	6.96189	5.27387	2.84086	1.09134			ATP2B4	3.26147e-18	0.462636	0.698	0.455
IGFBP1	2.91e-59	2.53468	0.38	0.037	4.78e-55	0	0.401025	16.6703	145.636	367.036	521.316	188.588			STAT1	2.90647e-13	0.404098	0.614	0.439	4.78347e-09	2.98934	5.01896	3.51721	5.76655	8.08195	10.3972	7.57889			EDNRB	5.43e-15	-0.55824	0.179	0.364	8.93e-11	0	0.0413822	0.786271	1.76106	2.84312	1.19909	0.859695			ZEB1	3.48988e-18	0.37797	0.85	0.667
PPP1R15A	2.02e-57	-0.925791	0.096	0.464	3.32e-53	1.49081	2.90559	0.547463	1.77033	2.41641	3.08388	3.28193			SLC7A2	8.05064e-13	0.521581	0.256	0.117	1.32497e-08	0	0.168618	0.671364	1.81573	1.34546	1.29225	0.433853			ARID5B	6.18e-15	0.370816	0.804	0.703	1.02e-10	10.3073	18.6534	6.05831	8.09705	8.85634	13.281	11.7154			SCARA5	7.24999e-18	-0.676763	0.384	0.549
VIM	5.16e-57	0.453348	0.995	0.979	8.5e-53	50.325	29.5214	47.0275	47.0587	44.8488	26.8727	35.7116			MSRB3	8.88622e-13	-0.458063	0.359	0.497	1.46249e-08	6.72437	4.74642	4.28634	2.34365	1.60623	1.13394	2.15905			CALR	6.63e-15	-0.261465	0.904	0.947	1.09e-10	13.7657	14.7155	25.6907	27.1478	24.4129	18.566	13.9608			RAB11FIP1	7.40247e-18	0.509945	0.673	0.48
C1QTNF7	7.25e-57	-1.0054	0.075	0.43	1.19e-52	0.391692	3.05587	0.484037	0.432287	0.399122	0.995966	0.99905			NID1	1.06797e-12	-0.304756	0.751	0.824	1.75766e-08	6.12699	7.50884	12.6892	9.09308	9.97724	8.5133	8.4192			IFIT3	7.86e-15	0.518329	0.552	0.395	1.29e-10	3.37997	2.7682	0.958383	1.97847	3.16863	6.00005	3.38164			PALMD	8.8089e-18	0.392494	0.711	0.465
TFPI	7.67e-57	1.16504	0.572	0.229	1.26e-52	0.128112	1.15944	5.92325	10.5204	6.19935	7.78916	3.37689			MARCKS	1.10624e-12	0.333135	0.679	0.509	1.82066e-08	4.03468	6.31132	4.2465	6.32063	6.4324	6.18017	7.24399			DSP	1.04e-14	0.708294	0.271	0.125	1.7e-10	1.63209	7.3129	1.7445	1.18284	0.798898	2.65271	1.65077			MXRA8	9.91817e-18	-0.63421	0.345	0.508
CCDC14	8.18e-57	-0.887837	0.224	0.623	1.35e-52	3.32983	5.24749	1.57112	1.24713	1.01606	0.870363	0.977591			MYL9	1.407e-12	-0.473185	0.342	0.486	2.31565e-08	8.58256	6.96114	4.3241	2.31699	1.97502	1.01289	3.1596			PPAP2B	1.25e-14	-0.478868	0.423	0.612	2.05e-10	0.627294	0.412566	3.19876	3.66865	7.41608	4.21363	5.51104			GADD45G	1.55299e-17	-0.702831	0.118	0.29
ADRA2A	2.22e-56	-0.858509	0.007	0.291	3.65e-52	0.128112	1.47415	0.0485283	0.0389254	0.0376343	0.128196	0.0832166			TPST1	1.66381e-12	0.346444	0.409	0.232	2.7383e-08	0.821629	0.928704	1.55367	2.61096	4.49624	4.17829	3.97698			PBXIP1	1.3e-14	0.300381	0.818	0.734	2.13e-10	1.46277	4.3397	4.3856	6.94156	9.24265	12.8314	9.54593			FBXO32	1.82083e-17	0.390108	0.535	0.276
SBF2-AS1	1.08e-55	-0.965759	0.006	0.283	1.77e-51	0.196268	1.69288	0.0251643	0.0722842	0.0798236	0.0462794	0.0549444			TCF7L2	1.87848e-12	0.36224	0.446	0.267	3.0916e-08	2.13516	3.10908	1.84835	3.09178	4.23108	4.12179	6.73			APP	1.89e-14	0.450903	0.612	0.469	3.11e-10	8.19216	10.1114	5.04505	5.53119	3.82954	6.58107	4.62305			ANXA2	1.91866e-17	0.450392	0.656	0.432
CALR	2.59e-55	0.529671	0.951	0.917	4.26e-51	13.7657	14.7155	25.6907	27.1478	24.4129	18.566	13.9608			ZCCHC6	2.03769e-12	0.341036	0.427	0.252	3.35362e-08	0.752463	1.85756	1.74864	2.86569	4.85962	4.53549	6.95848			C1S	1.99e-14	0.320682	0.772	0.636	3.28e-10	2.77116	5.97854	7.52925	6.65688	6.54168	9.39294	7.66003			CALM2	2.32972e-17	0.291321	0.953	0.892
SLC38A1	2.95e-55	-0.827995	0.178	0.574	4.85e-51	4.0947	4.00404	1.18639	0.79576	0.953974	1.15416	1.57139			GLRX	2.16834e-12	0.422062	0.632	0.477	3.56866e-08	0.490981	1.3038	3.94499	6.54162	8.17551	3.45718	5.5688			WNT4	2.43e-14	-0.429863	0.269	0.48	4e-10	0.364115	0.150071	2.29793	3.5742	3.81444	2.13227	1.44697			COL4A2	2.84058e-17	0.436375	0.694	0.439
PLAT	6.06e-55	-0.851229	0.23	0.629	9.97e-51	3.71452	4.97473	1.55055	1.40294	2.32897	3.57903	3.95782			MYADM	2.62525e-12	-0.455237	0.412	0.539	4.32063e-08	11.5706	7.61036	5.10966	2.87535	2.38918	1.24758	6.16988			FAM89A	4.86e-14	-0.321476	0.593	0.753	8e-10	0.263671	0.65043	3.71655	6.94499	10.4588	7.30853	9.62936			GNAI1	4.18196e-17	0.469971	0.483	0.241
CYR61	8.47e-55	-0.803747	0.401	0.782	1.39e-50	8.30981	9.63244	3.75959	3.67414	2.61938	1.51429	3.69168			PHLDB2	3.45904e-12	0.425178	0.443	0.273	5.69289e-08	1.19759	1.70385	1.90292	3.44107	2.71755	2.17135	1.04527			CITED2	6.56e-14	-0.34851	0.745	0.836	1.08e-09	3.95765	7.1983	7.33968	10.8722	16.0243	11.0147	18.372			PLIN2	4.81258e-17	0.413214	0.595	0.35
NUCB2	2.32e-54	0.85792	0.766	0.586	3.82e-50	4.72382	4.23514	11.3458	9.25036	7.17625	6.68436	6.04269			ERBB2IP	5.43011e-12	-0.360398	0.644	0.712	8.93687e-08	4.18723	5.30074	9.64107	6.42107	4.45523	3.6395	3.81453			ABLIM1	6.63e-14	0.529644	0.441	0.282	1.09e-09	0.0640558	0.464735	0.504189	0.866785	1.88206	3.89469	2.0439			MYL12A	5.74e-17	0.467088	0.608	0.377
COL8A1	5.42e-54	-0.984679	0.208	0.581	8.92e-50	2.05237	5.45459	1.41117	1.32445	0.494582	0.858185	2.32655			PLAUR	6.55156e-12	0.419914	0.34	0.186	1.07826e-07	0	0.509117	1.08251	2.16923	2.72346	2.24273	1.32058			PPAP2A	8.33e-14	-0.4956	0.349	0.519	1.37e-09	0.519211	1.5581	1.94249	2.12356	4.70592	2.47608	4.84539			PRL	7.79602e-17	0.513941	0.691	0.506
PAMR1	2.1e-53	-0.886036	0.125	0.492	3.46e-49	1.08466	3.29862	0.772263	1.32941	1.80376	5.06632	2.25927			AKAP12	6.7881e-12	-0.350106	0.623	0.745	1.11719e-07	13.3428	22.6002	12.5007	8.51277	7.30829	5.97383	10.2669			TCEAL3	1.2e-13	-0.437406	0.46	0.614	1.97e-09	3.12546	4.78566	6.92118	7.07539	6.27712	3.69891	7.71162			COL1A2	9.79111e-17	-0.42146	0.699	0.804
IGF2	2.29e-53	-0.8885	0.306	0.699	3.77e-49	3.58293	7.49112	2.49216	4.48193	2.88697	6.00213	2.97208			TFRC	7.49475e-12	0.390067	0.576	0.403	1.23349e-07	2.72622	1.66388	3.25431	5.28396	3.74748	2.60431	1.53898			MX1	1.2e-13	0.556207	0.425	0.268	1.98e-09	0.983499	1.44355	0.299657	0.863812	1.86842	4.00265	1.50377			TMSB10	1.38041e-16	-0.328279	0.898	0.929
BASP1	8.77e-53	0.709984	0.845	0.681	1.44e-48	2.42409	5.92391	13.083	16.4586	13.9406	11.3288	10.887			CFH	8.89104e-12	0.419026	0.58	0.416	1.46329e-07	0.733379	3.21069	3.7175	6.17286	9.89656	12.481	18.0927			IGFBP4	1.35e-13	-0.286783	0.834	0.898	2.22e-09	4.83939	8.02493	18.7916	22.052	18.8785	13.9223	10.0428			PDE4B	1.3806e-16	-0.663416	0.133	0.304
RAB3B	9.95e-53	-0.881301	0.032	0.332	1.64e-48	1.40001	1.90285	0.202486	0.212688	0.223456	0.275105	0.19864			C11orf96	8.90607e-12	0.35479	0.539	0.365	1.46576e-07	0	0.353417	2.9211	4.59103	4.1191	3.83597	3.18885			EPS8	1.43e-13	0.357981	0.648	0.512	2.36e-09	3.79141	4.48064	2.41935	3.22175	4.2762	6.54727	7.33091			VIM	2.5327e-16	0.275446	0.971	0.942
COL5A1	1.78e-52	0.8409	0.745	0.525	2.93e-48	1.55622	3.0836	8.46762	7.90444	5.11454	3.21206	2.42073			CLEC2B	9.23922e-12	0.43404	0.377	0.22	1.52059e-07	0.608108	0.732196	1.45222	2.78496	2.1914	1.55801	1.70227			ERV3-1	2.49e-13	0.529333	0.308	0.163	4.1e-09	0.495148	0.463397	0.322174	0.47716	0.950648	2.31181	2.08167			SPECC1	3.52317e-16	0.47065	0.531	0.303
LTBP2	3.69e-52	-0.810577	0.274	0.651	6.07e-48	3.61299	5.2485	1.77809	1.52133	1.79857	3.13278	2.62912			SDF4	1.57139e-11	0.316518	0.607	0.424	2.5862e-07	2.36573	2.52395	3.17771	4.73325	4.68505	4.14616	4.2513			FBXO32	2.5e-13	0.694685	0.276	0.135	4.11e-09	0.259605	0.956443	0.551654	0.737323	0.904725	2.81531	4.63575			MUM1L1	5.03448e-16	-0.41662	0.667	0.782
ATF4	1.75e-51	-0.757149	0.353	0.72	2.88e-47	6.76465	6.46939	2.50316	2.32136	1.76093	1.76578	2.23914			SIL1	1.58197e-11	0.352688	0.355	0.196	2.60361e-07	0.586087	0.92227	1.21514	2.1519	2.15019	1.25795	1.36023			GOLM1	2.7e-13	0.45534	0.533	0.372	4.44e-09	2.85465	3.61158	3.82898	3.61298	2.67489	4.79423	2.63185			SWAP70	5.12898e-16	0.511293	0.458	0.23
NEXN	2.5e-51	-0.738997	0.439	0.799	4.11e-47	10.4709	10.7389	4.60642	1.49866	1.17665	1.42077	3.83018			SF3B1	1.64713e-11	-0.37542	0.533	0.638	2.71084e-07	5.62169	5.13693	6.4001	4.08388	4.19716	4.82876	4.61218			HSD11B1	3.16e-13	-0.556662	0.108	0.261	5.2e-09	0.495148	0.0152925	0.672586	0.947714	1.92295	0.675197	1.68068			MDM1	6.01339e-16	0.482314	0.388	0.175
LRPAP1	1.55e-50	0.995387	0.619	0.322	2.55e-46	1.01185	1.65368	6.18026	9.82268	13.4461	11.868	13.4705			FAM134B	1.81105e-11	0.330489	0.274	0.132	2.98063e-07	0	0.153859	0.768098	1.46057	1.86491	1.73428	1.4827			MAP4K5	3.19e-13	0.447145	0.366	0.205	5.24e-09	1.42857	2.75765	1.72984	1.30538	1.31056	2.61334	2.15462			PPAP2A	7.11213e-16	0.519749	0.562	0.349
RPL38	2.67e-50	-0.755922	0.261	0.637	4.4e-46	2.23434	4.59477	1.62718	1.80595	1.74185	1.18115	1.52613			GBP1	1.9144e-11	-0.515507	0.252	0.395	3.15072e-07	4.48298	4.58042	3.2691	1.54949	1.15394	1.0234	2.74812			STMN1	5.16e-13	0.496002	0.388	0.236	8.5e-09	10.944	2.17799	1.50181	1.56524	1.50437	3.11253	1.83277			DIXDC1	8.10981e-16	0.47806	0.508	0.276
MGP	5.2e-50	-0.945753	0.374	0.71	8.55e-46	3.28509	9.17325	2.95116	2.88797	1.45458	0.723899	1.14031			SLC2A1	1.94e-11	0.437112	0.333	0.182	3.19286e-07	0.374616	0.899045	1.13378	2.30358	2.37317	2.56097	1.5108			CLEC2D	5.66e-13	-0.497325	0.262	0.431	9.32e-09	0	0.0904362	0.648818	1.70647	3.76619	1.89859	4.67292			DIO2	8.1339e-16	-0.827675	0.449	0.596
APOL2	9.86e-50	-0.819168	0.017	0.286	1.62e-45	0.261481	1.51365	0.108013	0.169192	0.0458315	0.0214888	0.0588922			SERPING1	2.84261e-11	0.302933	0.624	0.443	4.67837e-07	2.70309	3.92192	3.70447	5.36902	8.12155	7.9141	9.21374			HSPB6	5.86e-13	-0.492556	0.108	0.261	9.65e-09	0	0.323887	1.06678	1.06366	1.61816	0.599859	0.488805			TACC1	1.68677e-15	0.48659	0.504	0.28
LMAN1	2.48e-49	0.844186	0.727	0.533	4.08e-45	1.55099	3.22926	8.83762	7.4053	7.05327	5.00465	4.69409			BHMT2	3.64039e-11	0.313596	0.287	0.141	5.99135e-07	0.1645	0.557679	0.924712	1.63365	1.74782	0.971723	1.11253			MYH10	8.16e-13	0.496253	0.384	0.23	1.34e-08	13.7691	9.89864	1.67943	0.957243	1.61545	3.29603	2.7121			PAMR1	2.48109e-15	-0.621248	0.38	0.52
RPL27A	5.29e-49	-0.727679	0.367	0.722	8.71e-45	2.06142	6.19891	2.47728	2.34311	1.79047	1.5991	1.16686			IGF2	4.00864e-11	0.450935	0.47	0.306	6.59742e-07	3.58293	7.49112	2.49216	4.48193	2.88697	6.00213	2.97208			EMC7	9.57e-13	-0.374562	0.304	0.491	1.58e-08	0.693868	0.857525	2.15746	2.64501	3.73841	2.25809	2.82121			NEAT1	4.1612e-15	-0.313962	0.793	0.865
MGST1	5.55e-49	1.05638	0.55	0.236	9.14e-45	2.80088	1.11861	5.09301	8.41612	10.268	4.6949	10.1562			TGFBI	1.01924e-10	-0.492747	0.314	0.451	1.67747e-06	1.35084	2.12502	4.22798	2.19401	1.04707	1.07839	0.607132			RPS6	1.06e-12	-0.263806	0.857	0.89	1.75e-08	27.5745	42.0521	28.045	24.1152	18.8809	14.271	17.803			DAB2	6.43763e-15	0.35311	0.732	0.504
GNB2L1	7.4e-49	-0.581828	0.636	0.893	1.22e-44	9.10629	11.7309	6.115	5.28674	4.76962	4.29809	4.11804			WNT4	1.06635e-10	0.327137	0.47	0.305	1.755e-06	0.364115	0.150071	2.29793	3.5742	3.81444	2.13227	1.44697			MT-CYB	1.19e-12	0.292491	0.825	0.721	1.96e-08	8.39045	12.8997	15.0924	11.6127	10.5448	14.4673	13.2349			INSR	7.16146e-15	0.350413	0.647	0.396
COL15A1	1.05e-48	1.10344	0.338	0.041	1.73e-44	0.324886	0.184434	2.57051	2.27601	0.684862	0.275807	0.123144			MESDC2	1.40064e-10	0.329966	0.579	0.415	2.30517e-06	2.5693	2.78037	3.14974	4.77195	5.41377	4.19278	4.8113			SMOC2	2.08e-12	-0.485819	0.147	0.305	3.43e-08	0.524852	0.709056	2.19465	1.53553	2.27058	1.01204	3.71397			HSPB1	7.36233e-15	0.486008	0.328	0.136
ITGA6	2.22e-48	-0.818985	0.29	0.65	3.65e-44	19.0266	5.89134	2.03825	1.13755	0.558722	0.715462	0.972375			GNG11	1.60035e-10	0.363906	0.384	0.228	2.63385e-06	3.2121	2.89291	1.60625	2.75023	1.47048	1.6496	1.48908			TXNIP	2.46e-12	0.356266	0.759	0.658	4.05e-08	11.4281	15.2377	5.30187	5.70997	7.23595	10.7608	14.7212			FAM101B	1.02451e-14	0.443865	0.26	0.088
RPS6	3.5e-48	-0.393565	0.957	0.992	5.76e-44	27.5745	42.0521	28.045	24.1152	18.8809	14.271	17.803			DSTN	1.60208e-10	-0.287139	0.769	0.808	2.6367e-06	11.3298	15.0716	12.3754	9.03702	9.82135	8.47376	15.4591			CKAP4	2.55e-12	-0.306432	0.742	0.825	4.2e-08	7.15947	8.67252	15.4164	17.3544	12.5322	8.96061	7.85143			CFH	1.87884e-14	0.348021	0.855	0.747
MT-RNR1	6.81e-48	-0.81586	0.22	0.589	1.12e-43	4.03852	4.59119	1.47275	2.4411	2.35324	2.15708	1.76286			INHBA	1.84853e-10	0.555184	0.389	0.241	3.04231e-06	2.64981	9.47016	1.98695	4.20405	5.55433	15.1269	4.82895			RPS8	3.07e-12	-0.299364	0.694	0.795	5.05e-08	13.7795	15.4861	15.6506	17.1588	11.4334	8.21678	12.5843			CTSK	1.89543e-14	-0.639274	0.461	0.586
PEA15	7.68e-48	-0.718416	0.29	0.664	1.26e-43	4.73227	5.14677	1.9967	2.36831	2.36704	2.51482	2.71294			TCEAL4	1.85571e-10	-0.266228	0.784	0.836	3.05413e-06	10.3232	23.1922	14.2651	10.6971	9.33647	7.96476	13.7328			GPATCH4	4.35e-12	-0.446301	0.15	0.305	7.17e-08	1.86464	1.81745	2.17931	2.22076	1.94151	0.882542	1.42242			UACA	2.837e-14	0.470875	0.392	0.189
SWAP70	2.36e-47	-0.804011	0.207	0.575	3.88e-43	1.62176	4.15497	1.307	1.01068	1.59831	1.58602	3.31205			LIMCH1	1.95902e-10	0.36992	0.465	0.304	3.22415e-06	3.56243	1.59703	2.23958	3.68968	3.60469	5.21105	2.76704			NNMT	4.75e-12	-0.466982	0.182	0.347	7.82e-08	0.528096	1.24689	1.44765	1.33394	2.36552	1.10982	1.98361			TCF7L2	4.16665e-14	0.411606	0.682	0.492
RPL37	2.43e-47	-0.738049	0.276	0.643	4e-43	2.25923	4.6256	1.68929	1.74119	1.03968	1.05971	1.11529			PHACTR2	2.00847e-10	0.338923	0.358	0.207	3.30554e-06	1.36507	2.15448	1.36237	2.31543	3.54659	4.94439	3.55618			TMSB4X	5.27e-12	0.430362	0.657	0.543	8.68e-08	5.56063	8.55714	5.70468	6.09371	4.68859	7.74799	13.586			MYL12B	6.33901e-14	0.394315	0.569	0.345
AC008440.5	5.21e-47	-0.829826	0.107	0.43	8.58e-43	2.79174	2.60241	0.571103	0.415566	0.366486	0.131779	0.417686			RND3	2.1599e-10	0.385969	0.704	0.576	3.55476e-06	13.0315	21.1053	6.69264	10.3162	10.1836	5.81242	8.746			MDK	5.38e-12	0.574745	0.317	0.181	8.85e-08	1.42174	1.77822	0.731644	1.01754	1.08053	2.69643	1.36811			TCEB2	8.94356e-14	0.38771	0.354	0.156
PPP1R12B	5.64e-47	-0.811375	0.066	0.367	9.28e-43	1.08505	2.08358	0.369871	0.234099	0.360739	0.399861	0.41207			PTRF	2.92532e-10	-0.251716	0.795	0.834	4.8145e-06	34.8259	31.0725	14.1781	10.8004	7.19993	5.7223	9.93737			MYL9	5.5e-12	-0.39068	0.145	0.308	9.06e-08	8.58256	6.96114	4.3241	2.31699	1.97502	1.01289	3.1596			ING1	9.58371e-14	-0.607891	0.21	0.366
ADRA2C	6.14e-47	1.09846	0.446	0.131	1.01e-42	0.75932	0.617318	3.85123	4.71473	2.59399	2.72318	1.5849			CUL4B	3.73847e-10	0.372703	0.486	0.335	6.15278e-06	2.11318	3.65114	2.48813	4.06355	1.7712	2.04463	0.802662			GPNMB	5.77e-12	0.421934	0.46	0.307	9.5e-08	1.11799	2.20104	1.59199	1.58219	2.15081	3.80469	3.44575			CAV1	9.73262e-14	0.417597	0.289	0.112
SIPA1L2	2.8e-46	1.12229	0.401	0.097	4.6e-42	0.902777	0.429677	3.39181	3.24629	3.49579	1.32803	2.64299			ELOVL5	6.75884e-10	-0.381079	0.436	0.551	1.11237e-05	1.90651	1.94815	5.39146	3.36616	1.20364	1.001	0.79371			ITGA1	7e-12	-0.38242	0.416	0.587	1.15e-07	2.11403	4.02285	2.60908	3.11386	5.88607	3.69774	10.5886			ADD3	1.20683e-13	-0.513585	0.462	0.588
MTHFD2	3.14e-46	-0.856281	0.171	0.512	5.16e-42	3.82939	3.98733	1.11831	0.610223	0.435932	0.307626	0.419623			ZFAND5	7.66861e-10	0.335462	0.381	0.232	1.2621e-05	2.05028	2.71861	1.55076	2.56746	4.83274	3.962	6.04938			CD55	8.53e-12	-0.371199	0.471	0.633	1.4e-07	4.15943	4.06595	6.69323	10.38	6.68145	4.29948	3.21766			TXNIP	1.57607e-13	0.290233	0.866	0.759
CCDC80	4.37e-46	-0.784361	0.268	0.636	7.19e-42	4.39546	5.49047	1.96232	1.51003	1.16607	2.20559	1.70355			FAM114A1	7.89375e-10	-0.283188	0.582	0.67	1.29915e-05	6.70911	6.75002	6.7957	4.87311	3.59479	3.82939	4.17119			AEBP1	2.49e-11	0.425864	0.294	0.158	4.1e-07	1.0243	2.86549	0.952189	0.756927	1.01501	2.0848	1.6179			TCEAL1	1.90353e-13	0.458664	0.402	0.202
APP	1.94e-45	-0.608736	0.568	0.861	3.19e-41	8.19216	10.1114	5.04505	5.53119	3.82954	6.58107	4.62305			REN	8.48535e-10	0.606588	0.264	0.141	1.39652e-05	0.259605	0.797343	1.19776	3.03104	2.87111	1.58674	1.96097			MUM1L1	3.57e-11	0.305915	0.782	0.682	5.88e-07	0.259605	0.463185	6.74233	7.4481	8.8215	12.3363	7.79223			MSRB3	2.03122e-13	0.392303	0.371	0.177
TNFRSF12A	3.35e-45	-0.803349	0.049	0.329	5.52e-41	1.75379	1.7952	0.251764	0.535833	0.59295	0.559688	0.531558			TMBIM1	8.84459e-10	0.29955	0.258	0.128	1.45564e-05	0.737834	1.48155	0.760827	1.3758	1.51518	0.825684	0.862091			PDCD4	5.53e-11	0.525464	0.391	0.258	9.1e-07	2.18869	1.70712	0.90982	0.971663	1.6338	3.4544	4.34781			KCND2	2.16829e-13	-0.618269	0.264	0.416
FJX1	1.13e-44	-0.827627	0.025	0.278	1.86e-40	0.926897	1.6294	0.149272	0.404773	0.168444	0.926888	0.12062			METAP2	9.70622e-10	0.277773	0.776	0.674	1.59745e-05	5.32169	7.30249	7.3482	10.0212	13.5956	13.6806	15.8128			IRF2BP2	5.91e-11	0.509715	0.265	0.142	9.73e-07	1.61963	1.57874	1.92622	1.30877	0.750479	1.91423	0.778819			CAPN2	2.57047e-13	0.379701	0.49	0.273
C1orf198	1.62e-44	-0.714891	0.038	0.307	2.67e-40	3.24373	1.40839	0.178292	0.134104	0.363225	0.302635	0.86585			REV3L	1.01658e-09	-0.391583	0.32	0.458	1.67309e-05	3.59943	0.992347	4.15506	2.48475	1.41744	0.767423	1.56166			HAP1	6.51e-11	0.492237	0.278	0.154	1.07e-06	0.0640558	0.454744	0.498371	0.633507	0.801251	1.9468	1.1377			HSPA2	3.04975e-13	0.394408	0.401	0.196
PDE5A	1.73e-44	-0.715668	0.048	0.329	2.85e-40	1.49524	1.6961	0.318028	0.138188	0.0625188	0.146441	0.223837			TGOLN2	1.14185e-09	0.27674	0.751	0.629	1.87926e-05	4.08358	4.10735	6.27665	8.59662	6.36313	5.23503	5.28268			COL14A1	7.11e-11	-0.338035	0.504	0.665	1.17e-06	1.25459	1.46684	7.73633	6.41587	9.15081	6.23925	14.93			ZCCHC6	3.05641e-13	0.363058	0.706	0.501
TPM4	2.04e-44	-0.444596	0.851	0.963	3.36e-40	26.1358	25.3304	15.88	10.2413	10.7426	10.4835	18.5226			FTH1	1.20105e-09	0.361104	0.652	0.515	1.97668e-05	5.09138	11.3622	4.32237	6.63714	10.0083	14.7466	15.5677			SPATS2L	8.7e-11	-0.346693	0.404	0.576	1.43e-06	9.38164	7.40479	8.87291	9.23238	5.02976	3.26318	4.79589			PPP1R12A	3.67142e-13	0.335013	0.711	0.496
GBP4	2.18e-44	-0.800874	0.038	0.309	3.58e-40	1.95689	1.87088	0.288845	0.413665	0.163643	0.229604	0.182168			MYO5A	1.70824e-09	0.284007	0.333	0.188	2.81141e-05	0.326482	1.44632	1.267	2.01158	2.62843	3.70789	2.41354			MAP4K4	1.12e-10	0.375325	0.65	0.557	1.84e-06	8.14645	7.85192	3.82085	4.09475	5.05918	7.81891	7.44533			EPN2	3.7927e-13	0.398432	0.342	0.154
FRMD6	2.95e-44	-0.748228	0.101	0.418	4.85e-40	1.99323	2.41317	0.615126	0.628646	0.636966	1.06384	1.16888			ECE1	1.89671e-09	0.279678	0.361	0.208	3.1216e-05	0.608735	1.00678	1.41903	2.19966	1.91309	2.59446	1.73314			MTDH	1.16e-10	-0.269593	0.641	0.764	1.91e-06	5.16393	7.05747	9.67059	9.79039	9.19041	6.78231	8.01324			SULF2	3.94589e-13	0.40613	0.641	0.442
AKAP12	2.6e-43	-0.558515	0.745	0.947	4.28e-39	13.3428	22.6002	12.5007	8.51277	7.30829	5.97383	10.2669			NFE2L1	2.13314e-09	0.287312	0.685	0.55	3.51072e-05	3.19235	5.11678	4.90716	6.8733	5.94551	7.89542	7.98067			IDI1	1.79e-10	-0.483214	0.15	0.289	2.94e-06	0.707782	0.487631	2.3876	2.12225	2.046	0.878769	0.592718			S100A6	4.64677e-13	0.402329	0.62	0.412
FOXO1	3.72e-43	0.899727	0.622	0.36	6.12e-39	1.3428	1.93797	6.22428	4.62968	4.20808	4.84962	3.86859			SERPINE1	3.21359e-09	0.410345	0.446	0.31	5.28893e-05	5.27815	3.00069	2.2361	3.87789	3.14399	0.958336	3.26783			RBFOX2	2.01e-10	0.405631	0.483	0.356	3.3e-06	4.18826	5.64552	2.91836	2.2697	2.3259	3.98968	3.3173			NFKBIZ	5.01189e-13	0.471018	0.332	0.15
CNN2	6.6e-43	-0.691861	0.055	0.335	1.09e-38	1.4997	1.65417	0.328794	0.15369	0.186581	0.368168	0.33315			RSU1	3.99313e-09	-0.430802	0.194	0.314	6.5719e-05	1.70371	1.83372	2.03187	0.970677	0.931114	0.860372	1.28111			COL5A1	2.06e-10	-0.372718	0.412	0.565	3.39e-06	1.55622	3.0836	8.46762	7.90444	5.11454	3.21206	2.42073			NBN	5.19768e-13	0.384667	0.363	0.172
RHOB	9.91e-43	0.995864	0.507	0.217	1.63e-38	0.361925	0.983102	4.36838	6.17694	3.46082	3.2087	1.4449			FNDC3B	4.29775e-09	0.294247	0.647	0.513	7.07324e-05	4.85157	3.33042	4.36485	6.20025	6.70806	6.03764	6.06193			TANK	2.12e-10	-0.364472	0.342	0.511	3.48e-06	0.982259	1.53801	2.57918	3.0757	4.01396	2.48252	2.85851			MMP2	6.39595e-13	-0.438161	0.555	0.658
WNT4	3.25e-42	1.05347	0.305	0.041	5.34e-38	0.364115	0.150071	2.29793	3.5742	3.81444	2.13227	1.44697			VIMP	4.32499e-09	0.26662	0.596	0.433	7.11806e-05	0.784747	1.35772	3.37952	4.71766	5.7317	4.05455	4.93638			CLTB	3.09e-10	-0.347339	0.173	0.328	5.09e-06	0.623259	1.23431	1.01909	1.65466	2.07214	1.17067	1.54774			ANTXR2	6.52031e-13	0.348299	0.628	0.405
CAB39L	4.05e-42	1.04826	0.364	0.082	6.67e-38	0	0.347199	2.84312	6.58921	8.12935	6.96759	6.40091			MCFD2	4.3669e-09	0.297779	0.68	0.555	7.18704e-05	0.628414	2.11001	4.93924	6.99935	10.7629	6.27929	6.78735			PGRMC2	3.71e-10	-0.272999	0.814	0.886	6.1e-06	8.43975	9.34327	8.88006	11.8145	17.7009	13.2331	16.5738			MYLK	7.01575e-13	0.472837	0.493	0.292
FLNA	9.05e-42	-0.696435	0.339	0.675	1.49e-37	6.70175	6.09244	2.53458	0.998417	1.22214	1.15956	2.21212			APOO	4.48419e-09	0.309241	0.353	0.212	7.38009e-05	0.294023	0.107116	1.414	2.28881	2.68362	1.56498	1.61045			PSAP	4.26e-10	0.261707	0.828	0.764	7.01e-06	5.76842	8.46599	6.59645	7.51526	9.85135	13.0975	12.2188			KIF13A	7.65774e-13	0.337817	0.557	0.331
FERMT2	1.41e-41	0.65163	0.841	0.736	2.33e-37	5.52999	6.99716	14.3439	18.3764	34.0387	16.2569	29.126			NCOA7	4.91242e-09	0.349637	0.312	0.182	8.08486e-05	1.95329	1.63049	1.15156	2.0521	1.95305	1.83023	1.81056			RPLP1	5.63e-10	-0.279218	0.595	0.717	9.27e-06	4.01242	10.2161	6.88495	9.1542	8.52216	6.20232	7.2898			LIMCH1	8.69233e-13	-0.500041	0.388	0.533
TNS3	1.94e-41	-0.719121	0.081	0.371	3.2e-37	1.22222	2.02131	0.471923	0.429995	0.379851	0.42389	0.836531			CAP1	5.50793e-09	-0.32864	0.538	0.616	9.06496e-05	10.7498	6.57865	6.12545	4.12962	3.87753	3.00058	4.82881			SMARCC1	7.42e-10	0.457904	0.435	0.317	1.22e-05	4.09986	4.75068	2.63906	2.09627	2.05626	3.8312	2.94087			NID2	1.03997e-12	-0.455513	0.585	0.676
C11orf96	2.78e-41	1.06374	0.365	0.086	4.58e-37	0	0.353417	2.9211	4.59103	4.1191	3.83597	3.18885			COL4A2	6.66094e-09	-0.281688	0.582	0.661	0.000109626	7.42988	9.73993	7.1489	5.14842	5.59692	4.01547	6.75938			GLUL	8.57e-10	0.313828	0.704	0.618	1.41e-05	1.36507	1.76449	5.02625	5.84256	6.5775	9.37098	8.92944			TPM3	1.10092e-12	0.336317	0.694	0.48
IL15	2.94e-41	0.967696	0.298	0.038	4.84e-37	0	0.143045	2.00835	2.87987	1.98052	1.45068	1.13298			EPRS	8.6255e-09	-0.370521	0.461	0.561	0.000141958	5.28887	5.56943	5.37691	3.40245	2.86794	2.38004	3.30927			EGFR	1.4e-09	-0.403905	0.161	0.296	2.31e-05	1.60638	1.21434	1.50487	1.53758	1.97037	0.983341	1.6054			ADAMTS9	1.23344e-12	-0.611267	0.133	0.28
PTTG1IP	3.57e-41	-0.51271	0.62	0.889	5.88e-37	10.1386	11.122	6.25949	10.722	16.1416	17.4013	14.5937			LARS	9.45494e-09	-0.397527	0.381	0.487	0.000155609	2.52041	3.17139	3.92308	2.30821	2.31546	1.83567	2.19047			RPL31	2.41e-09	-0.306535	0.297	0.452	3.97e-05	3.1577	3.86257	4.31948	4.37021	3.12062	2.03275	2.28605			PARM1	1.31533e-12	0.453931	0.303	0.136
ITGAV	3.76e-41	-0.64749	0.317	0.665	6.19e-37	2.57959	5.35104	2.32387	1.76668	1.36647	1.80236	2.90812			MYO1B	1.27974e-08	0.310331	0.462	0.315	0.00021062	2.75941	3.90789	2.23345	3.41002	3.00036	2.37683	2.14383			MYO10	2.42e-09	0.368586	0.584	0.473	3.98e-05	1.27809	3.10906	2.73907	2.5972	3.95217	6.1593	5.62663			CALR	1.32308e-12	-0.26836	0.863	0.904
FOXP1	5.17e-41	-0.708368	0.073	0.357	8.51e-37	0.816515	1.91728	0.436607	0.874446	0.876168	1.63269	1.00013			MEDAG	1.62823e-08	-0.301802	0.489	0.604	0.000267974	1.9021	2.12046	6.44928	4.50863	3.20707	1.23415	2.25593			CDH11	2.46e-09	-0.273985	0.63	0.745	4.06e-05	6.61314	7.12626	13.3416	13.9728	9.19123	6.74884	4.9911			PTEN	1.35417e-12	0.368499	0.314	0.136
RPS21	6.99e-41	-0.682085	0.191	0.526	1.15e-36	2.56685	3.18374	1.11514	1.27034	0.870843	0.567344	0.730712			SEMA3B	1.76161e-08	0.328196	0.38	0.24	0.000289926	0.586087	1.35245	1.53896	2.52525	1.2571	0.850277	0.607823			XAF1	2.56e-09	0.364894	0.565	0.447	4.21e-05	4.89863	4.83537	2.45823	2.27344	3.84199	5.97422	5.32621			FLNA	1.45594e-12	0.397026	0.361	0.175
PPAP2B	7.95e-41	1.08938	0.387	0.108	1.31e-36	0.627294	0.412566	3.19876	3.66865	7.41608	4.21363	5.51104			MCC	1.98364e-08	0.274546	0.501	0.347	0.000326467	0.100444	1.09643	2.53932	3.6575	3.90985	3.81772	2.93572			RAP1B	2.75e-09	-0.354304	0.306	0.457	4.52e-05	1.57022	0.904449	2.88448	3.37508	3.25562	1.986	4.38052			WASF2	1.47797e-12	0.376455	0.478	0.269
FGFR1	1.44e-40	-0.685547	0.196	0.54	2.37e-36	0.790735	3.526	1.28027	1.30541	1.6458	2.17595	1.53879			PGRMC2	2.2577e-08	0.260059	0.804	0.715	0.000371572	8.43975	9.34327	8.88006	11.8145	17.7009	13.2331	16.5738			PAPSS2	3.05e-09	-0.408052	0.315	0.457	5.01e-05	3.93453	5.42268	3.6748	3.40149	3.75358	2.16087	2.74799			ISLR	1.49136e-12	0.341511	0.659	0.457
ARPC1B	1.66e-40	-0.649367	0.123	0.436	2.73e-36	2.099	2.43477	0.794245	1.14304	1.7384	1.7404	1.76082			MT-RNR1	2.81423e-08	0.330459	0.353	0.22	0.000463166	4.03852	4.59119	1.47275	2.4411	2.35324	2.15708	1.76286			CHD9	3.13e-09	-0.329346	0.558	0.693	5.15e-05	1.457	2.96249	6.9341	8.4018	8.04231	5.50498	4.75969			CAP1	1.64494e-12	0.376372	0.607	0.404
ZFAS1	1.91e-40	-0.72143	0.148	0.463	3.15e-36	1.89994	2.72778	0.811913	1.00127	0.58961	0.594408	0.701647			CLTB	2.83144e-08	0.27367	0.286	0.164	0.000465999	0.623259	1.23431	1.01909	1.65466	2.07214	1.17067	1.54774			RCAN1	3.84e-09	-0.353739	0.34	0.49	6.32e-05	1.28948	1.72242	1.91702	3.11234	4.35232	2.75764	2.17702			TIMP3	1.68487e-12	0.286564	0.992	0.995
MEDAG	2.51e-40	0.870136	0.604	0.332	4.12e-36	1.9021	2.12046	6.44928	4.50863	3.20707	1.23415	2.25593			FN1	2.88972e-08	-0.451855	0.311	0.417	0.00047559	8.64558	6.19036	3.47201	1.8462	1.57988	1.56565	1.52909			ATP5E	4.27e-09	-0.359697	0.242	0.382	7.03e-05	2.56466	3.2624	1.67051	2.34105	2.54432	1.47354	2.51842			FILIP1L	3.53093e-12	0.296894	0.841	0.731
PHGDH	3.21e-40	-0.727554	0.027	0.262	5.28e-36	2.05981	1.35896	0.139589	0.133582	0.02192	0.0353307	0.0358503			PPFIA1	2.9804e-08	0.314736	0.596	0.475	0.000490515	1.66798	3.50261	3.7929	5.56579	13.0422	10.7686	18.2344			MYADM	4.76e-09	-0.410733	0.184	0.317	7.83e-05	11.5706	7.61036	5.10966	2.87535	2.38918	1.24758	6.16988			RPS2	3.53331e-12	0.396665	0.479	0.285
LMOD1	6.11e-40	-0.490505	0.788	0.944	1.01e-35	15.2139	20.9553	12.4436	8.29809	6.27573	5.52702	15.755			RHOB	3.22835e-08	0.290348	0.647	0.507	0.000531322	0.361925	0.983102	4.36838	6.17694	3.46082	3.2087	1.4449			SEMA5A	6.22e-09	0.367027	0.478	0.354	0.000102421	2.27659	4.58466	2.56573	2.49518	2.37616	3.87328	3.22848			GADD45B	3.53338e-12	0.411822	0.305	0.135
LPAR1	1.67e-39	0.983502	0.306	0.049	2.74e-35	0.730278	0.19722	2.20113	2.16276	2.06047	1.38457	1.62773			ZNF331	3.45117e-08	0.292739	0.401	0.258	0.000567994	0.62736	0.377602	1.88642	2.86807	1.56861	0.489291	0.634894			DEGS1	6.78e-09	-0.31596	0.126	0.252	0.000111654	1.39585	0.90336	1.19935	1.14707	1.3463	0.710657	1.0772			CNR1	3.84902e-12	0.336936	0.332	0.15
UBXN1	2.01e-39	-0.716638	0.129	0.43	3.31e-35	1.57105	2.47376	0.696555	0.921377	0.850949	1.14766	1.01619			TES	3.63884e-08	-0.426417	0.166	0.276	0.000598881	4.31017	4.8527	1.9804	0.945734	0.581468	1.11105	1.58304			MRPL33	7.16e-09	-0.303253	0.274	0.429	0.000117906	1.74707	2.24972	1.23396	1.81201	2.9397	1.90913	2.88263			CTGF	3.98038e-12	0.467899	0.318	0.149
SPECC1	5.46e-39	-0.63545	0.314	0.668	8.98e-35	7.05357	5.29561	2.33476	1.44024	2.201	2.11359	3.98496			WDR1	3.91152e-08	-0.433257	0.165	0.271	0.000643758	2.4451	2.22095	1.77878	0.801745	0.931293	0.908477	1.20944			OGFRL1	7.7e-09	-0.388382	0.319	0.469	0.000126781	1.89127	2.62433	5.40133	5.10647	3.99963	2.39051	2.22346			GPRC5B	4.90462e-12	0.368758	0.474	0.267
MAP4K4	6.64e-39	-0.607685	0.456	0.792	1.09e-34	8.14645	7.85192	3.82085	4.09475	5.05918	7.81891	7.44533			MKLN1	3.91562e-08	0.29792	0.365	0.234	0.000644432	0.685654	1.1711	1.46483	2.32026	1.43878	1.41352	1.30407			RP3-428L16.2	8.72e-09	0.492119	0.306	0.193	0.000143576	0	0.265854	0.486082	1.103	1.20829	2.61228	1.08847			ZMYM6NB	5.00363e-12	0.343997	0.273	0.112
HAND2-AS1	6.78e-39	0.977249	0.451	0.177	1.12e-34	0.100444	0.758649	3.67297	3.66039	5.01048	3.81603	5.18343			SERPINH1	4.05197e-08	-0.272341	0.51	0.61	0.000666873	5.46852	4.94589	5.66478	4.07586	2.76406	2.48954	1.85986			BAMBI	8.84e-09	0.437057	0.285	0.172	0.000145458	0	0.422406	0.288699	0.707371	0.965802	2.04334	1.12541			LOX	5.38187e-12	-0.472661	0.443	0.559
COL12A1	1.49e-38	-0.680294	0.241	0.581	2.45e-34	2.62998	4.35219	1.71071	0.69011	0.494277	0.688557	0.815438			CDH2	4.30511e-08	-0.399409	0.29	0.401	0.000708536	2.43817	5.81539	3.01836	1.69518	0.849961	1.11851	0.588331			SERF2	1.01e-08	-0.321429	0.458	0.583	0.000166333	3.31678	4.277	3.95372	5.01575	5.43599	3.66682	6.52307			ELL2	5.94498e-12	0.419233	0.367	0.188
FAM89A	1.53e-38	1.05004	0.426	0.15	2.52e-34	0.263671	0.65043	3.71655	6.94499	10.4588	7.30853	9.62936			CD82	4.72918e-08	0.268455	0.28	0.16	0.000778328	0.529235	0.596365	0.95669	1.55924	1.37887	0.600869	0.785417			LMAN1	1.01e-08	-0.293544	0.559	0.68	0.000166443	1.55099	3.22926	8.83762	7.4053	7.05327	5.00465	4.69409			ADAMTS2	1.16814e-11	0.36629	0.586	0.382
WNT5A	1.59e-38	0.326712	1	0.986	2.62e-34	45.0949	56.7429	79.0549	69.1458	41.1743	21.5154	26.5226			BTBD3	5.27138e-08	0.304901	0.405	0.267	0.000867563	0.259605	0.357734	1.94888	3.00013	3.25191	1.33964	1.0401			MFGE8	1.06e-08	0.317985	0.586	0.485	0.000174243	5.0332	5.08003	2.72113	3.01146	3.89211	5.7235	5.98436			LHFP	1.55928e-11	0.372863	0.408	0.221
NREP	1.73e-38	-0.734076	0.044	0.287	2.85e-34	2.5675	1.50667	0.203075	0.0389552	0.0511951	0.234898	0.193502			PTEN	5.28666e-08	-0.408392	0.246	0.357	0.000870079	2.55152	1.87362	2.45972	1.29974	1.35697	0.904774	1.75347			HOMER1	1.07e-08	-0.320935	0.189	0.332	0.000176266	0.75716	1.4056	2.20486	2.14071	2.16587	1.29675	2.07753			UQCR10	1.61485e-11	0.363426	0.333	0.158
TCEAL4	2.91e-38	-0.460458	0.836	0.97	4.79e-34	10.3232	23.1922	14.2651	10.6971	9.33647	7.96476	13.7328			SOX4	5.92739e-08	0.435827	0.458	0.328	0.000975529	2.47574	13.796	2.6452	4.63635	8.18115	26.9109	12.2973			BHMT2	1.09e-08	-0.331898	0.147	0.278	0.000178783	0.1645	0.557679	0.924712	1.63365	1.74782	0.971723	1.11253			RHOB	2.67862e-11	-0.543148	0.268	0.402
TES	3.64e-38	-0.674847	0.276	0.608	6e-34	4.31017	4.8527	1.9804	0.945734	0.581468	1.11105	1.58304			AFAP1	6.4489e-08	-0.346598	0.392	0.499	0.00106136	3.1753	3.75205	4.31884	2.76089	1.60082	1.9254	1.08044			SPG20	1.13e-08	-0.306591	0.527	0.654	0.000186672	3.2329	7.1485	6.39198	6.36054	6.78196	4.72715	5.52947			PDCD10	3.11316e-11	0.417285	0.259	0.11
ZFP36L2	8.54e-38	-0.786373	0.079	0.34	1.41e-33	1.06496	1.97668	0.355858	0.295236	0.400571	0.816704	0.722405			SNX25	6.58559e-08	0.29343	0.353	0.226	0.00108386	1.34396	0.950218	1.40452	2.2245	1.8525	1.0953	1.36995			RXFP1	1.97e-08	0.373935	0.504	0.375	0.000323722	0.680347	1.09767	0.462162	1.02837	3.39437	5.38697	6.80018			PHACTR4	3.47348e-11	0.384067	0.255	0.106
CKAP4	3.95e-37	0.528991	0.873	0.817	6.51e-33	7.15947	8.67252	15.4164	17.3544	12.5322	8.96061	7.85143			GNAI1	6.80254e-08	0.356718	0.27	0.157	0.00111956	0.49543	1.06164	0.9059	1.72283	2.61194	1.60141	3.16213			GNAI1	1.98e-08	-0.328189	0.241	0.382	0.000326425	0.49543	1.06164	0.9059	1.72283	2.61194	1.60141	3.16213			CAT	3.66857e-11	0.428015	0.35	0.182
RGS2	4.52e-37	0.914041	0.3	0.051	7.45e-33	0.100444	0.254344	2.12882	2.80088	1.49757	0.760506	0.658636			UCHL1	7.10798e-08	0.282765	0.258	0.145	0.00116983	0.128112	0.56677	0.894886	1.51412	1.71627	1.56157	1.64921			S100A6	2.16e-08	-0.348063	0.412	0.542	0.000356203	1.92518	3.63978	4.02109	4.87406	5.07136	3.28671	5.40992			MAP3K5	3.98199e-11	-0.359447	0.665	0.735
IL1R1	6.49e-37	0.955633	0.48	0.211	1.07e-32	0.91509	0.989943	4.17448	5.11581	10.1577	10.9423	11.957			SSR4	8.16735e-08	0.256961	0.395	0.255	0.00134418	1.92403	1.42083	1.65749	2.43612	2.06263	2.2891	2.63265			LTBP2	2.22e-08	0.38984	0.398	0.287	0.000366017	3.61299	5.2485	1.77809	1.52133	1.79857	3.13278	2.62912			IGF2	4.02345e-11	-0.566923	0.413	0.526
H2AFY	7.55e-37	0.825755	0.632	0.414	1.24e-32	2.58807	2.24986	6.42139	5.46764	4.87252	5.61939	5.79597			NUPR1	8.43888e-08	0.341296	0.51	0.376	0.00138887	7.18462	11.7913	2.89493	4.47927	6.99014	6.80181	11.6539			PLCL1	2.34e-08	-0.35241	0.168	0.301	0.000384811	0.495148	0.167917	1.45007	1.66278	2.12101	1.19405	2.01177			SLC39A6	4.89385e-11	-0.407202	0.633	0.699
SLFN5	1.43e-36	-0.699596	0.191	0.499	2.35e-32	0.899171	3.37333	1.17261	1.61371	3.39168	7.01145	4.95807			MXRA7	8.47513e-08	0.273057	0.386	0.25	0.00139484	1.30227	1.14698	1.51879	2.30962	2.63984	2.42624	2.65211			NDUFB2	2.41e-08	-0.306631	0.241	0.384	0.000396111	0.394291	1.01165	2.54772	2.25297	2.51756	1.58865	2.33254			YBX1	4.91604e-11	0.299285	0.366	0.184
RPS15A	1.78e-36	-0.609105	0.221	0.546	2.93e-32	1.971	3.29955	1.33826	1.52778	1.20652	0.759652	0.999268			MAP4	8.74331e-08	-0.330188	0.443	0.538	0.00143897	7.36137	5.87953	4.51997	2.9677	3.13762	4.04349	4.09566			ENO1	2.58e-08	-0.320435	0.253	0.399	0.000423841	4.08462	2.22013	3.3681	3.06362	2.67351	1.66636	1.87071			ATP5E	5.36092e-11	0.352361	0.422	0.242
PDLIM5	3.06e-36	-0.633847	0.305	0.629	5.04e-32	1.21743	5.40325	2.39722	1.28612	0.683459	1.29191	1.43173			DCBLD1	9.04913e-08	0.267721	0.48	0.332	0.00148931	0.766783	3.06624	2.547	3.63587	4.63172	4.87844	3.90756			VIMP	3.13e-08	-0.286539	0.473	0.612	0.000514456	0.784747	1.35772	3.37952	4.71766	5.7317	4.05455	4.93638			SIPA1L2	9.32008e-11	0.447782	0.355	0.189
BRD3	3.08e-36	-0.685763	0.091	0.36	5.06e-32	2.0004	2.02237	0.522387	0.603536	0.441803	0.794676	0.648825			IGFBP6	9.59648e-08	0.328765	0.713	0.609	0.00157939	2.28959	6.90666	6.77869	9.80655	8.34424	9.24191	6.37149			ACO1	4.03e-08	-0.322116	0.207	0.337	0.000663469	1.71955	1.26116	2.07761	2.60428	2.16993	1.29698	1.55851			FBN1	1.11572e-10	-0.283815	0.85	0.867
MORF4L2	3.87e-36	0.438092	0.941	0.893	6.36e-32	19.9098	13.8868	22.0707	16.5931	13.2913	11.5867	12.7122			USP46	1.03319e-07	0.259365	0.465	0.326	0.00170042	0.642159	0.94009	2.32767	3.31302	3.29729	4.05077	2.42665			UBE2H	4.1e-08	0.315034	0.582	0.469	0.000674083	1.00423	3.88694	4.37017	4.00624	3.78171	5.5524	5.28803			ITGAV	1.30734e-10	0.332595	0.445	0.251
PEAK1	4.32e-36	-0.670033	0.133	0.421	7.11e-32	0.457098	2.38245	0.730772	0.563858	0.313364	0.563415	0.534966			HSPH1	1.0572e-07	-0.33973	0.406	0.518	0.00173993	3.2439	2.94187	4.51401	2.92577	2.67042	3.23469	2.84141			FNBP1L	4.71e-08	0.417264	0.331	0.22	0.000774973	0.523904	2.15531	1.0738	1.11178	1.39119	2.62936	2.41811			AKIRIN1	1.41447e-10	0.287477	0.284	0.126
SGCB	8.16e-36	0.805352	0.584	0.343	1.34e-31	1.39623	1.72853	5.10504	4.74621	4.47206	4.02538	4.32198			SFRP1	1.30666e-07	-0.402278	0.175	0.284	0.0021505	1.14271	4.30501	2.07965	1.05965	0.424849	0.379319	0.120527			APCDD1	5.11e-08	-0.334083	0.147	0.266	0.0008417	0.506894	0.0410028	3.65365	3.36539	1.66704	0.909583	1.29846			RDX	1.62127e-10	0.347883	0.418	0.234
ATP5I	1.15e-35	-0.630603	0.085	0.35	1.89e-31	0.977643	1.72763	0.45184	0.495777	0.650036	0.387613	0.422344			ACTN1	1.38453e-07	-0.408083	0.293	0.396	0.00227865	8.07766	4.33974	2.85437	1.56287	1.43129	1.03146	3.63652			STIM1	5.15e-08	-0.343057	0.143	0.262	0.000848053	0.387241	0.972707	1.24646	1.78901	1.57243	0.825393	1.21948			TMEM66	1.86653e-10	-0.317888	0.753	0.793
PCBP1	1.39e-35	0.908127	0.419	0.159	2.29e-31	1.22072	0.659605	3.11528	2.16156	1.70924	1.78661	1.81125			SEPT7	1.4342e-07	-0.308228	0.524	0.594	0.0023604	4.85737	5.36843	5.3427	3.66029	3.62681	4.16833	4.9844			APOO	5.63e-08	-0.361945	0.241	0.37	0.000926733	0.294023	0.107116	1.414	2.28881	2.68362	1.56498	1.61045			NUB1	1.90177e-10	0.345339	0.379	0.204
RBBP6	1.9e-35	0.876586	0.637	0.443	3.13e-31	4.76906	2.71509	7.92618	13.6185	9.34142	7.60591	5.54685			NDRG1	2.25091e-07	0.284795	0.274	0.16	0.00370455	1.60805	1.059	0.981034	1.63376	1.62124	1.76197	1.39998			GPR155	5.82e-08	-0.386937	0.31	0.436	0.000957798	0	0.173437	0.609078	1.14907	4.35958	2.63987	7.42116			ZFAND5	1.97341e-10	0.35113	0.632	0.444
IGFBP3	2.77e-35	-0.915664	0.755	0.91	4.56e-31	96.7912	42.9177	16.5781	20.7247	11.0088	19.7737	15.4771			RSRC2	2.31338e-07	0.298989	0.486	0.359	0.00380736	1.11339	2.92138	2.59375	3.84616	2.7319	2.92626	2.74119			TMEM87B	6.14e-08	0.414593	0.4	0.29	0.00101043	1.36695	0.938423	1.05282	1.40622	1.89365	3.38027	1.80681			SBDS	1.97912e-10	0.324559	0.548	0.35
LRRFIP2	3.23e-35	-0.642039	0.247	0.556	5.31e-31	7.76777	3.93564	1.59723	1.51926	1.37499	1.4105	1.5944			MYL12A	2.55226e-07	-0.346841	0.386	0.49	0.00420051	8.38582	6.3365	4.1007	2.60578	3.17596	2.81981	5.09391			SPAG9	6.59e-08	0.375115	0.428	0.317	0.00108493	3.61233	2.53874	2.75311	2.12963	2.11554	3.53361	3.18166			RRBP1	2.12431e-10	0.26758	0.803	0.65
PDIA3	3.35e-35	0.59446	0.756	0.667	5.52e-31	5.0275	5.04941	9.96184	9.19418	9.21155	6.92624	8.48			F2R	3.03802e-07	0.259267	0.717	0.613	0.00499997	2.18222	4.44268	6.63959	8.90075	14.3063	11.1763	14.5068			LGALS3	6.94e-08	-0.281709	0.527	0.635	0.00114206	1.49307	2.50187	4.8753	6.29197	6.56916	4.71088	4.93469			SPATS2L	2.33974e-10	0.307135	0.608	0.404
CDH11	5.42e-35	0.568062	0.828	0.748	8.92e-31	6.61314	7.12626	13.3416	13.9728	9.19123	6.74884	4.9911			ARID5B	3.12384e-07	0.253744	0.682	0.555	0.00514122	10.3073	18.6534	6.05831	8.09705	8.85634	13.281	11.7154			RHOU	7.12e-08	-0.328312	0.239	0.375	0.00117124	0.495148	0.242348	2.10178	3.00278	2.84312	1.76758	1.76247			COX7A2	2.80337e-10	0.320498	0.275	0.124
FARP1	1.96e-34	-0.55867	0.181	0.489	3.23e-30	2.2368	2.70398	1.11856	1.07673	1.37675	1.92578	1.8468			QPRT	3.56651e-07	0.291296	0.359	0.237	0.00586977	0.324886	1.17055	1.49875	2.34373	3.28279	2.37735	1.86583			SNX9	8.71e-08	0.354269	0.441	0.331	0.00143335	1.19066	1.98076	1.57351	1.81997	2.16307	3.50781	2.65068			GOLM1	2.97682e-10	-0.46712	0.418	0.533
LONRF2	3.47e-34	0.933309	0.267	0.041	5.71e-30	0.506894	0.168634	1.97173	1.4327	0.966998	0.878845	0.425585			RPLP1	4.25064e-07	0.252931	0.772	0.674	0.0069957	4.01242	10.2161	6.88495	9.1542	8.52216	6.20232	7.2898			LIMCH1	1.48e-07	0.299254	0.533	0.42	0.00243283	3.56243	1.59703	2.23958	3.68968	3.60469	5.21105	2.76704			CALCOCO2	3.04085e-10	0.335761	0.548	0.373
CCND1	3.77e-34	-0.757742	0.24	0.536	6.2e-30	0.539547	4.38328	1.52327	1.21589	0.955169	0.822383	0.951751			IL15	4.44626e-07	0.254408	0.424	0.298	0.00731765	0	0.143045	2.00835	2.87987	1.98052	1.45068	1.13298			SNX25	1.57e-07	-0.3085	0.168	0.291	0.00258851	1.34396	0.950218	1.40452	2.2245	1.8525	1.0953	1.36995			SPON2	3.11854e-10	0.330921	0.543	0.345
RIN2	9.32e-34	-0.68313	0.07	0.315	1.53e-29	0.508641	1.80094	0.414568	0.906292	1.26595	3.77621	1.8577			BDKRB2	4.87825e-07	-0.255679	0.462	0.556	0.00802862	1.34877	3.49458	5.4083	3.96253	0.743121	0.421463	0.358617			RPL4	1.59e-07	-0.27352	0.512	0.639	0.00260904	7.23193	8.42178	8.08982	7.49373	5.95445	4.29023	4.85525			RND3	3.36762e-10	0.35811	0.699	0.547
RHOU	1.35e-33	0.914974	0.289	0.056	2.21e-29	0.495148	0.242348	2.10178	3.00278	2.84312	1.76758	1.76247			ATPIF1	6.21164e-07	0.250451	0.323	0.202	0.0102231	3.34111	2.42785	1.29719	1.95099	1.90561	1.20593	1.90433			PXDN	1.69e-07	0.267393	0.722	0.648	0.00277581	5.52737	8.57814	5.38142	6.65504	6.92505	9.35451	6.28851			NNMT	4.03632e-10	0.34653	0.352	0.182
CD59	1.37e-33	0.715902	0.692	0.513	2.26e-29	3.03368	3.2545	7.70483	9.75399	8.93664	8.79298	7.57063			SYNPO2	6.35397e-07	-0.414188	0.252	0.352	0.0104574	15.0352	4.9299	2.69833	1.44414	1.30792	1.92059	2.70178			TCEAL1	1.75e-07	-0.378385	0.202	0.319	0.00288087	0.60861	1.91237	3.16453	2.68896	2.158	1.16313	2.42198			FTL	4.09088e-10	-0.370178	0.706	0.742
LASP1	1.65e-33	-0.629195	0.189	0.492	2.72e-29	7.08274	3.11632	1.19408	0.692841	0.700844	0.762429	1.2374			UBA52	6.91299e-07	0.268765	0.342	0.223	0.0113774	2.39333	1.65057	1.37759	2.11072	1.38708	1.2934	1.18129			TMEM123	1.87e-07	0.325132	0.358	0.246	0.00307476	3.85875	2.32536	3.12656	2.21124	1.52007	2.48832	1.77144			REV3L	4.12751e-10	0.371135	0.271	0.126
COBLL1	2.29e-33	-0.585837	0.044	0.266	3.78e-29	0.800275	1.23466	0.243902	0.285629	0.626337	0.335967	0.519662			SPTLC2	8.20737e-07	0.298481	0.278	0.176	0.0135077	1.50594	2.02639	1.00835	1.70688	1.70162	2.34223	1.46118			PALLD	1.88e-07	0.307549	0.545	0.437	0.00309398	23.2314	20.4902	7.12456	3.29868	3.73564	5.44089	5.50689			RPL13	5.22312e-10	0.302767	0.72	0.55
LSAMP	5.15e-33	0.84762	0.287	0.056	8.48e-29	0.262426	0.226308	1.86231	1.79955	2.37979	1.55173	1.82321			GLIPR1	1.09783e-06	-0.311891	0.259	0.369	0.018068	0.675626	1.30171	2.51757	1.57507	1.68082	1.19324	2.82414			BAZ2B	1.92e-07	0.346155	0.396	0.285	0.0031614	1.46682	2.33586	1.65769	1.99565	1.87234	3.0604	2.40809			SCD	5.64923e-10	-0.517194	0.156	0.283
AEBP1	5.38e-33	-0.683137	0.156	0.439	8.86e-29	1.0243	2.86549	0.952189	0.756927	1.01501	2.0848	1.6179			STAMBPL1	1.11988e-06	0.325885	0.355	0.241	0.018431	1.1783	0.956028	1.68995	2.72627	2.41283	2.61868	1.5073			SLC40A1	1.93e-07	0.250894	0.74	0.658	0.00317254	0	1.14722	1.30127	3.82008	7.75203	10.2479	8.42598			MRPL33	5.97873e-10	0.288659	0.474	0.274
MX1	6.07e-33	-0.631351	0.042	0.26	9.98e-29	0.983499	1.44355	0.299657	0.863812	1.86842	4.00265	1.50377			EPB41L2	1.20063e-06	0.298198	0.412	0.288	0.01976	4.42662	2.31654	2.09993	3.17694	2.68869	2.00437	1.12314			POMP	1.93e-07	-0.296816	0.322	0.457	0.00318442	1.39495	2.76085	2.51924	2.65178	3.25707	2.16377	3.01862			HADHA	6.02693e-10	0.309073	0.413	0.234
ARPC2	6.59e-33	0.501551	0.828	0.752	1.08e-28	11.2997	7.487	13.0144	11.6003	14.872	10.3845	15.5501			C1orf21	1.36169e-06	-0.321009	0.43	0.517	0.0224107	1.33867	0.52315	4.43406	2.94196	1.06961	0.414451	0.790608			ATP5H	2.13e-07	-0.313394	0.154	0.269	0.00350483	0.965294	0.935848	0.896307	1.18457	1.57005	0.878606	1.29145			ELF1	6.12332e-10	0.375571	0.375	0.205
RHOBTB3	9.62e-33	-0.579393	0.433	0.731	1.58e-28	5.57609	6.93741	3.44684	3.49108	2.71693	2.987	3.14552			UACA	1.59557e-06	-0.361053	0.214	0.317	0.0262598	6.25488	3.00528	2.32945	1.32043	1.716	1.29682	2.67812			ZKSCAN1	2.19e-07	0.274259	0.55	0.443	0.00360215	3.46945	4.03139	3.04349	3.13708	3.47215	4.88336	5.25452			PXDN	7.53624e-10	-0.351124	0.681	0.722
REV3L	1.44e-32	0.950666	0.458	0.211	2.38e-28	3.59943	0.992347	4.15506	2.48475	1.41744	0.767423	1.56166			PRSS23	1.87364e-06	-0.3318	0.296	0.397	0.0308363	3.77664	2.95088	2.87646	1.78186	1.18594	1.02089	1.46384			MSI2	2.24e-07	0.351725	0.251	0.15	0.00369464	0	1.02104	0.479911	0.568693	0.863589	1.64913	1.26508			IFIT3	8.51539e-10	-0.468494	0.454	0.552
TBX3	2.21e-32	0.649658	0.711	0.551	3.65e-28	2.35083	3.91162	8.40519	9.95819	7.46739	6.69933	4.37315			TMEM132B	1.89615e-06	0.262516	0.287	0.178	0.0312069	0	0.220997	1.21274	1.877	2.2265	1.72459	1.61546			ENAH	2.27e-07	0.378403	0.306	0.198	0.0037343	10.1132	4.56807	2.94308	2.10839	1.33848	2.41406	1.73783			NTN4	9.88949e-10	0.312673	0.366	0.196
GBP2	5.36e-32	-0.624123	0.084	0.332	8.82e-28	1.32069	1.88597	0.546101	0.290503	0.0827788	0.205807	0.371267			FKBP2	1.96978e-06	0.262892	0.458	0.337	0.0324186	2.08442	2.0973	2.22263	3.19163	3.09638	2.61907	2.62567			OSBPL8	2.32e-07	0.348437	0.48	0.374	0.00381309	2.13964	3.0539	2.46149	2.44372	2.85616	4.4636	5.0083			ENPP1	1.03618e-09	0.350218	0.324	0.168
GRB2	1.02e-31	0.759975	0.604	0.406	1.68e-27	1.61609	2.13784	5.7094	6.67881	5.20467	3.90063	3.93795			PLA2R1	2.17652e-06	0.2548	0.411	0.29	0.0358211	0.495148	1.93332	1.99063	2.85852	2.85506	3.47454	3.77066			COL4A2	2.43e-07	-0.274075	0.439	0.569	0.00399537	7.42988	9.73993	7.1489	5.14842	5.59692	4.01547	6.75938			MT-CO2	1.20658e-09	0.251176	0.676	0.485
IFIT3	1.15e-31	-0.65448	0.153	0.425	1.89e-27	3.37997	2.7682	0.958383	1.97847	3.16863	6.00005	3.38164			SH3PXD2A	2.61135e-06	-0.366095	0.404	0.482	0.0429776	6.79162	5.43602	4.10477	2.53983	1.67848	2.51922	2.01272			PDIA3	2.54e-07	-0.253341	0.65	0.742	0.00418105	5.0275	5.04941	9.96184	9.19418	9.21155	6.92624	8.48			FBLIM1	1.30052e-09	0.323043	0.27	0.124
FADS1	2.01e-31	0.700401	0.71	0.554	3.31e-27	3.26601	3.97005	9.01246	13.1049	10.5525	5.25259	3.77796			UBE2L6	2.69296e-06	0.258279	0.272	0.17	0.0443207	0.712634	0.90032	1.02118	1.61682	1.21629	0.860946	0.915097			SIL1	2.79e-07	-0.333007	0.212	0.334	0.00458632	0.586087	0.92227	1.21514	2.1519	2.15019	1.25795	1.36023			IGFBP4	1.3009e-09	-0.301073	0.797	0.834
EEF2	3.09e-31	-0.402749	0.809	0.944	5.08e-27	10.4072	18.2877	11.8935	10.0222	7.38491	8.66908	7.59007			SLC5A3	2.7376e-06	0.324262	0.367	0.26	0.0450554	0	1.91067	1.76582	2.82515	4.54919	8.59032	4.53349			LINC00657	2.84e-07	0.318412	0.538	0.432	0.00467175	2.3143	4.33776	4.76508	4.02072	3.17082	4.73463	3.1976			PLCL1	1.35633e-09	0.316779	0.332	0.168
CLIP1	3.28e-31	-0.562859	0.325	0.637	5.4e-27	2.41486	4.86766	2.34209	2.22856	2.45427	2.79451	3.02222			ATP6V0E1	2.98018e-06	0.269808	0.541	0.422	0.0490477	0.457098	1.87035	3.1689	4.46006	6.78515	5.536	5.18993			ANGPT1	2.84e-07	-0.298442	0.336	0.476	0.00467577	1.47479	2.27434	3.75149	3.50598	3.87119	2.61429	5.05666			JUN	1.38269e-09	0.358861	0.579	0.411
FBLN5	5.72e-31	0.663385	0.672	0.482	9.41e-27	2.67398	3.00615	6.77735	7.01143	6.36323	5.77675	5.64403			EIF5	3.04167e-06	0.253327	0.514	0.39	0.0500598	4.28383	3.2218	2.82877	3.93262	3.88841	3.90468	2.94157			PSMD7	3.56e-07	-0.281807	0.462	0.581	0.00586522	3.33506	3.17279	4.8562	4.45365	5.09688	3.5996	4.37662			MEDAG	1.383e-09	0.376618	0.332	0.173
FNDC3A	8.04e-31	0.709216	0.652	0.463	1.32e-26	2.93926	3.04009	7.21107	6.68442	7.27961	5.54191	4.15909			RCAN1	3.27127e-06	0.343428	0.381	0.276	0.0538385	1.28948	1.72242	1.91702	3.11234	4.35232	2.75764	2.17702			KDR	3.83e-07	-0.37893	0.223	0.335	0.00631087	0	0.127779	0.580608	1.35808	2.60771	1.46982	0.364824			SSB	1.4658e-09	0.382822	0.654	0.485
P4HB	8.34e-31	0.648117	0.665	0.491	1.37e-26	4.16645	3.00283	6.65315	8.05349	6.69937	6.37619	5.02392			WIPI1	3.40063e-06	0.279149	0.339	0.229	0.0559676	0.128112	0.655954	1.40226	2.1758	3.19648	2.36064	2.55553			H3F3B	4.27e-07	0.26501	0.589	0.499	0.00702174	4.22556	3.9622	4.84686	4.13173	3.86078	5.33575	4.51105			RPL3	1.52957e-09	0.339976	0.441	0.26
GLTSCR2	1.01e-30	-0.565743	0.164	0.446	1.66e-26	1.38661	2.41851	0.9415	1.2071	0.976351	0.882899	1.03432			FAM69A	3.65938e-06	0.285223	0.268	0.169	0.0602261	0.658735	1.06577	1.02211	1.68953	2.21259	1.35221	1.55639			MGLL	4.32e-07	-0.28424	0.195	0.315	0.00711157	2.90644	1.98013	1.63671	1.89417	1.91019	1.19017	3.1501			GADD45A	1.70884e-09	-0.498793	0.324	0.457
PDZRN3	1.26e-30	-0.573265	0.048	0.26	2.07e-26	0.542895	1.26122	0.274609	0.210261	0.481674	1.06589	0.649513			RBM3	4.3841e-06	-0.326406	0.236	0.332	0.0721536	0.705079	2.15127	2.17886	1.29359	0.907038	1.05033	1.02033			RPS2	5.28e-07	-0.334082	0.285	0.4	0.00868211	0.930933	1.45159	2.67634	2.61777	2.91435	1.80266	3.16715			UBXN2A	1.86262e-09	0.318786	0.299	0.15
NMT1	4.81e-30	-0.539297	0.141	0.412	7.92e-26	1.45571	2.24578	0.892804	1.19163	1.23018	1.07954	1.05674			ITGA6	4.43767e-06	-0.351622	0.194	0.29	0.0730351	19.0266	5.89134	2.03825	1.13755	0.558722	0.715462	0.972375			RPS5	5.28e-07	-0.317107	0.331	0.452	0.00868594	0.97227	2.07873	3.02287	3.18551	3.37859	2.18872	2.69324			SELM	1.94511e-09	0.295516	0.339	0.175
FBLN1	5.74e-30	-0.575212	0.349	0.643	9.45e-26	5.52681	5.31235	2.55124	2.8323	2.68743	3.71157	4.98597			MCAM	5.11866e-06	-0.311215	0.169	0.263	0.084243	3.46746	2.0247	1.78434	1.03968	1.56859	1.65227	1.68369			DNAJC1	5.4e-07	-0.323659	0.326	0.454	0.00888025	1.9838	1.6642	3.14566	3.6554	3.48349	2.2438	2.12781			EIF2S2	1.9881e-09	0.327662	0.367	0.205
CHD9	1.09e-29	0.694298	0.652	0.464	1.79e-25	1.457	2.96249	6.9341	8.4018	8.04231	5.50498	4.75969			ISCU	5.99733e-06	0.260204	0.346	0.239	0.098704	0.967812	2.79415	1.42607	2.14708	2.65673	2.73458	3.20935			MT-ND5	6.08e-07	0.261172	0.65	0.534	0.0100101	5.49845	7.37556	7.3923	6.17	5.98388	8.06823	7.24155			RARS2	2.00408e-09	0.386879	0.273	0.133
VAT1	1.34e-29	-0.544661	0.062	0.28	2.21e-25	1.69392	1.28369	0.324628	0.441986	0.63969	0.937791	0.790605			SAMD9	6.71099e-06	0.309775	0.315	0.212	0.11045	1.92282	1.21812	1.5153	2.42865	3.13063	4.6534	3.03513			LTN1	6.31e-07	-0.290312	0.195	0.316	0.0103782	2.24864	1.90579	2.93371	3.85549	2.10947	1.32598	1.90706			HOMER1	2.00897e-09	0.292632	0.355	0.189
UGCG	2.43e-29	-0.62808	0.112	0.357	4e-25	1.42752	2.07066	0.63855	0.676462	0.353024	0.303963	0.344892			PDGFD	6.91711e-06	0.279259	0.299	0.198	0.113842	0	0.48583	1.2287	1.94667	1.43173	1.94242	1.75206			LEPREL4	6.81e-07	-0.293132	0.211	0.335	0.0112085	0.458522	0.975507	2.20551	2.17312	2.13192	1.33618	1.42634			THOC2	2.2831e-09	0.29632	0.569	0.384
PCDH7	2.5e-29	-0.623539	0.05	0.259	4.12e-25	2.32593	1.49621	0.338078	0.255371	0.0661698	0.12086	0.129354			APBB2	8.65492e-06	0.257491	0.39	0.279	0.142443	0.74729	1.35574	1.85317	2.69109	3.30973	2.84402	2.5228			SBDS	6.81e-07	-0.269637	0.35	0.483	0.0112116	4.06841	2.48336	3.07675	3.18356	3.71213	2.59845	3.97816			FKBP5	2.59798e-09	0.332704	0.393	0.223
DPP4	2.63e-29	-0.600406	0.068	0.288	4.33e-25	1.11822	1.49993	0.371434	0.250375	0.108795	0.187713	0.143173			THBS1	8.96903e-06	-0.392704	0.281	0.375	0.147612	18.7637	41.3783	3.67776	2.15856	2.04192	5.01469	6.71725			CYR61	7.26e-07	-0.364311	0.209	0.324	0.0119438	8.30981	9.63244	3.75959	3.67414	2.61938	1.51429	3.69168			GLRX	2.77797e-09	0.387815	0.577	0.409
C6orf48	2.82e-29	-0.498364	0.322	0.627	4.63e-25	4.04389	4.37847	2.26755	1.89238	0.870757	1.23865	0.751492			ZBTB38	9.54462e-06	0.256237	0.68	0.576	0.157085	5.21633	7.72034	5.58911	7.51352	7.36642	8.68697	6.05148			LEFTY2	7.74e-07	0.327777	0.28	0.174	0.0127436	0	0.00672115	0.106567	0.502852	1.4137	2.34992	1.28595			NDUFA12	3.16031e-09	0.301593	0.279	0.136
SNCAIP	2.87e-29	-0.560784	0.048	0.253	4.72e-25	1.02374	1.38999	0.364113	0.343876	0.411466	0.686897	0.240399			USO1	9.73502e-06	-0.259843	0.564	0.63	0.160219	2.2136	3.85045	6.22227	4.56962	4.63979	3.94232	4.0598			CFI	7.94e-07	0.397982	0.333	0.237	0.013069	0.471391	1.79903	1.89027	1.61107	1.37586	2.53722	1.63318			CAV2	3.17144e-09	0.295441	0.255	0.117
RARRES2	4.76e-29	-0.610789	0.141	0.402	7.84e-25	1.17594	2.45198	0.874158	0.647473	0.333316	0.294678	0.287066			TCF12	1.20988e-05	-0.362247	0.371	0.449	0.199123	3.43237	1.91325	3.94691	2.4436	1.90558	2.17049	1.41453			SLC1A1	8.87e-07	-0.290594	0.163	0.275	0.0145912	0.259605	0.171192	0.401757	0.893119	1.67855	1.00307	0.970815			EHBP1	3.49606e-09	0.293047	0.688	0.527
KHSRP	8.36e-29	-0.524219	0.069	0.288	1.38e-24	1.25995	1.32906	0.378845	0.569729	0.502526	0.403487	0.464439			PBX1	1.28658e-05	-0.344524	0.256	0.342	0.211745	1.32885	1.54555	2.44425	1.44045	0.842065	0.785971	0.512452			LSAMP	9.41e-07	-0.281043	0.232	0.353	0.0154893	0.262426	0.226308	1.86231	1.79955	2.37979	1.55173	1.82321			LPP	3.57627e-09	0.28355	0.574	0.384
YWHAE	8.62e-29	-0.440517	0.373	0.689	1.42e-24	2.71248	4.8855	2.78852	3.44303	3.42311	2.73409	3.3084			LCP1	1.37491e-05	-0.32384	0.264	0.359	0.226282	1.22573	2.35142	2.71324	1.68603	2.67489	0.828372	4.4622			SLC38A2	9.64e-07	0.371022	0.34	0.241	0.0158634	1.35424	2.01364	1.42858	1.64209	1.54775	2.69224	2.2454			LGR4	4.00972e-09	0.315865	0.297	0.149
XAF1	1.23e-28	-0.523181	0.327	0.634	2.02e-24	4.89863	4.83537	2.45823	2.27344	3.84199	5.97422	5.32621			ARL6IP5	1.58128e-05	0.275667	0.629	0.531	0.260246	1.9689	2.31654	4.61619	6.39882	7.76865	6.15692	8.05517			MBNL1	9.91e-07	-0.343767	0.216	0.331	0.0163048	3.22679	2.0156	3.6569	3.81013	2.2941	1.33582	1.21224			LGALS1	4.18112e-09	0.304373	0.737	0.579
RBFOX2	1.38e-28	-0.52827	0.408	0.695	2.27e-24	4.18826	5.64552	2.91836	2.2697	2.3259	3.98968	3.3173			IGF2R	1.7082e-05	0.258975	0.355	0.247	0.281135	0.939619	2.21726	1.54356	2.29543	1.61933	1.70023	1.20763			SYNE1	1e-06	0.308283	0.269	0.171	0.0164726	0.457098	1.18584	0.883739	0.653037	1.08062	1.8319	1.40296			CTR9	4.76071e-09	0.28047	0.4	0.223
GYPC	1.63e-28	-0.540299	0.169	0.436	2.68e-24	1.08332	2.44156	1.00496	1.02028	0.655499	0.384017	0.487193			ATP2A2	1.8563e-05	-0.323597	0.296	0.379	0.30551	0.852349	1.98384	2.75689	1.71827	1.4065	1.32846	1.21706			UQCR10	1.03e-06	-0.297955	0.158	0.267	0.0168921	0.707395	0.718024	0.917755	1.06277	1.64951	0.966821	1.82878			OPTN	5.33191e-09	0.277685	0.697	0.527
TCF25	2.98e-28	-0.49418	0.487	0.75	4.9e-24	6.5257	6.98461	3.87118	4.10163	4.18836	3.38684	4.47534			ACTR2	1.87169e-05	-0.262062	0.524	0.583	0.308042	5.78161	3.84072	5.16058	3.74034	2.34092	2.71542	2.35624			POLR2L	1.05e-06	-0.256233	0.195	0.316	0.0173185	1.81201	1.1447	0.98479	1.49996	1.98072	1.30697	1.93713			RPS14	5.60029e-09	0.29672	0.661	0.496
MYL12B	4.3e-28	-0.474056	0.477	0.743	7.08e-24	8.60217	6.68543	3.78396	4.14838	3.12659	2.38134	4.01577			NBN	2.26862e-05	-0.319794	0.312	0.389	0.37337	1.52133	0.947345	2.8456	1.79306	1.17994	1.08999	2.07046			PDE4B	1.1e-06	0.369825	0.304	0.209	0.0180359	0.394466	0.498574	0.622977	1.04731	1.20474	2.19132	0.643814			ANTXR1	5.93204e-09	-0.263112	0.822	0.873
ITGB1	4.58e-28	-0.275956	0.948	0.987	7.53e-24	28.1007	31.1784	23.4185	19.8599	15.8813	15.4402	18.2451			LPP	2.28004e-05	-0.32893	0.339	0.423	0.375249	4.24076	4.25819	3.36192	2.13924	2.67379	3.01481	4.331			P4HA2	1.19e-06	-0.302974	0.209	0.321	0.0195354	1.15573	1.36225	3.73587	3.05404	1.98845	1.20733	1.52997			ALPK2	5.97013e-09	0.283334	0.422	0.25
PMEPA1	9.86e-28	-0.550348	0.074	0.293	1.62e-23	0.75932	1.51995	0.453376	0.319011	0.274075	0.756278	0.268849			SEC23A	2.43731e-05	-0.295635	0.271	0.357	0.401132	1.11717	0.987395	2.40796	1.53573	0.970867	1.17355	0.968702			CCDC80	1.49e-06	0.391983	0.296	0.203	0.0244914	4.39546	5.49047	1.96232	1.51003	1.16607	2.20559	1.70355			ABLIM1	5.99733e-09	-0.475012	0.333	0.441
CRIM1	1.18e-27	-0.481933	0.333	0.626	1.94e-23	4.12486	4.6358	2.4806	2.16682	2.48159	2.23756	2.48508			HSPB1	2.59207e-05	-0.376048	0.214	0.293	0.426602	0.132086	0.494107	2.03675	1.08494	1.43844	0.785055	1.90217			COL7A1	1.55e-06	-0.359045	0.15	0.254	0.0254693	1.31426	0.920945	1.07853	1.61868	1.87015	1.00435	1.36607			TBX3	7.30321e-09	-0.359719	0.562	0.644
EPS8	1.29e-27	-0.471771	0.299	0.602	2.13e-23	3.79141	4.48064	2.41935	3.22175	4.2762	6.54727	7.33091			RHOU	2.68098e-05	0.255012	0.395	0.289	0.441236	0.495148	0.242348	2.10178	3.00278	2.84312	1.76758	1.76247			ANP32B	1.58e-06	-0.321332	0.262	0.375	0.0260388	12.0069	6.81298	4.71137	3.54528	2.75091	1.72009	2.10922			SULF1	7.66933e-09	0.356632	0.309	0.163
MTR	1.33e-27	0.781507	0.498	0.274	2.18e-23	2.70724	1.53617	4.54092	5.99744	6.92481	6.89156	6.6217			TSHZ1	3.04809e-05	-0.313268	0.187	0.272	0.501654	0.818743	1.88093	1.79467	1.04305	0.614308	0.643491	0.701905			MYH9	1.59e-06	0.308923	0.556	0.461	0.0261067	12.1873	11.9619	3.35967	2.56938	3.93519	5.72153	6.73729			IFI27	7.68911e-09	0.337792	0.626	0.462
DNAJC3	1.54e-27	0.658248	0.643	0.468	2.53e-23	3.44393	2.94066	6.61101	7.08319	4.78767	4.34927	4.35636			CCDC6	3.12229e-05	-0.319151	0.212	0.295	0.513866	2.11193	1.65765	1.91802	1.12072	1.221	0.841753	1.31412			HDAC2	1.71e-06	0.326952	0.434	0.331	0.0281976	3.32775	3.57851	3.16142	2.46324	2.22517	3.47245	2.13391			CD151	7.71225e-09	0.333957	0.372	0.216
RPS24	1.96e-27	-0.473251	0.453	0.734	3.23e-23	3.15673	6.14372	3.45035	3.55238	2.19705	1.56789	1.71517			CDC42EP3	3.16985e-05	-0.312369	0.231	0.319	0.521693	2.42786	4.09614	2.2236	1.35875	0.876364	0.773751	0.985859			PARK7	2.02e-06	-0.279644	0.327	0.446	0.0333059	3.75524	3.00143	2.69077	3.07175	3.19642	2.17271	2.79531			RIN2	8.62059e-09	-0.513631	0.292	0.407
PPME1	2.16e-27	-0.699231	0.245	0.512	3.55e-23	9.43998	4.14708	1.55793	1.0344	1.46098	0.968262	1.90137			PPP1CB	3.21343e-05	-0.285706	0.242	0.33	0.528867	0.802487	0.929	2.10448	1.33297	0.981127	1.45853	1.22808			DDX1	2.19e-06	-0.29439	0.372	0.489	0.0359999	3.65552	3.23082	4.41469	3.58714	3.97005	2.70262	3.44755			PID1	9.27537e-09	0.29017	0.348	0.189
ELK3	2.26e-27	-0.523692	0.084	0.307	3.72e-23	1.46731	1.49811	0.479703	0.593284	0.654092	1.36313	1.13765			SENP6	3.4376e-05	-0.321332	0.374	0.454	0.56576	1.11733	3.0429	3.70805	2.41419	1.96628	2.25801	2.47858			RNF13	2.41e-06	-0.272036	0.198	0.313	0.039626	0.81056	0.612256	1.23435	1.77892	2.0593	1.33066	1.36532			IFITM3	1.1674e-08	0.30439	0.444	0.276
PSMC3	2.58e-27	-0.530382	0.114	0.352	4.24e-23	3.73039	1.73056	0.60661	0.910873	1.00874	0.707314	0.744075			SLC16A1	3.55671e-05	-0.317729	0.361	0.434	0.585363	1.03349	1.23135	3.57824	2.33204	2.54417	2.71216	3.03319			SLC7A8	2.49e-06	-0.290411	0.207	0.319	0.0409623	0	0.0845712	0.79523	1.07093	2.31738	1.48125	2.07488			RP3-428L16.2	1.24103e-08	-0.547908	0.193	0.306
MFGE8	2.99e-27	-0.490984	0.376	0.667	4.92e-23	5.0332	5.08003	2.72113	3.01146	3.89211	5.7235	5.98436			PDLIM5	3.85016e-05	-0.396101	0.23	0.305	0.633659	1.21743	5.40325	2.39722	1.28612	0.683459	1.29191	1.43173			MAOB	2.69e-06	0.256127	0.552	0.466	0.0443254	0.0640558	0.48271	1.7735	2.13413	3.979	5.43245	5.77358			SH3BGRL3	1.42466e-08	0.291674	0.326	0.175
TRIO	3.19e-27	-0.578847	0.105	0.336	5.24e-23	2.22415	1.82911	0.585844	0.63886	0.492966	0.772927	0.59172			TTC37	4.60964e-05	-0.267725	0.415	0.481	0.758655	3.17142	2.34426	4.00225	2.82731	2.64599	2.25356	2.91408			CAST	2.81e-06	-0.27999	0.43	0.551	0.0463121	3.80933	4.35231	5.5856	4.14965	4.79552	3.3802	4.77663			PBXIP1	1.44113e-08	-0.271201	0.794	0.818
CSDE1	3.46e-27	-0.376106	0.786	0.921	5.7e-23	6.83983	15.0586	10.0247	9.89238	8.01943	10.026	8.68341			TCP1	5.86702e-05	-0.261735	0.396	0.471	0.965594	3.49719	3.56757	3.51438	2.47478	2.9753	3.25528	3.13335			TOP2B	3.13e-06	0.310415	0.352	0.25	0.0514946	4.15818	3.07899	2.3582	1.85157	1.54899	2.4768	2.21293			CAST	1.63004e-08	0.276725	0.618	0.43
RPS12	4.25e-27	-0.502736	0.381	0.661	6.99e-23	3.08645	5.17888	2.73744	2.70358	2.10562	1.76759	1.84381			AASDHPPT	0.004086	-0.28929	0.246	0.296	1	0.683711	1.05421	2.09966	1.32101	1.52875	1.44277	1.6342			DBI	3.23e-06	-0.253542	0.225	0.349	0.0531132	1.13759	1.47745	1.4165	2.09636	2.29197	1.55472	1.63985			SHOC2	1.6814e-08	0.279596	0.408	0.241
DIO2	4.53e-27	-1.00195	0.106	0.328	7.46e-23	1.63867	3.5036	0.653548	0.606905	1.52051	11.6341	4.52192			ADAM10	0.0022376	-0.26915	0.323	0.374	1	1.58543	3.32552	2.79417	1.89886	2.2496	2.30655	2.52856			RPL35	3.31e-06	-0.26182	0.262	0.379	0.054526	2.73485	3.08923	2.0856	2.62407	2.52554	1.71343	2.30972			IFNGR1	1.8319e-08	0.263207	0.31	0.161
ELOVL5	9.39e-27	0.773785	0.551	0.37	1.55e-22	1.90651	1.94815	5.39146	3.36616	1.20364	1.001	0.79371			ATXN1	0.00407622	-0.285868	0.292	0.342	1	3.00184	1.05516	2.63196	1.72891	2.14482	2.18417	2.00208			CYCS	3.43e-06	-0.259096	0.152	0.252	0.0564984	1.54077	1.13717	1.64309	1.49274	1.42379	0.870556	1.05505			MAP7D3	2.18023e-08	0.267929	0.29	0.15
POSTN	1.07e-26	-0.882698	0.215	0.477	1.76e-22	8.15477	7.45448	2.49733	0.778112	0.226757	0.199699	0.0469033			CAPN2	0.00258785	-0.273033	0.296	0.349	1	3.66558	3.56759	2.56062	1.70987	2.13081	1.98086	3.35756			FAM155A	3.81e-06	-0.259494	0.172	0.28	0.0626791	0.495148	0.888916	3.1431	2.7628	1.64976	1.04413	1.23252			UBL5	2.34539e-08	0.35017	0.354	0.205
GNAS	1.4e-26	0.493218	0.771	0.675	2.31e-22	7.02959	5.41015	9.49712	9.91204	11.6059	9.16416	10.3889			CDC73	0.000459082	-0.282405	0.302	0.367	1	1.88443	1.59124	2.53108	1.66233	1.87656	1.70786	1.9216			ARL3	4.49e-06	-0.26358	0.315	0.436	0.0738146	0.977071	2.09865	3.27978	3.12988	3.23805	2.25608	2.96435			EFR3A	2.39705e-08	0.280545	0.277	0.142
FAP	1.48e-26	-0.520366	0.247	0.525	2.44e-22	2.34964	3.47807	1.66133	2.25678	3.26566	6.41344	4.61425			COL6A3	0.00300732	-0.26178	0.462	0.507	1	3.58898	4.67932	4.93361	3.56698	2.4474	1.89045	0.88828			TMX3	4.56e-06	-0.266132	0.205	0.315	0.0750272	1.48693	1.42065	2.29801	3.04153	2.03552	1.32624	1.23718			LRRFIP1	2.57808e-08	0.258447	0.755	0.598
PLEKHA4	1.48e-26	-0.603822	0.102	0.329	2.44e-22	1.27537	1.93998	0.60734	0.293445	0.0491757	0.147664	0.164873			DNAJC13	0.00488376	-0.265038	0.253	0.304	1	4.083	1.83606	2.12129	1.39458	1.92761	1.73974	1.32881			FAM69A	5.13e-06	-0.311723	0.232	0.34	0.0844346	0.658735	1.06577	1.02211	1.68953	2.21259	1.35221	1.55639			SOD2	2.61816e-08	0.283382	0.483	0.315
NDUFA1	1.49e-26	-0.509011	0.175	0.437	2.45e-22	1.16233	2.38997	1.03767	1.26126	1.19463	0.845393	1.07932			DSEL	0.00225409	-0.269612	0.244	0.301	1	1.08546	1.65576	2.12332	1.38521	0.582717	0.358214	1.15304			PPP1R7	5.44e-06	-0.274677	0.308	0.425	0.0895759	1.7859	1.68122	2.1016	2.04911	3.0188	2.05356	2.83824			CDC123	2.63492e-08	0.300675	0.268	0.135
CD44	1.91e-26	-0.486363	0.315	0.603	3.15e-22	5.65911	4.31475	2.26782	2.33232	2.36409	1.99049	2.51542			EPB41L3	0.00941228	-0.25642	0.209	0.257	1	0.831877	0.706005	1.73805	1.11875	0.876563	0.591098	0.566315			VCL	5.52e-06	-0.29174	0.405	0.53	0.0908533	11.6137	10.0311	10.0383	4.03459	4.8262	3.35195	8.55815			CLU	2.9408e-08	-0.275831	0.896	0.919
CDKN1A	2.16e-26	-0.531403	0.107	0.342	3.55e-22	1.52643	1.96063	0.7402	0.701409	0.63101	1.04813	0.564572			FKBP3	0.000318434	-0.272008	0.415	0.471	1	2.74592	2.50445	3.82637	2.67696	3.26271	2.95724	3.11243			ZNF330	5.87e-06	-0.311711	0.158	0.253	0.0966089	0.622347	0.545916	2.04101	2.27527	1.53653	0.85723	1.01272			GPATCH4	2.96061e-08	0.252146	0.288	0.15
NID1	2.28e-26	0.475501	0.824	0.772	3.75e-22	6.12699	7.50884	12.6892	9.09308	9.97724	8.5133	8.4192			GPR161	0.000530293	-0.254427	0.259	0.33	1	0.638287	0.563479	2.28669	1.54837	0.636886	0.342309	0.678606			PHACTR2	5.88e-06	0.26807	0.536	0.448	0.0968552	1.36507	2.15448	1.36237	2.31543	3.54659	4.94439	3.55618			RPS19	3.13743e-08	0.30255	0.641	0.48
ETS2	2.35e-26	-0.545852	0.138	0.383	3.86e-22	1.14187	2.19817	0.852852	0.958747	2.15774	3.10026	3.35993			HIF1A	0.000117365	-0.283539	0.505	0.542	1	7.28755	4.05623	5.00037	3.51896	3.86029	3.72096	3.26585			DSE	6.07e-06	0.348359	0.304	0.217	0.0999591	0.557417	1.50899	1.16653	0.949189	1.20292	2.12096	2.10502			PFN1	3.49863e-08	0.317112	0.259	0.131
DHRS3	2.64e-26	-0.516521	0.077	0.293	4.35e-22	0.555716	1.42845	0.448796	0.647313	0.970402	1.16582	1.55399			HMGCS1	0.0149984	-0.254728	0.295	0.335	1	0	0.701927	3.397	2.40823	1.55308	1.20985	0.426408			PPFIBP1	6.85e-06	0.359646	0.319	0.23	0.112794	1.32715	1.31024	0.450822	0.411811	1.37566	2.4039	2.6376			RALA	3.57817e-08	0.252327	0.296	0.154
SULF2	3.61e-26	0.618209	0.694	0.543	5.93e-22	1.48522	3.89401	8.08132	6.37759	4.72799	3.55223	5.83289			HTRA1	0.00212462	-0.270508	0.303	0.354	1	2.72649	4.88897	2.62294	1.76428	1.85839	4.44049	3.22214			PLAT	7.34e-06	0.318825	0.416	0.324	0.120803	3.71452	4.97473	1.55055	1.40294	2.32897	3.57903	3.95782			EGFR	4.73372e-08	0.272803	0.302	0.161
NABP1	5.92e-26	0.84328	0.412	0.191	9.74e-22	0.263671	0.997334	3.64176	3.03834	0.966167	0.424968	0.722764			IBTK	0.00136428	-0.296069	0.267	0.326	1	1.51236	1.3698	2.34074	1.48463	1.04265	0.876271	0.823823			TUBA1A	7.55e-06	0.304985	0.384	0.292	0.124177	1.70549	1.71615	1.39676	1.56835	1.95827	3.01321	2.06121			ATP5L	5.28897e-08	0.274226	0.314	0.173
FAM155A	6.81e-26	0.785441	0.411	0.191	1.12e-21	0.495148	0.888916	3.1431	2.7628	1.64976	1.04413	1.23252			INPP4B	0.000272619	-0.315044	0.284	0.349	1	1.81432	1.34744	2.57451	1.60852	1.43603	1.00656	1.1386			SPCS3	7.57e-06	-0.273601	0.212	0.324	0.124551	0.715092	1.16193	1.68394	1.8738	2.0118	1.29088	1.35398			RALBP1	5.55728e-08	0.257585	0.552	0.386
HTRA1	7.7e-26	-0.485794	0.354	0.641	1.27e-21	2.72649	4.88897	2.62294	1.76428	1.85839	4.44049	3.22214			KDM1A	0.00267744	-0.296662	0.234	0.288	1	1.93842	2.13525	1.98374	1.2178	1.38606	1.95116	1.63442			TFRC	9.17e-06	-0.275485	0.342	0.453	0.150975	2.72622	1.66388	3.25431	5.28396	3.74748	2.60431	1.53898			C10orf10	6.13252e-08	0.297083	0.307	0.168
ROCK2	9.87e-26	0.661287	0.724	0.619	1.62e-21	8.19339	4.96008	10.5464	10.6005	16.7747	14.1798	28.7892			KIAA1430	7.05366e-05	-0.295779	0.184	0.264	1	0.840746	1.35651	1.61951	0.948791	0.860301	0.692586	0.984287			GARS	9.5e-06	-0.26811	0.207	0.314	0.156327	3.58222	4.79544	2.76295	2.72701	1.93598	1.2455	1.60191			OSMR	6.359e-08	0.27168	0.363	0.214
CDH2	1.18e-25	-0.528309	0.401	0.674	1.94e-21	2.43817	5.81539	3.01836	1.69518	0.849961	1.11851	0.588331			LAMA4	0.000214654	-0.393678	0.256	0.323	1	5.73494	4.58347	2.94064	1.65824	0.936004	0.939152	1.2888			VEGFA	9.56e-06	-0.275635	0.189	0.295	0.157298	0.923435	2.26804	3.98625	3.83936	1.96491	1.25063	0.962757			RAB2A	7.18806e-08	0.285024	0.68	0.517
HEG1	1.27e-25	-0.499818	0.08	0.288	2.09e-21	1.86305	1.38775	0.448505	0.421272	0.360708	0.893139	0.620572			MEIS1	0.00545089	-0.253411	0.339	0.381	1	2.00417	1.21634	2.93418	2.05351	1.02657	1.42926	0.948818			SAMD9	1.14e-05	0.313826	0.478	0.402	0.188391	1.92282	1.21812	1.5153	2.42865	3.13063	4.6534	3.03513			OST4	7.90044e-08	0.265768	0.445	0.281
EMP1	1.32e-25	0.738153	0.526	0.333	2.17e-21	1.4988	1.76029	4.77472	5.25862	4.30166	3.50516	2.52682			MKI67IP	0.00575204	-0.253053	0.218	0.266	1	1.35357	0.793001	1.67532	1.07719	0.844742	0.645995	0.89721			PTMA	1.33e-05	0.264098	0.474	0.393	0.219527	24.1955	20.5875	4.509	5.26166	3.12201	4.36792	3.16437			MYOF	8.02085e-08	0.285678	0.38	0.228
SEPT11	1.35e-25	-0.408481	0.769	0.938	2.22e-21	12.9112	16.9288	10.9165	10.7768	13.7257	9.30401	21.3922			MPZL1	9.31719e-05	-0.280637	0.377	0.448	1	1.13872	2.65671	3.51754	2.41211	3.21043	2.46294	2.57468			ADAR	1.34e-05	0.274873	0.366	0.281	0.220569	1.12379	2.17798	1.44095	1.40025	1.81243	2.70217	2.14403			PLAGL1	8.71782e-08	-0.44363	0.272	0.377
GLRX	1.52e-25	0.763816	0.477	0.271	2.49e-21	0.490981	1.3038	3.94499	6.54162	8.17551	3.45718	5.5688			PCBP1	0.000302455	-0.263642	0.353	0.419	1	1.22072	0.659605	3.11528	2.16156	1.70924	1.78661	1.81125			VGLL3	1.49e-05	-0.255212	0.218	0.326	0.245157	5.2545	4.42946	4.62757	3.7759	2.27152	1.53462	2.23085			NDUFB2	1.05221e-07	0.252597	0.397	0.241
MMP14	1.79e-25	-0.572212	0.428	0.702	2.95e-21	3.90661	6.73673	3.36565	5.7015	7.25593	8.02836	4.15273			PHF14	0.00203519	-0.257304	0.196	0.255	1	0.822462	1.95883	1.6736	1.06705	1.22946	1.84777	1.44668			EPAS1	1.59e-05	-0.252459	0.418	0.534	0.262362	2.51383	3.49767	4.52709	4.65135	4.38973	3.18722	3.11836			IRF2BP2	1.07129e-07	-0.493655	0.161	0.265
NARS	1.83e-25	-0.483223	0.418	0.685	3.01e-21	5.34779	5.54974	3.03983	3.10175	2.72976	2.12693	2.74417			PRRX1	0.00168995	-0.253335	0.287	0.348	1	4.30836	3.9901	2.43353	1.66513	1.5278	1.38561	0.905988			ISG15	1.68e-05	0.308579	0.296	0.211	0.276796	0.264424	0.586905	0.211118	0.630709	1.24219	2.05271	1.81621			CCDC50	1.16698e-07	0.265927	0.527	0.354
PKIG	2.07e-25	-0.518368	0.106	0.328	3.41e-21	1.55394	1.64495	0.575045	0.839317	1.41468	1.91342	2.06129			PSD3	0.00149968	-0.257502	0.423	0.474	1	2.81041	2.35588	4.05763	2.90945	1.93572	2.46013	1.33594			MXRA8	1.88e-05	0.268744	0.508	0.43	0.309931	2.32582	2.39796	2.05801	1.85551	3.21288	4.51179	1.9232			NEDD8	1.28488e-07	0.268629	0.367	0.219
HNRNPUL1	2.53e-25	-0.473917	0.236	0.513	4.16e-21	2.89428	3.01862	1.50183	1.44468	1.31303	1.76708	1.48395			RAD50	0.00226788	-0.255062	0.437	0.465	1	1.26237	3.62406	3.91385	2.80759	3.16778	2.52506	3.04107			WASF2	2.06e-05	-0.265149	0.269	0.377	0.338257	0.655994	2.12565	1.9589	2.08546	2.51366	1.6953	2.92735			SLFN5	1.46389e-07	-0.296125	0.585	0.66
DYNC1I2	3.28e-25	-0.480016	0.237	0.499	5.4e-21	4.16337	2.86541	1.39181	1.53659	1.91931	1.78026	2.4108			REST	0.000765337	-0.274835	0.236	0.303	1	2.10055	2.63039	2.12171	1.37156	1.47874	2.39668	2.23783			BPTF	2.09e-05	0.251728	0.487	0.401	0.343226	5.5123	3.59215	2.7839	2.73146	3.11547	4.29351	3.78376			STAT1	1.52641e-07	-0.28406	0.715	0.756
CLTA	3.72e-25	-0.476257	0.384	0.653	6.12e-21	2.57335	4.91586	2.67437	2.96257	2.89344	2.7276	2.39725			RYBP	0.00103038	-0.259652	0.361	0.422	1	2.2223	2.46539	3.33391	2.34283	1.60545	1.6621	2.05098			ATPIF1	2.15e-05	-0.275491	0.2	0.299	0.353381	3.34111	2.42785	1.29719	1.95099	1.90561	1.20593	1.90433			HIST1H2AC	1.63733e-07	0.256772	0.318	0.179
OSBPL9	4.67e-25	-0.494557	0.159	0.408	7.68e-21	0.456973	2.2082	0.956492	0.86216	1.02609	1.18063	1.19997			S1PR3	0.000825288	-0.28169	0.442	0.482	1	3.56249	2.81601	4.45506	3.11588	1.94244	2.48027	2.12339			SNRPD2	2.2e-05	-0.263783	0.209	0.311	0.361662	2.87994	1.50452	1.85537	1.62975	1.81942	1.16571	1.57863			USP46	1.64147e-07	-0.387955	0.391	0.478
GADD45A	5.96e-25	-0.517704	0.24	0.505	9.82e-21	1.57965	3.5125	1.68894	1.70928	2.08821	4.83166	2.54135			SMAD5	0.00417945	-0.270117	0.202	0.255	1	1.84901	1.76711	1.78732	1.12753	1.12075	1.48725	1.20585			REN	2.29e-05	-0.403141	0.177	0.268	0.376138	0.259605	0.797343	1.19776	3.03104	2.87111	1.58674	1.96097			COL6A3	1.64738e-07	-0.425747	0.172	0.28
DDAH2	6.63e-25	-0.53755	0.076	0.277	1.09e-20	0.730188	1.37941	0.389998	0.248531	0.24911	0.428751	0.327322			SMARCA1	0.000135308	-0.273984	0.314	0.389	1	6.47894	3.10956	2.94338	1.99832	1.87378	2.59925	2.98591			MANF	2.56e-05	-0.259886	0.303	0.409	0.421922	0.896178	0.72392	2.33097	2.83142	3.04617	2.12016	2.17752			PPME1	1.8169e-07	0.388031	0.28	0.15
GABARAPL1	7.21e-25	-0.478766	0.399	0.682	1.19e-20	2.49487	5.78878	3.20597	5.0183	3.28827	3.51477	2.18755			SPECC1	0.000128886	-0.312305	0.242	0.314	1	7.05357	5.29561	2.33476	1.44024	2.201	2.11359	3.98496			USP15	2.73e-05	-0.254049	0.17	0.262	0.449555	1.36054	1.00476	1.68184	1.54536	1.66805	1.06949	1.62478			TMEM14C	1.96739e-07	0.294356	0.411	0.26
ATP5E	7.55e-25	-0.467565	0.264	0.544	1.24e-20	2.56466	3.2624	1.67051	2.34105	2.54432	1.47354	2.51842			SYNCRIP	0.00183754	-0.271127	0.47	0.507	1	4.01806	3.3191	4.39616	3.11468	2.88451	2.63538	2.96125			KAT6B	2.85e-05	0.31708	0.446	0.361	0.469292	1.3559	2.13319	1.64156	1.49029	2.67293	4.04335	3.24327			SH3BP5	2.07141e-07	-0.372257	0.35	0.448
OSTC	9.3e-25	0.742336	0.501	0.311	1.53e-20	0.756135	1.40543	4.05341	3.90622	3.33473	2.38304	3.00365			TBC1D23	0.0237576	-0.268826	0.278	0.311	1	2.99644	1.80737	2.39037	1.59118	1.51483	1.46158	1.73007			ZC3H15	2.86e-05	-0.265164	0.299	0.406	0.470078	2.70471	3.09729	2.8977	3.43451	2.93194	2.01611	2.59324			GADD45GIP1	2.30248e-07	0.259074	0.257	0.133
EID1	9.37e-25	0.447462	0.787	0.714	1.54e-20	4.76728	5.9166	9.81989	9.50694	8.1372	8.61216	7.72331			THOC2	0.000166295	-0.256894	0.414	0.482	1	5.09267	3.52593	4.18163	3.00773	3.03427	2.97018	4.3395			CWC15	3e-05	-0.26175	0.273	0.376	0.493712	1.52511	2.66595	2.38349	2.29415	2.50809	1.70019	2.53863			ERRFI1	2.82219e-07	0.29424	0.293	0.163
FAM63B	1.04e-24	-0.563149	0.226	0.482	1.71e-20	5.44013	3.2424	1.41568	0.859427	0.678678	0.73663	1.30607			TMEM123	0.000913704	-0.250788	0.353	0.41	1	3.85875	2.32536	3.12656	2.21124	1.52007	2.48832	1.77144			MYLK	3.01e-05	0.410001	0.292	0.213	0.4957	32.7753	39.7816	8.17826	3.25751	1.50342	2.77221	5.05266			RHOQ	2.87805e-07	0.263024	0.314	0.179
CD99	1.2e-24	-0.43787	0.454	0.726	1.97e-20	6.36948	6.29423	3.70777	3.74431	3.11802	2.70441	3.2653			TMEM43	0.000154586	-0.254988	0.504	0.547	1	2.89902	2.60427	4.83492	3.52163	2.24669	2.30079	2.47188			SCPEP1	3.04e-05	0.283226	0.273	0.188	0.500243	0.147011	0.333109	0.572406	0.875479	1.13865	1.83885	1.04739			TSPAN5	3.4279e-07	0.256279	0.574	0.412
CLU	1.26e-24	-0.690994	0.164	0.406	2.08e-20	0.937974	3.44898	1.22929	4.54066	10.0021	30.7092	23.0654			TUBB	0.000424814	-0.309556	0.296	0.363	1	13.236	3.52813	2.62056	1.65667	2.1848	1.92655	1.28935			CBX1	3.26e-05	0.264918	0.345	0.26	0.53629	4.53419	2.86244	1.42397	1.05536	1.6312	2.42931	1.87017			CXXC5	3.53458e-07	0.2833	0.368	0.227
CCDC50	1.39e-24	-0.468372	0.387	0.658	2.29e-20	4.55542	5.01567	2.76593	2.71139	2.4555	2.58195	3.67316			TUBB6	0.0059128	-0.268952	0.256	0.304	1	4.5843	2.90951	2.17182	1.42384	1.12948	0.746871	0.973271			ATP2B4	3.72e-05	-0.263267	0.455	0.549	0.612403	9.51031	5.85507	8.65308	6.55718	5.02424	3.62985	6.35338			CWC15	3.54343e-07	0.270416	0.421	0.273
HMGN2	1.71e-24	-0.500718	0.07	0.266	2.81e-20	7.02252	1.2951	0.391051	0.665039	0.514993	0.495696	0.526781			UBL3	0.00118559	-0.270292	0.309	0.37	1	0.82466	1.81199	2.81945	1.91484	1.40343	1.81886	1.46424			SETX	3.79e-05	0.268536	0.331	0.246	0.622993	3.51689	1.83999	2.60339	1.85985	1.56392	2.35373	1.91788			CUL4B	3.94746e-07	-0.524116	0.174	0.269
MARS	1.82e-24	-0.464338	0.188	0.444	3e-20	2.99851	2.48196	1.18859	0.979432	0.695614	0.951656	0.883828			UGP2	0.000488844	-0.333713	0.287	0.343	1	0.52578	2.19778	2.44455	1.46719	1.05951	1.01104	1.32029			IP6K2	3.86e-05	0.272812	0.441	0.359	0.634571	1.2118	1.65887	1.467	1.54731	2.3984	3.46432	2.73153			TWISTNB	5.12673e-07	0.253793	0.486	0.329
STAU1	1.95e-24	-0.491341	0.242	0.518	3.2e-20	2.22443	3.14983	1.53889	1.87291	1.68811	2.08103	1.98657			VPS35	0.000996581	-0.269148	0.308	0.368	1	2.20362	2.11059	2.58577	1.73964	1.99523	2.24409	2.14082			DDHD1	3.98e-05	0.31741	0.398	0.317	0.654963	0.925672	1.194	1.19165	1.09752	2.08244	3.23394	2.65759			LMO7	5.20926e-07	0.279656	0.389	0.244
GLUL	2.25e-24	0.77927	0.519	0.325	3.7e-20	1.36507	1.76449	5.02625	5.84256	6.5775	9.37098	8.92944			XPO1	0.000342558	-0.281019	0.225	0.296	1	2.46496	1.51545	1.91214	1.1987	1.08525	1.00451	1.15337			SH3PXD2A	4.04e-05	0.272991	0.343	0.256	0.664606	6.79162	5.43602	4.10477	2.53983	1.67848	2.51922	2.01272			DNAJC10	5.25319e-07	0.252142	0.495	0.345
RPL13A	2.68e-24	-0.418216	0.519	0.781	4.42e-20	3.62931	7.40894	4.53493	5.17678	3.48418	2.91427	3.66742			ZADH2	0.00422157	-0.255846	0.227	0.278	1	1.39885	1.80081	1.91313	1.25552	0.860139	0.637318	0.986228			CCNG2	4.52e-05	0.331451	0.274	0.196	0.744197	0.527844	0.76928	0.561748	0.848848	1.16547	2.01647	2.08536			TMEM87B	5.47531e-07	-0.445063	0.312	0.4
PTPN13	3.41e-24	0.729204	0.509	0.314	5.62e-20	0.595592	1.63833	4.4704	5.84292	6.4155	5.23097	5.53103			ZNF326	0.00319016	-0.295534	0.224	0.278	1	1.71952	2.27212	1.97191	1.2115	0.774748	1.24616	0.868955			TSIX	4.53e-05	0.263915	0.469	0.386	0.745457	0.983901	2.56299	2.29113	2.19051	3.02617	4.24214	2.62982			ATPIF1	6.20824e-07	0.275051	0.337	0.2
EEF1A1	3.42e-24	-0.522493	0.202	0.454	5.63e-20	0.992404	2.70536	1.19743	1.68577	0.803486	0.575158	0.573431																		TJP1	5.43e-05	0.280897	0.395	0.313	0.894351	3.32751	3.45674	2.05489	1.59961	2.11245	3.12187	2.76625			SLC1A2	8.08887e-07	-0.456777	0.167	0.26
IDI1	3.94e-24	0.822936	0.322	0.122	6.49e-20	0.707782	0.487631	2.3876	2.12225	2.046	0.878769	0.592718																		ARID4B	0.000867111	0.253852	0.451	0.403	1	4.29184	3.57077	2.92229	3.34805	2.82373	3.92872	3.37609			PHLDB2	1.52226e-06	-0.438625	0.203	0.299
CTC-425F1.4	4.42e-24	-0.471767	0.231	0.496	7.27e-20	0.63974	2.86279	1.40999	1.69449	1.47801	1.1343	0.904711																		ATP5L	6.46e-05	-0.288458	0.173	0.258	1	0.883207	1.03955	1.00152	1.17096	1.62075	0.964035	1.58371			ZBTB38	2.05128e-06	-0.317544	0.669	0.699
CTTNBP2NL	6.91e-24	-0.497059	0.244	0.499	1.14e-19	1.87395	3.21473	1.56389	1.15778	1.70343	2.37353	2.28267																		BNIP3L	0.000737067	0.299126	0.45	0.398	1	1.14798	2.3888	3.11796	2.73979	2.63599	3.90379	3.82573			IGFBP6	2.66337e-06	-0.328868	0.628	0.674
GPR161	7.01e-24	0.742968	0.33	0.125	1.15e-19	0.638287	0.563479	2.28669	1.54837	0.636886	0.342309	0.678606																		CCDC47	7.71e-05	-0.250126	0.326	0.426	1	1.81832	2.11193	3.75267	3.55348	3.14327	2.22638	2.4279			PLEKHH2	2.75698e-06	0.269999	0.34	0.209
SUB1	1.01e-23	-0.488071	0.16	0.398	1.66e-19	1.96989	2.08421	0.893119	1.25553	1.54047	1.5857	1.93762																		CRNKL1	0.000320475	0.255976	0.269	0.194	1	1.58605	0.85834	0.854802	1.09725	1.15934	1.78927	1.83899			RBBP6	6.96663e-06	-0.273465	0.613	0.658
SMARCA2	1.02e-23	-0.500998	0.162	0.404	1.68e-19	3.54889	2.32289	1.01342	0.532192	0.557467	0.997195	0.996182																		DAXX	0.000246841	0.254117	0.336	0.259	1	1.5634	1.61391	1.12072	1.2381	1.69288	2.47199	1.83974			MDK	7.08147e-06	-0.445274	0.23	0.317
PXDN	1.06e-23	-0.406092	0.584	0.814	1.75e-19	5.52737	8.57814	5.38142	6.65504	6.92505	9.35451	6.28851																		DIXDC1	7.19e-05	-0.270462	0.276	0.374	1	2.51411	1.63029	2.00803	1.94134	2.76898	1.87584	3.63856			FAP	1.09526e-05	-0.277987	0.582	0.634
CPT1A	1.37e-23	-0.464203	0.065	0.255	2.25e-19	1.57736	1.13934	0.344867	0.317874	0.227997	0.13757	0.284208																		DPYSL2	6.38e-05	0.332653	0.319	0.242	1	0.706023	1.69222	1.78911	1.543	1.34837	2.27518	1.72382			PLOD2	1.15739e-05	-0.414325	0.219	0.301
ACTN4	1.44e-23	-0.448731	0.185	0.43	2.37e-19	4.35507	2.31025	1.11339	0.73112	0.749895	0.844738	0.887319																		ETS2	8.83e-05	0.261193	0.393	0.309	1	1.14187	2.19817	0.852852	0.958747	2.15774	3.10026	3.35993			SETD7	1.73376e-05	-0.350925	0.246	0.331
CBX1	1.87e-23	-0.465891	0.236	0.495	3.08e-19	4.53419	2.86244	1.42397	1.05536	1.6312	2.42931	1.87017																		FILIP1L	0.000419613	0.268684	0.731	0.699	1	10.1894	32.0468	9.25934	8.19451	8.24235	11.0912	15.2708			TSIX	1.89415e-05	-0.367547	0.406	0.469
PARD3	2.29e-23	-0.458243	0.065	0.255	3.77e-19	0	1.18828	0.383851	0.280617	0.17115	0.46634	0.420227																		HMGN1	0.0108683	0.250919	0.301	0.256	1	2.41849	2.44941	1.85073	1.77864	1.49418	2.20554	1.90161			PDCD6IP	2.10668e-05	-0.390947	0.379	0.444
SYF2	2.8e-23	-0.489519	0.319	0.584	4.6e-19	2.36685	4.17354	2.17097	2.72736	2.4132	2.56631	2.64565																		IRS1	0.00124343	0.262352	0.29	0.229	1	0.612198	0.70775	0.90249	1.23273	1.36296	2.07181	0.981432			IRS1	2.38087e-05	-0.438448	0.216	0.29
NUMA1	3.2e-23	-0.500144	0.125	0.349	5.27e-19	2.49181	1.87893	0.745909	0.570737	0.611798	1.00148	0.740441																		ITM2B	6.49e-05	0.257213	0.588	0.523	1	2.33639	6.31105	3.73033	4.09507	4.27283	5.81946	5.2948			MEG3	2.46244e-05	-0.354432	0.444	0.503
ATP1A1	3.31e-23	-0.456522	0.085	0.287	5.45e-19	2.73153	1.33551	0.479503	0.438103	0.616221	0.560928	0.46606																		JMJD1C	8.08e-05	0.308025	0.333	0.259	1	2.70967	2.26905	1.68475	2.08873	1.59017	2.52454	2.14273			LINC00657	2.72452e-05	-0.312011	0.487	0.538
PRMT2	3.37e-23	-0.46237	0.276	0.534	5.54e-19	3.10674	3.31968	1.72049	1.63237	1.66775	1.5772	2.15756																		KIF13A	0.00416477	0.264286	0.331	0.28	1	0.928718	1.99987	1.35803	1.14491	1.80593	2.65473	4.12351			RNF19A	2.88349e-05	-0.452004	0.301	0.373
BMPR2	3.74e-23	-0.481797	0.156	0.385	6.16e-19	1.30349	2.07714	0.900664	0.51833	0.871313	1.2609	1.39124																		MYO5A	0.000136368	0.260441	0.434	0.356	1	0.326482	1.44632	1.267	2.01158	2.62843	3.70789	2.41354			APP	3.58632e-05	-0.29878	0.59	0.612
FGF1	3.76e-23	-0.551049	0.077	0.267	6.19e-19	3.0436	1.41043	0.389237	0.232065	0.413749	0.464391	1.62202																		NKTR	0.000218409	0.280123	0.382	0.314	1	3.35418	2.81509	2.48665	1.96286	2.10196	3.1048	2.28782			PLEKHA5	4.03162e-05	-0.283149	0.229	0.315
FN1	3.78e-23	-0.474902	0.417	0.682	6.22e-19	8.64558	6.19036	3.47201	1.8462	1.57988	1.56565	1.52909																		OLFML2B	0.000518454	0.298447	0.267	0.201	1	0.707782	0.498577	0.416628	0.71539	1.17045	1.92525	1.26356			CDH11	4.10608e-05	-0.257267	0.59	0.63
NFKBIA	3.97e-23	-0.549575	0.16	0.392	6.54e-19	0.798734	2.43193	0.980893	1.48443	1.10032	1.1581	1.39056																		PALMD	0.00244109	0.26808	0.465	0.415	1	1.26466	4.30264	3.10133	3.35263	3.39425	4.74527	7.50685			FADS1	4.95732e-05	-0.268981	0.509	0.554
STK38	4.82e-23	-0.457905	0.149	0.381	7.93e-19	1.101	2.04178	0.924251	1.00264	0.85209	1.07831	1.04199																		PGRMC1	0.000135856	0.263422	0.333	0.25	1	1.81931	2.1882	4.24363	3.58808	1.78035	2.61828	1.5044			GABARAPL1	5.21212e-05	-0.348101	0.382	0.439
MAP7D1	5.53e-23	-0.498215	0.135	0.363	9.1e-19	2.29815	1.96607	0.802226	1.39302	1.59915	1.97185	2.01567																		PLOD2	0.00118272	0.276144	0.301	0.242	1	2.53469	1.48377	2.3644	2.34933	1.49569	2.28941	1.1736			ADRA2C	0.000121172	-0.36489	0.286	0.356
RPLP2	6e-23	-0.453264	0.459	0.71	9.87e-19	5.3824	5.95547	3.42055	3.8899	2.71053	1.90092	2.27609																		PRRC2B	0.000141838	0.269874	0.28	0.205	1	0.501567	1.24812	0.806909	0.989623	1.25797	1.95748	1.40384			AFAP1	0.00171144	-0.340854	0.23	0.281
DAB2	6.09e-23	-0.406658	0.535	0.782	1e-18	4.97452	7.66387	4.76903	5.47644	6.07558	4.66438	7.06318																		PSME4	0.000597106	0.256917	0.338	0.269	1	4.04901	2.73938	2.08205	1.78743	1.69593	2.48567	1.74044			AKAP9	6.28619e-05	-0.278535	0.762	0.781
SFRP1	6.24e-23	-0.543835	0.284	0.532	1.03e-18	1.14271	4.30501	2.07965	1.05965	0.424849	0.379319	0.120527																		REST	0.000566485	0.315047	0.32	0.261	1	2.10055	2.63039	2.12171	1.37156	1.47874	2.39668	2.23783			ARL6IP1	0.00333876	-0.278543	0.31	0.354
LMNA	7.62e-23	-0.442705	0.185	0.432	1.25e-18	4.55151	2.34644	1.14941	1.32335	0.731388	0.948386	0.991489																		RFTN1	0.000174262	0.310904	0.301	0.228	1	0.88693	1.22176	1.20359	1.42228	1.38833	2.25925	1.58382			BAMBI	0.00012441	-0.358994	0.21	0.285
FBN1	7.75e-23	0.579458	0.692	0.601	1.28e-18	4.14475	4.27715	8.42009	8.91832	12.4644	15.9262	11.7438																		RHOQ	0.000229402	-0.260417	0.179	0.262	1	1.93166	2.00104	2.40208	2.26129	1.65399	1.04551	1.66091			CFI	0.00717377	-0.295146	0.292	0.333
PLS3	1.06e-22	-0.511147	0.123	0.339	1.75e-18	2.89014	1.86706	0.719685	0.539288	0.576018	1.04467	0.89534																		RPL23	9.49e-05	-0.261012	0.428	0.519	1	8.83378	15.9578	5.59697	6.95745	4.31643	3.09509	3.34107			CHSY1	0.000745816	-0.309776	0.195	0.258
ARPC5	1.12e-22	0.392555	0.854	0.862	1.85e-18	12.6181	10.187	15.5652	12.4246	11.8674	9.6022	14.6686																		RPS27L	0.00182396	0.320696	0.329	0.28	1	3.71307	7.73804	2.20092	1.96069	1.60539	2.59045	2.37059			CLTC	0.084886	-0.251616	0.367	0.373
WARS	1.16e-22	-0.497818	0.105	0.311	1.91e-18	0.838449	1.62906	0.598087	0.437716	0.412034	0.264318	0.29803																		SBNO1	0.000219767	0.289285	0.299	0.226	1	3.71313	2.55722	3.05078	2.18328	1.39814	2.20264	2.22396			CSGALNACT2	0.000130173	-0.320188	0.384	0.444
CACUL1	1.16e-22	-0.446607	0.112	0.326	1.92e-18	1.11	1.61115	0.670603	0.741769	0.582047	0.707627	0.6065																		SESN3	0.00013973	0.352438	0.281	0.212	1	0.56808	0.994677	1.10666	1.00024	1.2358	2.18049	1.32826			DSP	0.141692	-0.320617	0.257	0.271
ATP2B1	1.17e-22	-0.469833	0.371	0.646	1.92e-18	4.91809	5.49094	3.05753	2.17391	1.41191	1.35391	1.62806																		SKIL	0.000184608	0.302472	0.386	0.321	1	2.87551	1.87391	1.27835	1.5346	2.0901	3.18152	2.64931			ECE1	0.00109072	-0.273941	0.294	0.356
GBP3	2.87e-22	-0.487186	0.198	0.444	4.72e-18	1.42635	2.62593	1.2276	1.14679	0.666358	0.682081	0.82446																		TSPAN5	0.000117364	-0.251661	0.412	0.509	1	1.02397	1.40291	2.63616	3.00406	4.40029	3.19877	4.42529			EFEMP1	0.00926281	-0.26553	0.52	0.526
ID4	3.56e-22	0.764638	0.4	0.2	5.87e-18	1.15547	1.05086	3.40569	2.87147	1.13669	1.43874	1.13797																		WSB1	0.000352765	0.256119	0.32	0.248	1	2.79608	2.5849	1.6676	1.12301	1.49573	2.22425	1.77732			EPB41L2	0.00655645	-0.34717	0.229	0.273
SRP14	3.9e-22	-0.375552	0.558	0.796	6.42e-18	3.86505	7.45325	4.80662	6.21408	7.89367	7.78231	9.10211																		XPC	0.00311262	0.25966	0.389	0.336	1	1.51453	2.87251	1.42225	1.41369	2.20124	3.15037	3.4689			HAP1	0.000842932	-0.320986	0.216	0.278
LACTB	6.06e-22	-0.493081	0.129	0.342	9.97e-18	0.407209	1.9296	0.789229	0.740187	0.669563	0.823902	1.05028																		YAP1	0.000358038	0.261718	0.389	0.312	1	1.54818	1.51698	1.96006	1.85362	2.04868	2.96073	2.28083			HDAC2	0.000209628	-0.355654	0.38	0.434
RPL34	6.58e-22	-0.438323	0.28	0.546	1.08e-17	2.55901	3.50679	1.90741	2.29606	1.44221	1.18219	1.78079																																	HNRNPDL	0.00133752	-0.278059	0.337	0.389
TNS1	6.76e-22	-0.488349	0.198	0.432	1.11e-17	2.61432	2.59753	1.20759	0.770568	0.905385	0.987189	1.0318																																	HTRA1	0.0147526	-0.253527	0.46	0.465
TMEM45A	1.4e-21	0.793124	0.294	0.11	2.3e-17	0.364115	0.40291	2.10084	1.54834	1.12851	0.603855	0.656942																																	KCNQ1OT1	6.23677e-05	-0.370005	0.223	0.306
ZNF33A	1.43e-21	-0.4554	0.073	0.253	2.35e-17	0.433544	1.21977	0.407766	0.248867	0.254287	0.29013	0.352778																																	LDHB	0.00220348	-0.258159	0.458	0.483
CANX	1.64e-21	0.287892	0.966	0.949	2.7e-17	16.3792	20.0084	27.0171	27.131	26.5089	25.9191	21.0155																																	LEFTY2	0.000181808	-0.382156	0.204	0.28
BTBD3	1.69e-21	0.77561	0.267	0.089	2.78e-17	0.259605	0.357734	1.94888	3.00013	3.25191	1.33964	1.0401																																	LUC7L	0.126238	-0.272222	0.242	0.257
DUSP1	1.91e-21	0.72527	0.279	0.097	3.14e-17	0.364115	0.382169	1.85458	1.73578	1.947	1.34659	1.41409																																	MAGED1	0.000451279	-0.305505	0.439	0.471
MCFD2	1.95e-21	0.646954	0.555	0.402	3.21e-17	0.628414	2.11001	4.93924	6.99935	10.7629	6.27929	6.78735																																	MAP3K4	0.000409521	-0.321879	0.242	0.308
HNRNPK	2.9e-21	-0.439064	0.278	0.52	4.77e-17	3.8555	3.05446	1.61367	1.79553	1.71217	1.83686	1.59425																																	MFAP4	8.29929e-05	-0.354458	0.238	0.31
ATP5EP2	3.01e-21	-0.404856	0.107	0.314	4.95e-17	0.783475	1.45372	0.636813	1.07928	0.777182	0.640101	1.08435																																	MRPS6	0.00085152	-0.308211	0.382	0.427
ARMC9	3.02e-21	-0.492281	0.105	0.3	4.97e-17	1.84207	1.56113	0.56544	1.04428	2.05001	2.80603	2.13685																																	MYO5A	0.000789411	-0.321488	0.398	0.434
SEC31A	3.13e-21	0.401065	0.787	0.73	5.15e-17	6.07041	6.39162	10.0388	7.83797	9.84669	9.34694	9.89708																																	OLFML2B	0.146232	-0.256441	0.255	0.267
PSME1	3.37e-21	-0.414344	0.166	0.398	5.55e-17	1.40299	2.01454	0.991926	1.14561	1.18155	0.677302	1.04533																																	PGRMC1	0.000629013	-0.367949	0.273	0.333
JMY	4.45e-21	-0.475977	0.135	0.347	7.32e-17	1.26849	1.93642	0.824333	0.745474	0.628956	1.67139	1.01545																																	PHACTR2	9.35806e-05	-0.265964	0.49	0.536
COL5A2	4.59e-21	0.532331	0.678	0.567	7.56e-17	2.04534	3.93651	7.40637	6.71022	5.94011	5.11552	4.14392																																	PHIP	0.000266016	-0.360296	0.454	0.499
OCIAD1	4.81e-21	0.62087	0.545	0.397	7.92e-17	2.62693	2.11236	4.79069	4.52624	5.38154	4.43674	5.03687																																	PLAUR	0.000820864	-0.334601	0.258	0.313
DCTN2	5.66e-21	-0.422046	0.095	0.291	9.32e-17	1.49646	1.36467	0.550526	0.517704	0.58071	0.43541	0.451289																																	PSD3	0.000251972	-0.39289	0.262	0.324
RPLP1	5.98e-21	-0.352392	0.674	0.875	9.85e-17	4.01242	10.2161	6.88495	9.1542	8.52216	6.20232	7.2898																																	PTMA	0.00961975	-0.253875	0.465	0.474
MTAP	6.26e-21	-0.513916	0.144	0.353	1.03e-16	1.2036	2.04103	0.818986	0.715211	0.713043	0.518602	0.499573																																	RCN2	0.0114818	-0.260411	0.31	0.342
P4HA2	7.74e-21	0.695551	0.467	0.293	1.27e-16	1.15573	1.36225	3.73587	3.05404	1.98845	1.20733	1.52997																																	SAMD9	0.00124911	-0.337217	0.457	0.478
VEZF1	8.3e-21	-0.40601	0.081	0.264	1.37e-16	1.29471	1.13876	0.425065	0.389801	0.443429	0.611229	0.503209																																	SCPEP1	0.00105779	-0.326835	0.216	0.273
HMGCS1	8.54e-21	0.949161	0.335	0.156	1.41e-16	0	0.701927	3.397	2.40823	1.55308	1.20985	0.426408																																	SESN3	0.0109297	-0.311914	0.245	0.281
APOL6	9.31e-21	-0.373148	0.15	0.377	1.53e-16	1.39414	1.88437	0.986072	0.736237	0.350083	0.586954	0.536618																																	SLC2A1	0.00166349	-0.349433	0.277	0.329
SLC16A1	9.87e-21	0.718708	0.434	0.25	1.62e-16	1.03349	1.23135	3.57824	2.33204	2.54417	2.71216	3.03319																																	SLC39A7	0.000145729	-0.262398	0.449	0.496
SMARCC2	1.09e-20	-0.485108	0.247	0.484	1.8e-16	3.1089	3.14034	1.54892	1.81236	1.84218	2.57924	2.63132																																	SNCA	0.0001807	-0.334626	0.306	0.373
SYNPO2	1.23e-20	-0.472127	0.352	0.591	2.02e-16	15.0352	4.9299	2.69833	1.44414	1.30792	1.92059	2.70178																																	SPTLC2	0.000601987	-0.305997	0.277	0.338
CLSTN2	1.44e-20	0.715637	0.367	0.18	2.37e-16	0.459851	0.859559	2.80371	2.45939	2.83628	3.8995	6.74515																																	SST	0.0310172	-0.566169	0.223	0.257
NBN	1.53e-20	0.680463	0.389	0.198	2.51e-16	1.52133	0.947345	2.8456	1.79306	1.17994	1.08999	2.07046																																	STAMBPL1	0.000157148	-0.366904	0.273	0.342
RPN2	1.54e-20	0.601554	0.565	0.422	2.54e-16	3.26808	2.29123	5.00634	4.57638	6.10326	6.18649	6.20282																																	STMN1	9.94129e-05	-0.372783	0.328	0.388
GANAB	1.59e-20	-0.41774	0.075	0.253	2.61e-16	0.835415	1.14024	0.409422	0.350165	0.506886	0.301305	0.342914																																	STT3B	0.000119567	-0.358002	0.383	0.437
WWTR1	1.93e-20	0.633004	0.507	0.332	3.18e-16	0.490981	1.76984	4.21632	4.53232	2.8101	2.45237	2.03245																																	TCF12	0.0116812	-0.272384	0.275	0.312
ITM2B	1.99e-20	-0.435391	0.464	0.689	3.27e-16	2.33639	6.31105	3.73033	4.09507	4.27283	5.81946	5.2948																																	TFRC	0.000679868	-0.350365	0.288	0.342
HMGB2	2.08e-20	-0.44567	0.103	0.293	3.43e-16	20.6024	1.50293	0.602868	0.845545	0.800086	0.597496	0.786464																																	TMCO3	0.0540536	-0.271597	0.311	0.327
CDC42EP3	2.09e-20	-0.457983	0.319	0.574	3.44e-16	2.42786	4.09614	2.2236	1.35875	0.876364	0.773751	0.985859																																	TUBA1A	0.009569	-0.27078	0.357	0.384
SMARCC1	2.4e-20	-0.457593	0.36	0.616	3.95e-16	4.09986	4.75068	2.63906	2.09627	2.05626	3.8312	2.94087																																	TXNRD1	0.00193903	-0.262119	0.553	0.563
SCP2	2.54e-20	0.650923	0.456	0.274	4.19e-16	0	1.3772	3.55782	3.24033	1.77352	1.79214	1.5203
NCOR2	3.1e-20	-0.43655	0.139	0.346	5.1e-16	1.665	1.75142	0.778139	0.64781	1.09784	1.22812	1.476
XPC	3.63e-20	-0.469203	0.215	0.447	5.98e-16	1.51453	2.87251	1.42225	1.41369	2.20124	3.15037	3.4689
SEPW1	4.11e-20	-0.488813	0.123	0.318	6.77e-16	0.86869	1.64356	0.621436	0.472352	0.303182	0.268543	0.511566
ZNF331	4.15e-20	0.739673	0.258	0.086	6.84e-16	0.62736	0.377602	1.88642	2.86807	1.56861	0.489291	0.634894
ST3GAL5	4.25e-20	0.726565	0.46	0.28	7e-16	1.96928	1.48344	4.13567	5.40086	7.59068	6.88932	5.72652
RPL18	4.79e-20	-0.38631	0.268	0.516	7.89e-16	1.13483	3.03331	1.74088	2.15728	1.93656	1.73096	2.04295
ERBB2IP	6.82e-20	0.524054	0.712	0.655	1.12e-15	4.18723	5.30074	9.64107	6.42107	4.45523	3.6395	3.81453
SEMA5A	7.69e-20	-0.448655	0.327	0.579	1.27e-15	2.27659	4.58466	2.56573	2.49518	2.37616	3.87328	3.22848
UQCRB	8.81e-20	-0.404719	0.458	0.709	1.45e-15	5.0451	5.78991	3.52999	3.99589	2.5696	2.27903	2.0995
CD248	9.93e-20	0.677859	0.287	0.111	1.63e-15	0.742603	0.43705	1.83049	1.95381	2.36897	0.95842	1.09108
REXO2	1.18e-19	0.547722	0.624	0.515	1.95e-15	1.65254	3.13618	6.15274	6.59123	8.84339	6.69482	7.46143
ISCU	1.27e-19	-0.447188	0.239	0.47	2.09e-15	0.967812	2.79415	1.42607	2.14708	2.65673	2.73458	3.20935
TMX1	1.28e-19	0.684218	0.401	0.218	2.1e-15	2.03673	0.969784	2.90455	2.70285	1.78245	1.39285	1.63997
DCAF5	1.38e-19	-0.398286	0.149	0.36	2.28e-15	0.506894	1.79318	0.875535	1.257	0.819746	1.52547	1.03632
EXT1	1.45e-19	-0.376961	0.096	0.284	2.38e-15	0.669413	1.31891	0.590639	0.331035	0.30208	0.526361	0.641631
ANKRD28	1.53e-19	-0.449673	0.116	0.307	2.52e-15	1.63766	1.50378	0.597005	1.28243	1.12313	1.42732	0.725038
NT5C2	1.61e-19	-0.410192	0.086	0.263	2.64e-15	1.26281	1.23548	0.483289	0.77113	0.956931	1.41839	1.32216
LAMB1	1.73e-19	-0.439075	0.605	0.816	2.85e-15	10.8362	10.5604	6.45224	3.22744	1.87668	2.68866	2.83164
ZFAND5	2.31e-19	-0.37696	0.232	0.471	3.81e-15	2.05028	2.71861	1.55076	2.56746	4.83274	3.962	6.04938
CTSC	2.65e-19	-0.426099	0.177	0.395	4.36e-15	0.672917	2.21508	1.09961	1.45279	1.65845	1.61919	1.62065
MYO1B	3.25e-19	-0.417296	0.315	0.561	5.35e-15	2.75941	3.90789	2.23345	3.41002	3.00036	2.37683	2.14383
CARS	3.33e-19	-0.411149	0.161	0.373	5.48e-15	1.33315	1.90494	0.925652	0.881695	0.680539	0.752927	1.24673
ITGA4	3.55e-19	-0.476559	0.085	0.256	5.84e-15	1.88856	1.25539	0.400411	0.260137	0.238418	0.135606	0.245139
DBN1	4.04e-19	-0.438525	0.085	0.262	6.65e-15	0.495082	1.32586	0.50015	0.383105	0.271185	0.649711	0.400457
ZFP36L1	4.19e-19	-0.436169	0.245	0.484	6.89e-15	2.22017	3.09112	1.64494	1.35426	0.572797	1.52951	0.915935
GARS	4.43e-19	-0.431869	0.371	0.608	7.3e-15	3.58222	4.79544	2.76295	2.72701	1.93598	1.2455	1.60191
CTNNA1	5.65e-19	-0.366068	0.365	0.63	9.29e-15	4.42696	4.22264	2.62167	2.60911	2.51464	2.83547	2.88583
SMOC2	5.99e-19	0.625537	0.304	0.122	9.85e-15	0.524852	0.709056	2.19465	1.53553	2.27058	1.01204	3.71397
DLG1	7.78e-19	-0.401472	0.14	0.347	1.28e-14	1.29483	1.74822	0.839479	0.71566	0.704312	0.792541	0.712582
SNHG6	7.82e-19	-0.366064	0.082	0.259	1.29e-14	1.00894	1.12976	0.476897	0.391043	0.192305	0.111848	0.255386
RAP1B	7.88e-19	0.712796	0.386	0.215	1.3e-14	1.57022	0.904449	2.88448	3.37508	3.25562	1.986	4.38052
GNG11	8.98e-19	-0.401245	0.228	0.459	1.48e-14	3.2121	2.89291	1.60625	2.75023	1.47048	1.6496	1.48908
H6PD	9.73e-19	0.697602	0.258	0.093	1.6e-14	0.460493	0.375798	1.76388	1.71879	1.32208	1.36885	0.930961
RPL26	9.86e-19	-0.363168	0.214	0.443	1.62e-14	0.803647	2.31334	1.30433	1.05073	0.883315	0.760829	0.906126
EMX2	1.03e-18	-0.466233	0.23	0.451	1.69e-14	3.67934	2.95722	1.48261	1.16599	0.917256	0.837512	1.01443
CRYAB	1.48e-18	0.724197	0.348	0.172	2.43e-14	0	0.808186	2.73042	3.57175	5.84037	1.15604	3.22038
SLC8A1	1.48e-18	-0.448309	0.125	0.316	2.44e-14	2.26828	1.69269	0.719841	0.473305	0.192408	0.128578	0.188412
MYO6	1.61e-18	-0.458915	0.164	0.37	2.65e-14	0.73955	2.1661	1.00088	0.63515	0.756478	2.75432	2.3892
HTR2B	1.65e-18	-0.392989	0.101	0.286	2.71e-14	0.658639	1.43638	0.644642	1.24389	3.09671	3.07641	2.46345
KANK2	2.12e-18	0.474515	0.705	0.616	3.49e-14	4.84873	4.29159	7.50482	6.643	4.18445	3.44517	4.41283
NFIX	2.48e-18	-0.410418	0.086	0.259	4.09e-14	0.778628	1.23104	0.48001	0.296524	0.107058	0.0840557	0.156019
SPARC	2.54e-18	0.251998	0.982	0.972	4.18e-14	26.9913	34.2181	44.3114	31.6827	23.1238	16.658	28.0778
ATPIF1	2.89e-18	-0.400246	0.202	0.428	4.75e-14	3.34111	2.42785	1.29719	1.95099	1.90561	1.20593	1.90433
KIF1C	3.1e-18	-0.41904	0.188	0.399	5.11e-14	0.951766	2.20585	1.10842	1.20455	1.08705	0.950306	1.30272
FIP1L1	3.18e-18	-0.381042	0.196	0.416	5.23e-14	1.08332	2.22022	1.19989	1.30402	1.16762	1.34633	1.40719
RBPMS	3.21e-18	-0.381632	0.091	0.266	5.29e-14	1.52444	1.16641	0.479107	0.505975	0.691887	0.654056	1.12635
MRPL33	3.48e-18	-0.374793	0.197	0.419	5.73e-14	1.74707	2.24972	1.23396	1.81201	2.9397	1.90913	2.88263
TMSB4X	3.53e-18	-0.354482	0.573	0.796	5.8e-14	5.56063	8.55714	5.70468	6.09371	4.68859	7.74799	13.586
THY1	3.71e-18	-0.336395	0.747	0.886	6.1e-14	8.64555	14.2658	9.90501	11.6678	15.3517	13.3271	15.0284
PDLIM1	3.82e-18	0.72989	0.352	0.186	6.28e-14	0.820717	0.792153	2.71845	3.45203	3.94391	1.53285	3.96198
RPS25	5.04e-18	-0.388004	0.177	0.385	8.3e-14	1.38051	1.90514	0.970878	1.07606	0.5712	0.418702	0.655142
RSF1	5.12e-18	-0.374225	0.374	0.62	8.43e-14	2.53259	4.46563	2.75938	2.97346	2.44165	3.20394	3.61688
RPS18	5.54e-18	-0.412947	0.157	0.357	9.12e-14	1.27046	1.84137	0.880127	1.23816	0.713352	0.413823	1.14446
MYL12A	5.63e-18	-0.363484	0.49	0.724	9.27e-14	8.38582	6.3365	4.1007	2.60578	3.17596	2.81981	5.09391
SCRN1	6.64e-18	-0.359482	0.242	0.473	1.09e-13	1.71316	2.67701	1.56669	1.13404	1.15068	1.14471	1.66824
EEF1D	6.77e-18	-0.377005	0.144	0.343	1.11e-13	0.852258	1.7246	0.868835	0.662665	0.474674	0.610456	0.506399
SPTLC2	6.92e-18	-0.410056	0.176	0.383	1.14e-13	1.50594	2.02639	1.00835	1.70688	1.70162	2.34223	1.46118
PSIP1	7.76e-18	-0.35473	0.2	0.421	1.28e-13	5.51404	2.29469	1.31077	0.883945	0.707554	0.634751	0.976452
HDGFRP2	8.13e-18	-0.323884	0.107	0.29	1.34e-13	1.61053	1.28803	0.655011	0.55645	0.532737	0.523726	0.524704
SDC2	8.47e-18	0.573641	0.566	0.43	1.39e-13	2.05202	2.40963	5.05112	5.53299	3.90692	3.8381	2.79968
DRAP1	9.33e-18	-0.376235	0.106	0.286	1.54e-13	1.25302	1.33191	0.600717	0.888522	0.874236	0.603202	0.818498
PDLIM2	1.04e-17	-0.309029	0.128	0.322	1.71e-13	1.6103	1.43811	0.789961	0.769177	0.917712	0.895657	1.01468
PRRX1	1.4e-17	-0.373869	0.348	0.586	2.3e-13	4.30836	3.9901	2.43353	1.66513	1.5278	1.38561	0.905988
SAV1	2.03e-17	-0.39904	0.135	0.325	3.34e-13	1.29745	1.66175	0.785937	0.6474	0.51112	0.453461	0.60843
FAT1	2.51e-17	-0.399266	0.09	0.255	4.13e-13	1.66263	1.22069	0.489664	0.311752	0.251522	0.195936	0.191657
RPS20	2.52e-17	-0.357918	0.284	0.516	4.15e-13	2.47628	3.11629	1.87783	2.0139	1.38595	1.29676	1.0241
MLEC	2.6e-17	0.524897	0.608	0.487	4.28e-13	3.95771	2.97925	5.72606	6.18498	5.00936	4.01197	3.69326
MYOF	2.71e-17	-0.41768	0.385	0.615	4.46e-13	3.44332	4.78739	2.81142	2.00795	2.05094	1.50072	2.32762
KMT2E	3.22e-17	-0.377381	0.287	0.52	5.31e-13	3.82519	3.50536	2.08912	2.28887	1.83502	2.47862	2.26397
RPL32	3.27e-17	-0.345072	0.245	0.475	5.39e-13	2.87987	2.70434	1.6233	1.77842	1.43967	1.02476	1.19324
UBTF	3.63e-17	-0.34333	0.2	0.418	5.98e-13	3.3021	2.20378	1.27278	1.35997	1.44561	1.43243	1.45682
TCF7L2	4.48e-17	-0.366458	0.267	0.491	7.37e-13	2.13516	3.10908	1.84835	3.09178	4.23108	4.12179	6.73
FKBP7	4.5e-17	0.698718	0.322	0.158	7.41e-13	0.619655	0.685059	2.38895	2.15491	2.21948	2.4195	1.98313
ZNF330	4.56e-17	0.676572	0.285	0.122	7.5e-13	0.622347	0.545916	2.04101	2.27527	1.53653	0.85723	1.01272
ANXA11	4.86e-17	-0.390465	0.102	0.274	8.01e-13	0.724308	1.30145	0.557491	0.316924	0.402309	0.401202	0.826253
CHD3	4.91e-17	-0.351921	0.536	0.762	8.08e-13	3.28575	7.32791	4.85731	3.65591	1.79807	2.3741	1.97247
MAGI3	5.18e-17	0.694607	0.26	0.103	8.52e-13	0.472252	0.411771	1.82767	1.74603	0.71528	0.812942	0.593476
LEPREL1	5.4e-17	0.652146	0.292	0.129	8.89e-13	0.426926	0.510113	1.8989	2.09155	1.71852	1.16891	1.26665
FBLIM1	5.55e-17	-0.368913	0.161	0.361	9.13e-13	1.40151	1.83976	0.963649	0.423218	0.438756	0.850472	1.5561
ACSL4	6.2e-17	-0.390158	0.239	0.459	1.02e-12	3.07665	2.67653	1.48883	1.43043	1.13648	1.16266	1.21058
MDK	6.95e-17	-0.472738	0.122	0.301	1.14e-12	1.42174	1.77822	0.731644	1.01754	1.08053	2.69643	1.36811
LSM14A	7.02e-17	-0.35356	0.202	0.421	1.16e-12	2.90884	2.24175	1.2763	1.04326	1.09519	1.39937	1.3303
FYN	7.09e-17	0.634294	0.321	0.156	1.17e-12	0.950545	0.655378	2.12153	2.13331	1.1024	0.789791	0.660941
NUB1	7.25e-17	-0.350843	0.261	0.487	1.19e-12	5.18773	2.8641	1.72069	1.46245	1.48763	1.22116	2.13733
SETDB2	7.66e-17	0.713072	0.332	0.174	1.26e-12	0.648547	0.719096	2.50739	2.36491	1.72095	1.61191	1.2815
IST1	8.58e-17	-0.315964	0.089	0.255	1.41e-12	1.24695	1.11143	0.539415	0.594025	0.564295	0.67815	0.828811
YARS	8.94e-17	-0.379906	0.176	0.376	1.47e-12	1.30683	2.10692	1.1249	1.11888	0.722345	0.582022	0.768197
DCTN1	8.99e-17	-0.384737	0.148	0.339	1.48e-12	1.80659	1.7472	0.869822	0.938597	0.90734	0.813574	0.961126
TMBIM1	1.04e-16	-0.343101	0.128	0.315	1.72e-12	0.737834	1.48155	0.760827	1.3758	1.51518	0.825684	0.862091
ROCK1	1.09e-16	-0.398516	0.403	0.643	1.79e-12	4.23015	4.67945	2.8127	2.18449	1.68374	1.80634	1.92514
PCDH18	1.25e-16	-0.418935	0.133	0.315	2.05e-12	0.988284	1.68229	0.76427	0.649523	0.336338	0.438332	0.435232
PTPN11	1.42e-16	0.501627	0.651	0.56	2.33e-12	4.70268	3.74379	6.83393	6.20174	6.92543	5.99287	6.40173
MAP1LC3B	1.54e-16	-0.408041	0.232	0.442	2.54e-12	1.3881	2.54803	1.35927	1.86411	2.09473	2.3557	2.15302
EDF1	1.62e-16	-0.345078	0.194	0.404	2.67e-12	0.929486	2.03433	1.14881	1.37896	1.69534	1.36036	1.61674
RPS27A	1.64e-16	-0.347312	0.132	0.314	2.71e-12	0.715721	1.46577	0.742273	0.671675	0.623857	0.430899	0.389091
SGIP1	1.67e-16	-0.389094	0.128	0.308	2.75e-12	0.784105	1.62651	0.779906	0.742637	0.87462	1.52604	0.685275
FAM50A	2.02e-16	-0.387233	0.167	0.366	3.32e-12	2.83799	1.93396	0.991962	1.42435	1.79494	1.57658	1.43262
MDM2	2.1e-16	-0.427401	0.183	0.383	3.45e-12	1.84393	2.33579	1.17561	1.32296	1.37125	1.73316	1.617
HSPB1	2.23e-16	0.70926	0.293	0.139	3.67e-12	0.132086	0.494107	2.03675	1.08494	1.43844	0.785055	1.90217
TMF1	2.29e-16	0.500583	0.64	0.558	3.76e-12	2.57906	3.77289	6.87376	8.32586	7.53243	6.16816	7.38312
KMT2A	2.3e-16	-0.347646	0.198	0.408	3.78e-12	3.24904	2.28661	1.32149	1.1799	1.1448	1.69851	1.75035
FSTL1	2.32e-16	-0.30769	0.736	0.885	3.81e-12	14.7253	13.1165	9.37767	8.84231	4.69929	3.80819	3.54489
RPS19	2.74e-16	-0.336802	0.512	0.736	4.5e-12	4.44936	6.50348	4.35786	5.05989	4.03485	3.95013	5.69904
GLS	3.04e-16	-0.393443	0.166	0.359	5e-12	3.29518	1.92	0.97021	0.712939	0.439258	0.502447	0.389256
NONO	3.04e-16	-0.37656	0.124	0.3	5e-12	1.3825	1.5041	0.718356	0.888353	0.747154	0.888493	0.560619
SUPT5H	3.07e-16	-0.343089	0.192	0.399	5.06e-12	2.79355	2.16376	1.24493	1.38861	1.378	1.25065	1.50113
FNBP1L	3.07e-16	-0.419702	0.177	0.371	5.06e-12	0.523904	2.15531	1.0738	1.11178	1.39119	2.62936	2.41811
TSC22D1	3.43e-16	-0.334421	0.109	0.283	5.65e-12	0.401123	1.31221	0.654967	0.498896	0.75416	0.984886	0.82611
YWHAH	4.58e-16	-0.392309	0.102	0.267	7.54e-12	3.79672	1.37929	0.607199	0.307747	0.466	0.500825	0.636891
SEPT15	4.64e-16	0.607916	0.502	0.376	7.64e-12	2.13126	1.87297	4.27649	3.97863	4.24977	3.8826	4.00392
PGR	4.91e-16	-0.380516	0.156	0.347	8.08e-12	2.70526	1.897	0.980126	0.650723	0.859895	0.596171	0.872611
LIMS1	4.94e-16	0.494102	0.681	0.613	8.13e-12	1.47339	4.54307	8.08524	9.55916	7.48621	3.5492	3.80819
RAB23	5.02e-16	-0.388822	0.189	0.383	8.25e-12	2.05739	2.04393	1.06334	0.445533	0.399398	0.570129	0.658454
LOXL2	8.23e-16	-0.390704	0.119	0.288	1.35e-11	1.64646	1.41757	0.635683	0.28476	0.266877	0.334138	0.51013
TMEM59	9.45e-16	0.613098	0.408	0.257	1.56e-11	0.90364	1.11271	2.90036	2.67369	3.38139	4.27653	3.933
VIMP	1.06e-15	0.619245	0.433	0.287	1.75e-11	0.784747	1.35772	3.37952	4.71766	5.7317	4.05455	4.93638
MYL9	1.14e-15	-0.402329	0.486	0.699	1.87e-11	8.58256	6.96114	4.3241	2.31699	1.97502	1.01289	3.1596
ZMAT3	1.16e-15	-0.320731	0.121	0.295	1.91e-11	0.132086	1.38749	0.732406	0.458417	0.358443	0.539249	0.541602
DERL1	1.26e-15	0.629166	0.264	0.114	2.07e-11	0.132212	0.420417	1.66477	1.9727	1.78408	1.34672	1.11992
MARCKS	1.28e-15	-0.331862	0.509	0.733	2.1e-11	4.03468	6.31132	4.2465	6.32063	6.4324	6.18017	7.24399
PRDX3	1.39e-15	0.586169	0.266	0.114	2.29e-11	1.60568	0.465522	1.63368	1.33316	1.16937	1.11429	1.17127
MAP3K5	1.59e-15	0.564507	0.477	0.319	2.62e-11	0.535446	1.92484	4.14357	7.93889	9.26671	9.23678	6.14591
CAPZB	1.64e-15	-0.324221	0.341	0.584	2.7e-11	2.74283	3.44475	2.21396	2.09092	2.58954	2.88654	2.89263
AHNAK2	1.7e-15	-0.424789	0.189	0.383	2.8e-11	0.492262	2.42644	1.24057	0.891779	2.49917	2.55753	2.47671
PTN	1.81e-15	-0.425199	0.17	0.353	2.99e-11	3.06092	2.31364	1.16593	0.970629	0.483079	0.263209	0.20616
UTRN	2.53e-15	-0.348698	0.185	0.388	4.16e-11	1.68264	2.30603	1.33276	1.19811	1.4768	1.73786	1.57934
ANKRD11	2.61e-15	-0.393809	0.535	0.738	4.29e-11	7.95478	7.50523	4.73663	4.68769	6.30335	7.25525	7.72553
PLIN2	2.89e-15	-0.388958	0.306	0.527	4.76e-11	1.67331	3.66417	2.1612	2.05128	2.59198	2.7307	4.63958
LITAF	3.56e-15	0.615545	0.454	0.318	5.86e-11	1.20979	1.58061	3.77586	3.51875	2.07508	1.94243	1.43713
RP1-78O14.1	4.15e-15	0.596662	0.525	0.381	6.84e-11	0.871445	2.54707	5.44165	10.9912	9.18818	6.96673	6.45282
INSIG1	4.26e-15	0.660783	0.315	0.165	7.01e-11	0.29787	0.713938	2.31871	2.65708	1.58051	0.803105	0.428038
SUCO	4.53e-15	0.594132	0.474	0.338	7.46e-11	2.92206	1.82963	4.12576	5.52708	6.29493	4.99479	4.40831
SP100	4.76e-15	-0.344331	0.326	0.547	7.83e-11	1.86181	3.43219	2.14107	1.97404	2.05418	2.31273	2.67833
NRBP1	5.12e-15	-0.356643	0.178	0.368	8.42e-11	1.54981	1.86974	1.00888	0.901413	0.968578	1.22726	1.05894
YBX3	5.69e-15	0.515935	0.571	0.463	9.37e-11	2.81486	2.62439	5.0716	4.59189	3.33753	2.56931	3.12101
ANP32B	6.19e-15	-0.313328	0.535	0.769	1.02e-10	12.0069	6.81298	4.71137	3.54528	2.75091	1.72009	2.10922
DYNLRB1	6.21e-15	-0.373303	0.225	0.425	1.02e-10	1.48594	2.47977	1.39567	1.38916	1.65873	1.86339	1.73264
DDX54	6.95e-15	-0.380104	0.098	0.252	1.14e-10	0.328999	1.25707	0.543359	0.649924	0.341874	0.365135	0.437687
KDELR1	7.79e-15	-0.327651	0.323	0.54	1.28e-10	2.66393	3.3551	2.13835	2.3492	2.31263	1.93095	2.03072
CFL2	9.66e-15	-0.362746	0.205	0.398	1.59e-10	4.75302	2.23871	1.25338	1.57251	2.12018	1.96667	2.06812
RPL3	9.69e-15	-0.370143	0.399	0.619	1.6e-10	2.90225	4.80231	3.00728	2.81823	2.07203	1.65537	2.73056
IFI16	9.95e-15	-0.37406	0.418	0.63	1.64e-10	5.19348	4.98018	3.11398	3.24851	3.78016	3.80875	4.72066
YPEL5	1.01e-14	-0.338213	0.121	0.286	1.67e-10	1.2975	1.36308	0.684982	0.707882	0.778591	0.956915	0.901971
TNFRSF1B	1.02e-14	0.647011	0.266	0.12	1.67e-10	0.672486	0.525464	1.91337	2.09104	1.55425	0.23853	0.420371
TJP1	1.15e-14	-0.377673	0.299	0.506	1.89e-10	3.32751	3.45674	2.05489	1.59961	2.11245	3.12187	2.76625
OGFRL1	1.16e-14	0.568835	0.544	0.436	1.91e-10	1.89127	2.62433	5.40133	5.10647	3.99963	2.39051	2.22346
GADD45GIP1	1.18e-14	-0.289395	0.155	0.336	1.95e-10	0.892451	1.56744	0.922282	0.97949	1.06417	0.716403	1.22399
MANF	1.39e-14	0.658663	0.321	0.174	2.29e-10	0.896178	0.72392	2.33097	2.83142	3.04617	2.12016	2.17752
ARL6IP5	1.54e-14	0.526731	0.531	0.409	2.54e-10	1.9689	2.31654	4.61619	6.39882	7.76865	6.15692	8.05517
DROSHA	1.73e-14	-0.339214	0.106	0.263	2.84e-10	1.23072	1.25247	0.604498	0.397447	0.353997	0.574199	0.420026
ACTN1	1.75e-14	-0.325969	0.396	0.613	2.88e-10	8.07766	4.33974	2.85437	1.56287	1.43129	1.03146	3.63652
LAMA4	1.96e-14	-0.348467	0.323	0.543	3.22e-10	5.73494	4.58347	2.94064	1.65824	0.936004	0.939152	1.2888
ATP5G3	1.98e-14	0.622663	0.37	0.229	3.26e-10	0.535953	0.926729	2.5912	2.79361	2.11832	2.05979	1.99951
EDEM3	2.18e-14	0.623445	0.338	0.187	3.59e-10	0.997875	0.845552	2.44259	1.95027	1.63035	1.30413	1.14851
S100A13	2.18e-14	-0.311579	0.157	0.336	3.59e-10	0.891222	1.65269	0.942534	1.20653	1.39691	1.43766	1.28833
RPS14	2.61e-14	-0.263771	0.701	0.861	4.29e-10	7.34803	9.87715	7.35528	8.51664	5.54078	4.15684	5.93822
CDC37	2.89e-14	-0.307223	0.171	0.357	4.75e-10	0.852778	1.80387	1.06221	1.14329	1.06729	1.02253	1.10265
AHNAK	3.19e-14	-0.299213	0.357	0.584	5.26e-10	6.00377	4.05298	2.74628	2.27378	2.41635	2.39823	3.08181
MMP2	3.23e-14	-0.3413	0.332	0.544	5.31e-10	1.79248	3.6704	2.31994	2.57699	3.93771	6.93632	4.12069
AKAP9	3.23e-14	-0.350437	0.472	0.689	5.32e-10	4.24919	6.20984	4.07847	4.84275	6.56438	11.8141	8.69889
CTSD	3.33e-14	-0.326118	0.101	0.252	5.48e-10	0.823265	1.18249	0.575144	0.633904	0.931548	1.06031	0.909018
NBR1	3.62e-14	-0.339746	0.24	0.433	5.96e-10	1.40783	2.47165	1.47165	1.49225	1.33726	1.81687	1.67284
BRD2	3.73e-14	-0.341621	0.322	0.527	6.13e-10	0.762476	3.47021	2.17661	2.54402	2.29905	2.38874	2.26003
SERP1	4.65e-14	0.578356	0.359	0.211	7.66e-10	0.558966	0.954119	2.4844	2.80159	3.01462	2.63022	2.16881
XPOT	4.82e-14	-0.365547	0.167	0.343	7.93e-10	1.05399	1.74136	0.902005	0.753345	0.358134	0.384862	0.401962
CYB5R3	6.19e-14	-0.309608	0.245	0.44	1.02e-09	1.25892	2.36722	1.47064	1.50251	1.88327	2.02306	2.67265
RAB1A	6.3e-14	0.565984	0.534	0.428	1.04e-09	2.85581	2.31662	4.84117	4.42956	5.02729	4.72608	4.17323
LPIN2	6.41e-14	-0.341277	0.128	0.29	1.06e-09	2.1924	1.40243	0.707794	0.908243	1.01379	1.05487	0.852108
TAGLN	6.48e-14	-0.337589	0.617	0.813	1.07e-09	21.1758	13.1696	9.10983	1.42686	0.498774	0.3996	2.8387
SQSTM1	6.97e-14	-0.310906	0.383	0.602	1.15e-09	2.65339	4.14844	2.77268	3.82967	2.92338	3.11859	2.32749
DDB1	7.27e-14	-0.326343	0.123	0.283	1.2e-09	1.56552	1.32457	0.677312	0.780701	0.732158	1.16631	0.85843
RB1CC1	7.44e-14	-0.277382	0.317	0.54	1.22e-09	1.52629	3.48423	2.39799	3.29313	3.15403	3.73034	3.23627
UTP23	7.45e-14	0.618421	0.348	0.203	1.23e-09	1.00611	0.959834	2.63744	2.34652	2.23768	1.8119	2.00364
WT1	7.93e-14	0.611041	0.36	0.214	1.3e-09	0.52737	0.926165	2.54867	2.57229	1.96173	2.0801	1.47529
TXLNA	8.57e-14	-0.328297	0.16	0.336	1.41e-09	0.459851	1.79341	1.01167	1.08421	0.838419	1.11122	0.951678
NSA2	8.69e-14	-0.314538	0.2	0.388	1.43e-09	2.42209	1.97684	1.17347	1.02684	0.653988	0.593025	0.722231
HINT1	9.92e-14	-0.293929	0.284	0.495	1.63e-09	2.13671	2.90931	1.91372	2.27381	1.93599	1.64781	1.78001
ISLR	1.19e-13	-0.297824	0.335	0.541	1.96e-09	1.83353	3.72154	2.50543	3.27656	3.46787	4.05798	6.11694
FAU	1.44e-13	-0.324095	0.141	0.308	2.36e-09	1.1665	1.41257	0.744725	1.09614	0.879296	0.760707	0.78641
TNPO1	1.44e-13	-0.313861	0.153	0.325	2.37e-09	0.806593	1.65341	0.938638	0.773387	0.752072	0.699178	0.518801
LOX	1.46e-13	-0.319346	0.251	0.453	2.41e-09	3.66667	2.58401	1.60423	1.58003	2.45753	5.42804	3.00686
ANXA5	1.47e-13	-0.310593	0.578	0.792	2.42e-09	4.80354	7.47486	5.21217	4.79318	4.59328	4.28182	5.42522
LUZP1	1.51e-13	-0.321286	0.279	0.488	2.48e-09	3.52798	3.08784	1.96457	1.80891	1.98916	2.63641	3.09025
GCLC	1.66e-13	-0.374737	0.114	0.263	2.74e-09	0.885743	1.35897	0.621719	0.687348	0.448133	0.912989	0.65786
PAPSS2	1.8e-13	-0.317649	0.45	0.664	2.96e-09	3.93453	5.42268	3.6748	3.40149	3.75358	2.16087	2.74799
PDCD4	1.96e-13	-0.348875	0.154	0.319	3.23e-09	2.18869	1.70712	0.90982	0.971663	1.6338	3.4544	4.34781
WWC2	1.99e-13	-0.373841	0.29	0.492	3.28e-09	5.00921	3.32042	1.97282	1.76017	1.68606	1.30133	1.74554
SCD	2e-13	0.510457	0.506	0.385	3.28e-09	1.323	2.18624	4.30845	4.53939	3.03912	2.15001	0.878009
NCOA4	2.2e-13	0.589001	0.443	0.316	3.61e-09	2.8195	1.51723	3.53653	3.23627	2.95815	2.1423	1.8555
MAGED1	2.26e-13	0.486772	0.56	0.457	3.71e-09	1.12242	2.64672	4.93342	3.80955	4.0701	4.05229	2.72228
CTNNAL1	2.31e-13	-0.325782	0.117	0.271	3.8e-09	0.739424	1.35387	0.699408	0.784531	1.01645	1.50795	1.37502
CTSA	2.64e-13	-0.298461	0.145	0.315	4.34e-09	1.73393	1.49436	0.850717	0.961582	1.14964	1.44606	1.37794
SEC62	2.7e-13	0.321477	0.797	0.782	4.44e-09	4.81782	7.678	10.9684	12.1743	11.6163	10.8159	12.0966
APEX1	2.79e-13	-0.319301	0.316	0.526	4.59e-09	1.90124	3.35646	2.16565	1.97856	1.93928	1.82385	1.57762
ADAM33	2.95e-13	-0.327914	0.183	0.359	4.86e-09	0.263671	1.90478	1.09268	0.835284	0.994964	0.807635	0.914889
PARP14	2.98e-13	-0.293704	0.241	0.442	4.91e-09	1.08383	2.60988	1.69115	1.65997	2.88802	3.21	2.93986
CREBBP	3.48e-13	-0.3416	0.165	0.333	5.72e-09	0.196268	1.73727	0.945191	0.796698	0.886312	1.30551	1.10131
MYADM	3.61e-13	-0.343094	0.539	0.734	5.94e-09	11.5706	7.61036	5.10966	2.87535	2.38918	1.24758	6.16988
PSMA7	3.78e-13	0.387727	0.668	0.617	6.23e-09	2.85203	4.36982	6.91311	7.46166	6.12617	5.26757	5.49414
SYNJ2	3.99e-13	-0.322759	0.111	0.262	6.57e-09	1.18299	1.32341	0.682495	0.354648	0.379022	0.768061	0.560184
MPRIP	4e-13	-0.290197	0.162	0.335	6.59e-09	1.15402	1.61746	0.958166	0.901371	0.756409	1.11597	0.950229
NDUFB2	4.25e-13	0.567349	0.378	0.241	7e-09	0.394291	1.01165	2.54772	2.25297	2.51756	1.58865	2.33254
TRAM2	4.8e-13	-0.295305	0.143	0.305	7.89e-09	2.39766	1.48988	0.853231	0.71327	0.419464	0.599254	0.636211
MAP4K5	4.93e-13	-0.319552	0.273	0.467	8.12e-09	1.42857	2.75765	1.72984	1.30538	1.31056	2.61334	2.15462
ADAMTS2	5.2e-13	0.584691	0.422	0.298	8.56e-09	0.69129	1.4086	3.32207	3.91195	5.4775	3.0332	4.81738
TMBIM6	5.41e-13	0.48791	0.508	0.404	8.9e-09	3.15154	2.11545	4.07478	3.98683	4.18573	4.66593	4.42345
NACA	5.72e-13	-0.276003	0.476	0.689	9.41e-09	4.01517	5.51461	3.94335	3.36721	2.19104	2.16436	1.824
ADAR	5.76e-13	-0.263858	0.219	0.414	9.48e-09	1.12379	2.17798	1.44095	1.40025	1.81243	2.70217	2.14403
FTL	6.15e-13	0.535024	0.471	0.349	1.01e-08	0.247455	1.83924	3.84798	8.53047	13.5328	10.7845	7.13854
MLTK	6.26e-13	-0.294889	0.239	0.436	1.03e-08	5.03856	2.40984	1.53901	1.14947	0.748911	1.08325	0.994066
ZBTB38	6.57e-13	-0.28024	0.576	0.778	1.08e-08	5.21633	7.72034	5.58911	7.51352	7.36642	8.68697	6.05148
TGFBI	7.38e-13	0.514583	0.451	0.298	1.21e-08	1.35084	2.12502	4.22798	2.19401	1.04707	1.07839	0.607132
PKD2	9.43e-13	-0.283658	0.296	0.494	1.55e-08	2.6848	2.99948	2.0117	1.63641	1.5529	1.82357	1.76176
ENAH	9.66e-13	-0.345086	0.397	0.589	1.59e-08	10.1132	4.56807	2.94308	2.10839	1.33848	2.41406	1.73783
NEGR1	9.97e-13	-0.308649	0.151	0.315	1.64e-08	2.79167	1.64478	0.94243	0.982461	0.339293	0.224362	0.336962
NDUFS5	1.01e-12	-0.321656	0.149	0.307	1.65e-08	1.0089	1.51708	0.824749	1.14918	1.26655	0.941949	1.13854
RPL35	1.03e-12	-0.281609	0.316	0.519	1.69e-08	2.73485	3.08923	2.0856	2.62407	2.52554	1.71343	2.30972
SH3BP5	1.04e-12	0.594837	0.438	0.315	1.71e-08	0.132212	1.57532	3.66838	4.30976	3.38438	3.26176	1.93711
USP22	1.05e-12	-0.315403	0.143	0.301	1.72e-08	1.69007	1.46227	0.796211	0.825056	0.684086	1.01935	0.873205
EP300	1.21e-12	-0.293218	0.16	0.329	1.99e-08	1.56459	1.70752	1.01943	0.913955	1.04304	0.887054	1.00248
NAV1	1.26e-12	-0.277838	0.144	0.307	2.07e-08	1.4832	1.49163	0.887206	0.544299	0.283612	0.267333	0.516399
TMEM43	1.3e-12	0.481742	0.547	0.446	2.14e-08	2.89902	2.60427	4.83492	3.52163	2.24669	2.30079	2.47188
WDFY1	1.61e-12	-0.287741	0.146	0.312	2.65e-08	1.04224	1.49869	0.873907	0.773869	0.374327	0.495171	0.461021
SNRNP70	1.86e-12	-0.305325	0.159	0.322	3.06e-08	1.03761	1.68166	0.976076	1.22186	1.07239	1.043	1.06421
RPL35A	1.89e-12	-0.277166	0.565	0.759	3.12e-08	6.99126	6.93805	5.01647	5.0808	3.66836	3.13339	3.71367
EIF4E2	1.98e-12	-0.308464	0.169	0.335	3.25e-08	1.95876	1.66582	0.95824	0.885236	0.989624	0.722891	0.866599
PDAP1	2.39e-12	-0.283883	0.284	0.478	3.93e-08	4.87053	2.81766	1.87414	2.23687	1.9748	1.71735	2.06854
ZNFX1	2.48e-12	-0.262092	0.17	0.34	4.08e-08	0.787745	1.63703	1.02903	1.20269	1.17048	1.33317	1.51175
MT-RNR2	2.58e-12	-0.252915	1	0.999	4.25e-08	103.358	119.909	92.8901	85.4176	66.1485	74.9927	38.2266
NASP	3.5e-12	-0.329073	0.214	0.39	5.76e-08	5.1334	2.29211	1.36897	1.32645	1.20352	1.14984	1.08573
BOD1L1	3.88e-12	-0.273073	0.41	0.612	6.39e-08	5.02206	4.67345	3.31771	2.90306	2.57341	3.28306	3.0785
MEIS1	4.1e-12	0.573846	0.381	0.25	6.75e-08	2.00417	1.21634	2.93418	2.05351	1.02657	1.42926	0.948818
CDV3	4.61e-12	-0.277575	0.328	0.529	7.59e-08	3.84393	3.22972	2.20451	2.2027	2.27082	1.73093	1.69131
FGF7	5.15e-12	-0.335038	0.354	0.536	8.47e-08	0.854364	4.55015	2.97008	2.68572	0.705224	0.454805	0.291862
NEFM	5.42e-12	-0.620538	0.239	0.406	8.91e-08	0.324886	6.50024	3.03255	1.98997	0.281902	0.196889	0.102558
ANKLE2	5.81e-12	-0.278441	0.273	0.464	9.56e-08	1.80287	2.69841	1.79956	1.63173	2.61627	2.55887	2.68545
PSMD12	5.85e-12	0.565903	0.407	0.287	9.64e-08	1.77881	1.40646	3.23787	3.021	2.8646	2.84418	2.64981
LGALS3	6.92e-12	0.517461	0.52	0.421	1.14e-07	1.49307	2.50187	4.8753	6.29197	6.56916	4.71088	4.93469
YIPF5	7.71e-12	0.588546	0.446	0.347	1.27e-07	1.56218	1.63088	3.73918	3.0065	2.31774	2.24227	1.68944
LEPROT	8.51e-12	0.322108	0.716	0.692	1.4e-07	5.46539	5.63916	8.16227	8.48635	8.21522	8.36116	7.21759
SPIN1	9.15e-12	-0.343594	0.177	0.335	1.51e-07	1.05402	1.76199	0.958851	0.680325	0.674316	1.13347	0.760782
EIF3D	9.31e-12	-0.291446	0.202	0.373	1.53e-07	1.65964	1.90713	1.17216	1.08726	0.96067	1.02693	0.983019
DEK	1.03e-11	-0.274092	0.397	0.602	1.7e-07	14.7145	4.35251	3.06931	2.83885	1.89204	2.03714	1.82317
ZRANB1	1.04e-11	-0.256449	0.283	0.473	1.71e-07	0.887113	2.72984	1.88613	2.03891	1.86491	2.4209	2.29113
USO1	1.08e-11	0.398098	0.63	0.57	1.79e-07	2.2136	3.85045	6.22227	4.56962	4.63979	3.94232	4.0598
PHTF2	1.1e-11	-0.342937	0.123	0.264	1.81e-07	2.24584	1.37608	0.686264	0.594979	0.581231	0.586932	0.585378
C4orf3	1.15e-11	0.52367	0.387	0.259	1.89e-07	1.98481	1.27236	2.83622	2.69091	2.1329	2.58964	2.43678
GNPTAB	1.17e-11	-0.274452	0.18	0.345	1.93e-07	2.09706	1.76244	1.09943	0.678587	0.482694	0.562571	0.732961
CTNND1	1.26e-11	-0.320172	0.183	0.343	2.08e-07	1.29758	1.75044	0.996882	0.98271	1.12757	1.63434	1.25448
ATXN2	1.46e-11	-0.3054	0.258	0.437	2.41e-07	3.16022	2.65385	1.69227	1.7574	1.78001	1.98571	1.97875
CUL4B	1.61e-11	-0.287747	0.335	0.526	2.66e-07	2.11318	3.65114	2.48813	4.06355	1.7712	2.04463	0.802662
IL6ST	1.63e-11	0.364352	0.702	0.646	2.68e-07	4.80448	5.26329	8.01651	8.08077	8.66855	7.83692	8.48357
COL4A2	1.66e-11	-0.276086	0.661	0.833	2.73e-07	7.42988	9.73993	7.1489	5.14842	5.59692	4.01547	6.75938
TNRC6B	1.81e-11	-0.296298	0.116	0.256	2.98e-07	0.296712	1.26208	0.682009	0.918688	0.842658	1.08338	0.718174
CIR1	1.81e-11	-0.257362	0.299	0.501	2.99e-07	1.07368	3.0728	2.14863	2.67708	1.80934	1.95103	2.33103
IARS	1.82e-11	-0.325131	0.202	0.364	2.99e-07	2.57855	2.05991	1.21058	1.31545	1.23434	0.69261	0.769492
ATP2B4	1.87e-11	0.342289	0.728	0.693	3.08e-07	9.51031	5.85507	8.65308	6.55718	5.02424	3.62985	6.35338
TIMP1	1.94e-11	0.495623	0.462	0.354	3.19e-07	0.41131	1.87731	3.72317	4.61297	3.44876	3.35286	2.98793
UBXN7	2.16e-11	-0.25071	0.154	0.305	3.55e-07	0.751356	1.41352	0.878321	0.765283	0.756717	0.824732	1.01242
CTTN	2.27e-11	-0.281577	0.235	0.412	3.73e-07	1.64505	2.24937	1.45196	1.73278	1.36208	1.60314	1.83007
RPS13	2.36e-11	-0.260624	0.267	0.456	3.89e-07	1.49166	2.50161	1.69824	1.63579	1.15885	1.03596	1.33772
HNRNPA0	2.49e-11	-0.254424	0.176	0.342	4.1e-07	2.35755	1.6421	1.04859	0.921776	0.976562	1.2954	1.09308
CD55	2.5e-11	0.4178	0.6	0.505	4.11e-07	4.15943	4.06595	6.69323	10.38	6.68145	4.29948	3.21766
PPIB	2.57e-11	0.407934	0.633	0.585	4.22e-07	1.51545	3.69505	6.05999	7.89453	9.74628	7.62939	7.17452
PCYOX1	2.65e-11	0.399875	0.627	0.544	4.36e-07	1.16395	3.77939	6.12912	7.69138	6.15419	6.69905	7.8296
TMED10	2.99e-11	0.533384	0.338	0.214	4.92e-07	0.557417	0.92169	2.27589	2.53679	2.89535	2.95863	2.64127
NFIC	3.06e-11	-0.286254	0.125	0.264	5.03e-07	1.05155	1.2545	0.693295	0.410779	0.530668	0.539257	0.656906
LRP10	3.08e-11	-0.316089	0.122	0.262	5.06e-07	0.562294	1.28303	0.664315	0.602833	0.740218	1.00649	1.31394
XRCC6	3.41e-11	-0.261953	0.199	0.366	5.61e-07	3.2066	1.84878	1.19227	1.24868	1.14532	1.17908	0.90179
HDGF	3.79e-11	-0.296296	0.407	0.603	6.24e-07	7.25467	4.19171	2.86039	3.06883	1.93447	1.773	1.93464
DDR2	3.93e-11	-0.254921	0.544	0.724	6.46e-07	5.41512	6.93294	5.14785	4.86814	2.66345	3.36093	3.43495
ZFAND3	4.59e-11	-0.276956	0.114	0.252	7.55e-07	1.82553	1.15327	0.63237	0.822303	0.761803	0.945966	0.765247
IMPAD1	4.69e-11	0.514728	0.348	0.221	7.72e-07	0.49298	0.979026	2.31127	2.04029	1.34472	1.38208	0.80879
MEF2A	5.01e-11	-0.268656	0.153	0.302	8.24e-07	0.388942	1.56911	0.963847	0.699583	0.88978	0.976227	1.45519
FBXO7	5.68e-11	0.544537	0.306	0.183	9.35e-07	0.670915	0.822163	2.14106	2.09592	1.4443	1.12045	1.0688
COX7C	5.7e-11	-0.29499	0.235	0.404	9.38e-07	0.460493	2.21322	1.39237	1.76662	1.25467	1.02932	1.16146
EIF2S3	5.79e-11	-0.26955	0.133	0.276	9.53e-07	0.878409	1.29739	0.75457	0.532064	0.437735	0.435123	0.541499
TARS	7.05e-11	-0.29868	0.493	0.678	1.16e-06	5.43055	5.61041	3.90359	3.67478	2.85912	2.04122	2.46752
SMC3	7.08e-11	-0.265667	0.326	0.515	1.17e-06	4.84626	3.31371	2.3073	1.69491	1.47926	2.07746	2.10921
LHFP	7.36e-11	0.570273	0.347	0.226	1.21e-06	1.65676	0.980085	2.50228	2.80128	1.99223	1.41419	2.50513
PEBP1	7.61e-11	-0.257763	0.545	0.738	1.25e-06	5.40372	6.7425	4.98323	5.49112	4.12174	4.94194	4.01144
STAT1	7.64e-11	-0.287022	0.439	0.63	1.26e-06	2.98934	5.01896	3.51721	5.76655	8.08195	10.3972	7.57889
PGK1	7.8e-11	0.500218	0.353	0.231	1.28e-06	1.51883	1.00448	2.30555	1.76134	2.1581	2.12595	2.43337
SMARCE1	8.04e-11	-0.259224	0.422	0.627	1.32e-06	4.37007	4.59708	3.31899	3.08254	3.50927	4.33323	4.15749
KIDINS220	8.47e-11	-0.254367	0.316	0.509	1.39e-06	3.02924	3.24187	2.28917	2.49926	2.82423	3.71371	3.07297
MCL1	8.98e-11	-0.268754	0.338	0.541	1.48e-06	3.46726	3.46248	2.41081	2.93295	2.39404	2.57238	2.04426
DDX17	1.09e-10	0.332312	0.702	0.677	1.8e-06	4.44246	5.36747	7.87745	6.46394	7.87619	8.85602	8.56824
HMGXB4	1.14e-10	-0.299089	0.13	0.267	1.88e-06	0.428171	1.28707	0.695844	0.679477	0.647358	0.430103	0.721195
STT3B	1.14e-10	0.478045	0.486	0.39	1.88e-06	3.5078	2.08075	3.969	3.62392	3.54397	3.67867	2.27072
ERP29	1.16e-10	-0.251327	0.263	0.446	1.91e-06	1.60259	2.44784	1.68162	1.86944	1.39086	1.87338	1.38196
INSR	1.25e-10	0.515083	0.276	0.153	2.05e-06	0.983914	0.753048	1.93421	2.49412	3.65776	3.52955	5.43038
CCNI	1.26e-10	0.432979	0.578	0.53	2.07e-06	3.20538	3.04777	5.24103	3.87285	3.15641	3.93996	2.94014
NFYB	1.35e-10	-0.2547	0.175	0.331	2.22e-06	1.1549	1.67724	1.07526	0.594995	0.468317	0.397121	0.638622
SEC23A	1.43e-10	0.53929	0.357	0.242	2.35e-06	1.11717	0.987395	2.40796	1.53573	0.970867	1.17355	0.968702
SMAP1	1.57e-10	0.539059	0.282	0.165	2.59e-06	0.457031	0.637513	1.80734	1.95078	1.34862	0.681021	0.605494
LRRFIP1	1.61e-10	-0.286568	0.46	0.657	2.65e-06	7.29145	5.29646	3.72761	3.06183	5.56014	5.85118	7.87171
TCF4	1.65e-10	-0.286379	0.15	0.294	2.71e-06	1.7327	1.58775	0.943339	1.28689	0.856986	1.27564	0.493519
EMC7	1.82e-10	0.530522	0.314	0.193	2.99e-06	0.693868	0.857525	2.15746	2.64501	3.73841	2.25809	2.82121
GBP1	1.84e-10	-0.267862	0.395	0.588	3.03e-06	4.48298	4.58042	3.2691	1.54949	1.15394	1.0234	2.74812
ZCRB1	1.88e-10	-0.281056	0.196	0.352	3.1e-06	1.54034	1.87552	1.17098	1.23807	0.972722	0.826142	0.944295
NPEPPS	1.9e-10	-0.26434	0.225	0.391	3.13e-06	0.827358	2.05486	1.34525	1.71402	1.78334	1.87447	2.52625
RAB13	1.93e-10	-0.298442	0.413	0.591	3.18e-06	3.51808	4.5732	3.13517	3.44861	2.23463	2.46387	2.46491
IGFBP2	2.01e-10	0.526458	0.348	0.226	3.32e-06	2.59969	1.03513	2.44532	3.12273	2.64586	2.31206	2.11566
PIK3C2A	2.13e-10	-0.272957	0.13	0.266	3.5e-06	0.132086	1.29498	0.746765	0.692131	0.802189	0.960158	1.04485
PHACTR2	2.45e-10	-0.289158	0.207	0.363	4.04e-06	1.36507	2.15448	1.36237	2.31543	3.54659	4.94439	3.55618
HLA-B	2.59e-10	0.296479	0.812	0.807	4.26e-06	11.3076	9.14834	12.6507	12.3805	11.9582	11.738	12.451
TLK1	2.72e-10	-0.28688	0.139	0.276	4.48e-06	1.26533	1.42251	0.818343	1.03614	0.945919	0.741102	0.943272
HSPE1	2.78e-10	0.531834	0.263	0.148	4.58e-06	0.260198	0.560581	1.65619	1.35207	1.0022	1.0669	0.941826
FKBP14	3.97e-10	0.525837	0.31	0.191	6.54e-06	1.52128	0.887211	2.19292	2.14237	1.97551	1.33146	1.34737
EIF3M	3.99e-10	0.465894	0.357	0.239	6.56e-06	0.80774	1.07918	2.31305	1.85487	1.56418	1.43448	1.34771
WSB1	4.05e-10	-0.295552	0.277	0.442	6.67e-06	2.79608	2.5849	1.6676	1.12301	1.49573	2.22425	1.77732
IKBIP	4.61e-10	0.527018	0.4	0.294	7.59e-06	3.91738	1.42542	3.10836	3.00033	2.43334	1.69081	2.18025
H1F0	5.88e-10	-0.28377	0.225	0.388	9.67e-06	1.0307	2.44167	1.59137	1.34174	1.25081	1.62248	1.70549
ITGA1	6.82e-10	-0.330545	0.369	0.539	1.12e-05	2.11403	4.02285	2.60908	3.11386	5.88607	3.69774	10.5886
ZBTB7A	7.05e-10	-0.282936	0.164	0.305	1.16e-05	2.51862	1.53623	0.911223	0.87573	0.789304	0.659279	0.966738
MCC	8.09e-10	0.523697	0.347	0.232	1.33e-05	0.100444	1.09643	2.53932	3.6575	3.90985	3.81772	2.93572
YME1L1	9.8e-10	0.339683	0.615	0.563	1.61e-05	1.42351	3.62817	5.50027	5.3715	6.05379	5.23474	5.39886
ATXN1	1.05e-09	0.56942	0.342	0.232	1.73e-05	3.00184	1.05516	2.63196	1.72891	2.14482	2.18417	2.00208
PPP1CB	1.15e-09	0.475845	0.33	0.217	1.89e-05	0.802487	0.929	2.10448	1.33297	0.981127	1.45853	1.22808
RBM6	1.2e-09	-0.254828	0.373	0.551	1.98e-05	3.09281	3.81131	2.72901	3.05322	2.40765	2.69652	2.11812
VASP	1.27e-09	-0.251273	0.129	0.256	2.1e-05	1.4342	1.23409	0.737695	0.385744	0.564571	0.465292	0.664521
EIF4A2	1.28e-09	0.448495	0.408	0.3	2.1e-05	1.14252	1.4507	2.83768	2.02363	1.57463	2.17451	1.51628
LUC7L3	1.39e-09	0.279954	0.769	0.759	2.29e-05	7.5329	7.44963	10.1794	7.7193	5.64709	5.67396	4.44004
RSL24D1	1.39e-09	-0.251021	0.207	0.363	2.29e-05	2.7196	1.8449	1.21335	0.98528	0.683029	0.582103	0.715192
USP46	1.46e-09	0.539539	0.326	0.212	2.41e-05	0.642159	0.94009	2.32767	3.31302	3.29729	4.05077	2.42665
ZFP91	1.95e-09	-0.251924	0.176	0.318	3.2e-05	1.89376	1.60639	1.02596	0.906955	0.519974	0.567695	0.534125
SMNDC1	1.96e-09	-0.264645	0.176	0.318	3.23e-05	1.48019	1.6618	1.04287	1.19435	0.747608	0.736581	0.680206
CLCN3	1.98e-09	0.484489	0.335	0.225	3.26e-05	0.96291	0.985844	2.22371	1.97103	1.48194	1.53592	1.3247
CTR9	2.03e-09	-0.274622	0.23	0.383	3.35e-05	3.07948	2.16927	1.4082	1.36573	1.34432	1.54097	2.36362
ALDH1L2	2.07e-09	-0.251769	0.189	0.335	3.4e-05	1.11314	1.84747	1.21369	0.553174	0.332941	0.177531	0.405855
TMX4	2.14e-09	0.493727	0.353	0.246	3.52e-05	1.79482	1.16268	2.54336	2.37637	1.786	1.34587	1.52929
SRI	2.25e-09	0.507353	0.258	0.149	3.71e-05	0.262426	0.605466	1.6665	1.14687	1.24687	1.20804	1.41772
SH3D19	2.32e-09	0.496305	0.477	0.392	3.82e-05	2.80318	2.22228	4.29304	4.80519	4.17745	3.90827	3.9184
TCF12	2.95e-09	0.529495	0.449	0.36	4.86e-05	3.43237	1.91325	3.94691	2.4436	1.90558	2.17049	1.41453
CNN1	3.06e-09	-0.272889	0.189	0.332	5.04e-05	2.47345	1.87839	1.19097	0.128168	0.0522877	0.0173624	0.181215
NIN	3.25e-09	-0.266536	0.154	0.286	5.35e-05	2.26451	1.5562	0.958123	0.575284	0.717565	1.29444	1.13863
KLF9	3.49e-09	0.423849	0.579	0.511	5.74e-05	1.68885	3.28777	5.55099	4.29591	2.91949	2.5961	2.9908
EPB41L3	3.59e-09	0.473092	0.257	0.143	5.9e-05	0.831877	0.706005	1.73805	1.11875	0.876563	0.591098	0.566315
FER	4.21e-09	-0.25406	0.143	0.27	6.93e-05	0.593936	1.39534	0.857934	0.686106	0.777763	0.792035	0.991885
LEPREL4	4.36e-09	0.484047	0.325	0.212	7.18e-05	0.458522	0.975507	2.20551	2.17312	2.13192	1.33618	1.42634
GCC2	4.61e-09	-0.254104	0.285	0.45	7.58e-05	2.25041	2.93904	2.05516	1.60399	1.62614	2.01418	1.94069
BTF3	4.8e-09	-0.263637	0.208	0.353	7.9e-05	1.32214	1.91055	1.23603	1.54938	1.44608	1.24204	1.41999
EDIL3	4.92e-09	-0.291993	0.151	0.278	8.09e-05	1.12156	1.41375	0.802525	0.433906	0.0841475	0.174563	0.20018
BDKRB2	5.33e-09	0.354722	0.556	0.47	8.78e-05	1.34877	3.49458	5.4083	3.96253	0.743121	0.421463	0.358617
CALM1	5.88e-09	0.352165	0.608	0.553	9.68e-05	5.57565	3.67513	5.64871	4.29058	4.18439	4.62488	4.9547
ARF1	6.65e-09	0.425039	0.541	0.475	0.000109488	3.29399	2.79882	4.81087	5.20337	6.4741	5.11932	5.38322
CTSK	6.92e-09	-0.414373	0.192	0.328	0.000113845	0.32848	2.66173	1.41951	2.14349	2.62186	8.64564	4.08977
SETD7	7.04e-09	0.493167	0.375	0.27	0.000115932	0.516547	1.35767	2.86067	2.77218	1.82081	2.21748	1.26522
ERP44	7.61e-09	0.435801	0.296	0.183	0.000125288	0.232656	0.829252	1.82839	2.11572	1.81398	1.30026	1.10856
KDELR2	7.77e-09	0.434993	0.469	0.385	0.000127912	1.77981	1.9997	3.6344	3.05137	2.18225	1.91965	1.53307
MCUR1	7.86e-09	0.495776	0.338	0.239	0.000129437	0.649739	1.01525	2.30857	2.49297	2.03443	2.03121	1.8247
PSMD1	9.1e-09	0.471182	0.41	0.312	0.000149762	1.45601	1.46219	2.94414	2.59895	2.45492	2.27548	2.41246
TMEM30A	1.19e-08	0.336377	0.675	0.644	0.000195979	7.22047	5.03599	7.44959	6.18591	4.54647	4.6838	4.26082
AIMP1	1.24e-08	-0.264117	0.215	0.354	0.000204343	1.67035	1.91134	1.23557	1.30826	1.05165	0.853972	0.799994
PNPLA8	1.4e-08	0.460733	0.323	0.217	0.000230886	1.21414	1.02242	2.20601	2.2802	2.11656	2.01432	2.034
RAB2A	1.41e-08	0.406523	0.555	0.499	0.000232355	5.85989	2.97759	4.9727	4.20787	5.09112	4.20977	5.92791
EZR	1.49e-08	-0.311649	0.143	0.266	0.000244594	3.01734	1.53923	0.859323	0.389381	0.57337	0.405165	0.531778
CTCF	1.53e-08	-0.277334	0.178	0.309	0.000251408	0.438672	1.63983	1.00047	0.800077	0.924488	1.29067	1.13984
IL13RA1	1.65e-08	-0.252447	0.149	0.276	0.00027107	0.951326	1.4253	0.884209	0.627086	0.616356	1.11364	1.20126
SERINC1	1.86e-08	0.408066	0.542	0.496	0.000305571	3.598	2.97826	4.98294	5.80565	5.54889	5.60817	5.59281
TGOLN2	2.1e-08	0.35399	0.629	0.61	0.000344866	4.08358	4.10735	6.27665	8.59662	6.36313	5.23503	5.28268
MBNL1	2.44e-08	0.43455	0.46	0.383	0.000400892	3.22679	2.0156	3.6569	3.81013	2.2941	1.33582	1.21224
CCT2	2.56e-08	0.468665	0.458	0.388	0.000421595	2.58483	1.96281	3.73416	2.69065	2.47981	2.33513	2.10974
CCDC47	4.03e-08	0.423465	0.475	0.401	0.000663195	1.81832	2.11193	3.75267	3.55348	3.14327	2.22638	2.4279
GLIPR1	4.08e-08	0.424116	0.369	0.269	0.000671996	0.675626	1.30171	2.51757	1.57507	1.68082	1.19324	2.82414
ATP6V1G1	7.58e-08	0.409071	0.455	0.383	0.00124688	0.379542	1.98933	3.5002	3.86142	4.20491	4.20956	3.80999
ERLEC1	7.63e-08	0.41191	0.493	0.426	0.00125642	1.14757	2.27451	3.94352	5.02769	6.0125	4.77639	4.56987
MTDH	8.15e-08	0.280892	0.764	0.771	0.00134064	5.16393	7.05747	9.67059	9.79039	9.19041	6.78231	8.01324
LMO4	8.69e-08	-0.255566	0.588	0.738	0.00142979	4.09798	7.52087	5.59923	4.34212	4.36372	4.24997	5.38332
CREB3L2	8.87e-08	0.472578	0.31	0.212	0.00146042	2.69219	0.92454	2.0872	1.86141	1.08649	1.24238	1.16718
TTC37	1.04e-07	0.402643	0.481	0.418	0.00171627	3.17142	2.34426	4.00225	2.82731	2.64599	2.25356	2.91408
TMEM167A	1.11e-07	0.439002	0.328	0.236	0.00183114	0.391818	1.05338	2.18512	2.16577	2.18014	1.73364	1.68607
F2R	1.41e-07	0.339072	0.613	0.589	0.00231739	2.18222	4.44268	6.63959	8.90075	14.3063	11.1763	14.5068
MAP1A	1.57e-07	0.472646	0.371	0.281	0.00257983	0.262426	1.39443	2.84123	2.48337	2.88978	2.38043	2.65701
TAOK1	1.59e-07	-0.778702	0.374	0.526	0.00261073	4.52867	7.25225	2.7878	2.09449	2.15485	2.47321	2.39594
ZHX1	1.72e-07	0.463587	0.348	0.259	0.0028326	0.548134	1.146	2.41165	2.0679	1.3523	1.10901	1.65624
TIMM17A	2.15e-07	0.441633	0.332	0.245	0.00353688	1.78138	1.04907	2.18681	2.21482	1.80499	1.35951	1.56027
PRNP	2.24e-07	0.339725	0.545	0.496	0.00369327	2.9874	3.00083	4.61941	4.3737	3.70473	3.92048	3.23029
DHX36	2.71e-07	0.368787	0.541	0.488	0.00445303	1.60714	3.08324	4.90428	4.89004	6.51106	6.02676	6.58351
SMIM15	3.8e-07	0.403099	0.279	0.183	0.00624844	0.311511	0.820938	1.72495	1.25918	1.21414	1.4396	1.43391
SFPQ	3.89e-07	0.308093	0.601	0.599	0.00639537	9.69685	3.96577	5.75756	4.36483	3.9178	4.8144	3.65397
LDHA	4.1e-07	0.436876	0.33	0.242	0.00675207	3.3475	1.07143	2.20629	1.69761	0.824137	0.38331	0.558311
MT-ND6	5.25e-07	-0.261998	0.579	0.73	0.00863473	7.43767	7.82217	5.78877	4.53171	2.89741	2.8724	2.67686
FAM120A	6.13e-07	0.42424	0.405	0.331	0.0100827	2.48073	1.54476	2.88948	2.15121	1.94949	1.48828	1.7857
PSMD7	6.48e-07	0.338915	0.538	0.501	0.0106597	3.33506	3.17279	4.8562	4.45365	5.09688	3.5996	4.37662
VEGFA	8.65e-07	0.422493	0.459	0.401	0.0142351	0.923435	2.26804	3.98625	3.83936	1.96491	1.25063	0.962757
ARMCX3	8.8e-07	0.367436	0.476	0.405	0.0144789	1.47421	2.245	3.68588	3.42372	2.71975	2.79647	2.3637
CTSL	9.21e-07	0.494056	0.378	0.3	0.0151529	1.75219	1.44423	3.00597	6.62341	9.47117	5.98468	6.48645
PSD3	9.58e-07	0.410184	0.474	0.411	0.0157704	2.81041	2.35588	4.05763	2.90945	1.93572	2.46013	1.33594
INPP4B	9.95e-07	0.420503	0.349	0.263	0.0163761	1.81432	1.34744	2.57451	1.60852	1.43603	1.00656	1.1386
PDIA4	1.07e-06	0.435336	0.418	0.345	0.0175931	1.81973	1.78111	3.29815	3.39847	2.60495	1.99291	1.88816
TCEAL3	1.07e-06	0.314157	0.654	0.616	0.0176762	3.12546	4.78566	6.92118	7.07539	6.27712	3.69891	7.71162
MRFAP1	1.38e-06	0.363776	0.493	0.435	0.0226787	2.32244	2.43261	3.93868	3.57923	2.56026	2.63269	2.20431
HNRNPR	1.68e-06	0.252886	0.68	0.653	0.0276536	6.67932	5.22426	7.01521	6.68023	6.00723	6.02997	6.5746
COPS2	1.71e-06	0.397419	0.391	0.322	0.0281736	0.915386	1.54064	2.78042	3.16041	2.5798	2.45858	2.28206
ATP6AP2	1.82e-06	0.341176	0.509	0.468	0.0299856	1.30046	2.58794	4.04679	3.97514	3.77119	3.42455	3.5051
ELF2	1.97e-06	0.44694	0.257	0.173	0.0323626	0.506894	0.744831	1.72808	1.29081	0.666256	0.756045	0.736546
MAP1B	1.97e-06	0.329799	0.597	0.574	0.0324643	11.7594	4.68799	6.91022	7.88906	8.98885	7.50039	9.28726
GOLIM4	2.02e-06	0.321825	0.568	0.534	0.0332465	4.23284	3.48843	5.19243	4.609	3.11801	3.26525	3.33357
EIF4A1	2.04e-06	0.407868	0.335	0.25	0.0335247	0.943558	1.15409	2.23891	1.70709	1.18201	1.13388	0.998428
ATP6V0E1	2.22e-06	0.373217	0.422	0.35	0.0365556	0.457098	1.87035	3.1689	4.46006	6.78515	5.536	5.18993
SLC37A3	2.64e-06	0.427353	0.256	0.172	0.0435108	0.889999	0.752098	1.68631	1.76585	1.52123	1.55602	0.861756
TFRC	2.79e-06	0.468148	0.403	0.343	0.0458724	2.72622	1.66388	3.25431	5.28396	3.74748	2.60431	1.53898
ASAH1	3.31e-06	0.40212	0.312	0.236	0.0544296	0.648072	1.02572	2.02843	2.16808	2.87678	2.87553	2.81338
LAYN	3.39e-06	0.368236	0.529	0.499	0.0557459	3.13002	3.22615	5.10756	9.11394	10.3621	4.05715	3.27447
SERINC3	4.17e-06	0.340893	0.518	0.485	0.0686592	1.74217	2.80299	4.34778	4.01565	3.52074	3.90524	3.7971
JAZF1	4.41e-06	0.43532	0.338	0.263	0.0725547	1.18371	1.23555	2.45495	2.39657	0.814142	0.524102	0.848569
COL4A3BP	4.44e-06	0.366516	0.332	0.249	0.0730247	2.21206	1.1863	2.15418	1.70781	2.00443	1.8041	1.79575
TM9SF3	4.51e-06	0.25567	0.642	0.644	0.0742837	5.87813	4.52751	6.13782	4.7175	3.92924	3.73607	4.34012
FAM213A	4.59e-06	0.27922	0.493	0.421	0.0755024	1.50878	3.36109	4.7658	12.6152	26.636	33.1583	19.8584
SSR1	4.66e-06	0.360301	0.502	0.464	0.0766706	2.22684	2.63773	4.21564	3.59914	2.31714	1.81375	1.27463
PALMD	4.81e-06	-0.256893	0.389	0.515	0.0791766	1.26466	4.30264	3.10133	3.35263	3.39425	4.74527	7.50685
HSPH1	5.35e-06	0.335638	0.518	0.466	0.088115	3.2439	2.94187	4.51401	2.92577	2.67042	3.23469	2.84141
SLC39A6	5.62e-06	0.362202	0.554	0.509	0.0924157	2.00504	3.36638	5.27227	6.38227	7.3689	9.0088	5.66096
DNAJC1	5.76e-06	0.442161	0.395	0.336	0.094833	1.9838	1.6642	3.14566	3.6554	3.48349	2.2438	2.12781
CD164	6.18e-06	0.439552	0.322	0.248	0.10176	2.16796	1.06854	2.21039	1.76679	2.1427	2.24676	1.5604
RPS2	6.19e-06	0.40518	0.387	0.322	0.101905	0.930933	1.45159	2.67634	2.61777	2.91435	1.80266	3.16715
TXN	7.01e-06	0.346233	0.462	0.395	0.115337	1.80827	2.22386	3.55768	3.55477	3.42822	3.41355	4.14401
S1PR3	8.69e-06	0.357338	0.482	0.435	0.14296	3.56249	2.81601	4.45506	3.11588	1.94244	2.48027	2.12339
UGGT2	1.31e-05	0.422802	0.293	0.217	0.215879	1.98364	0.951421	1.97832	1.32668	1.14955	1.45644	1.39473
ANGPT1	1.48e-05	0.372342	0.435	0.374	0.244028	1.47479	2.27434	3.75149	3.50598	3.87119	2.61429	5.05666
PRLR	1.61e-05	0.420077	0.327	0.246	0.265609	1.19118	1.47286	2.76389	4.67408	13.8183	12.9097	19.4398
C17orf76-AS1	1.71e-05	0.368998	0.346	0.276	0.280912	1.61253	1.24032	2.24014	2.13916	0.892498	0.836148	0.707213
ATP1B3	1.71e-05	0.378725	0.311	0.233	0.281053	1.68247	1.11198	2.08439	2.19162	1.56881	1.32229	1.00008
ARHGAP21	1.95e-05	0.417262	0.403	0.353	0.320304	4.84662	1.78429	3.226	2.38875	1.64375	1.54736	1.54071
CHD1	2.07e-05	0.399107	0.337	0.267	0.340416	2.69972	1.33691	2.48315	1.94368	1.4094	1.47199	1.13925
CST3	2.17e-05	0.415225	0.266	0.191	0.356828	0.0640558	0.808858	1.7399	1.70944	2.17341	2.93373	2.46983
EMILIN2	2.17e-05	0.360368	0.474	0.436	0.357896	1.11563	2.6541	4.23945	4.91278	4.55151	5.69082	6.4195
CMTM6	2.63e-05	0.360926	0.323	0.25	0.432171	1.37632	1.24201	2.21651	1.65395	1.44371	1.46246	1.47511
MKI67IP	2.64e-05	0.400179	0.266	0.195	0.433937	1.35357	0.793001	1.67532	1.07719	0.844742	0.645995	0.89721
HEXIM1	3.4e-05	0.368796	0.37	0.304	0.559332	0.563758	1.51327	2.63417	2.55584	1.75489	1.93304	1.67378
ARL8B	4.29e-05	0.382007	0.396	0.34	0.706584	1.27104	1.72587	2.994	3.26387	3.90527	3.0766	3.13131
OAZ1	4.48e-05	0.336789	0.493	0.47	0.737524	2.23317	2.60008	4.0417	4.24036	5.1372	4.75521	5.10146
TSPAN5	4.48e-05	0.414246	0.357	0.298	0.73755	1.02397	1.40291	2.63616	3.00406	4.40029	3.19877	4.42529
RPLP0	5.78e-05	0.351989	0.422	0.373	0.950892	1.93756	1.7806	2.95372	2.7619	2.6213	2.15628	1.86147
AASDHPPT	8.38e-05	0.411401	0.296	0.233	1	0.683711	1.05421	2.09966	1.32101	1.52875	1.44277	1.6342
ACO1	0.0205955	0.308278	0.298	0.271	1	1.71955	1.26116	2.07761	2.60428	2.16993	1.29698	1.55851
ACSL3	0.000752396	0.334863	0.311	0.257	1	0.945661	1.19786	2.07205	1.69039	1.43572	1.27257	0.939551
ALDH9A1	0.027487	0.2905	0.279	0.253	1	1.42598	1.11067	1.82216	1.69637	1.50791	1.24426	1.54517
ARL3	0.000118757	0.322934	0.432	0.381	1	0.977071	2.09865	3.27978	3.12988	3.23805	2.25608	2.96435
ATP13A3	0.279891	0.264467	0.292	0.302	1	0.247455	1.42571	2.16006	6.33012	6.7987	3.43728	3.87579
C19orf10	0.0123206	0.312234	0.342	0.321	1	2.43344	1.52188	2.44608	3.3368	4.91302	4.24622	3.19349
C1orf63	0.000201927	0.367669	0.308	0.246	1	0.671393	1.2467	2.24505	1.83435	1.47718	1.0711	1.32918
C5orf24	0.00714283	0.278601	0.304	0.269	1	1.34542	1.27059	2.00009	1.75383	1.69078	2.34321	1.90038
CBX6	0.243251	0.255252	0.262	0.259	1	0.506894	1.16928	1.80008	1.59783	0.849328	0.631128	0.543505
CD46	9.59e-05	0.349767	0.367	0.304	1	0.52737	1.49025	2.533	2.48628	3.35972	3.20433	2.81395
CD81	0.00039734	0.305018	0.488	0.464	1	1.71062	2.59666	3.87941	4.83248	4.24729	3.46697	3.96008
CDC16	0.00764064	0.309517	0.277	0.236	1	1.82925	1.123	1.89315	1.27301	1.49565	1.34102	1.83831
CDC73	0.00165903	0.309469	0.367	0.329	1	1.88443	1.59124	2.53108	1.66233	1.87656	1.70786	1.9216
CHURC1	0.0205396	0.267291	0.426	0.428	1	1.77218	2.28392	3.29019	2.77504	3.005	2.54021	2.96807
COPB1	0.000114505	0.298021	0.529	0.519	1	6.16647	3.24648	4.72082	4.14843	4.77084	4.12142	5.04895
CRTAP	0.00124483	0.287205	0.364	0.319	1	0.746986	1.59612	2.45984	2.23111	1.60691	1.44847	1.19138
CXXC5	0.0426027	0.266158	0.32	0.3	1	1.69436	1.46552	2.21735	2.17263	2.11656	1.43522	2.23276
DARS	0.016857	0.275832	0.271	0.238	1	1.23236	1.05526	1.70807	1.37244	0.950866	0.971444	0.958644
DECR1	0.00693498	0.288507	0.283	0.243	1	0.455873	1.06005	1.749	1.58518	1.02581	1.34396	1.0767
DHX29	0.00340752	0.329533	0.339	0.297	1	1.71787	1.46193	2.42287	1.97321	1.71935	1.84376	2.26554
DNAJB11	8.4e-05	0.371624	0.396	0.35	1	1.84769	1.71811	2.94149	2.58022	1.84782	1.8084	1.43016
DNAJC10	0.00442759	0.271262	0.498	0.512	1	2.93453	3.02427	4.27831	3.19347	2.79136	2.47976	3.47768
DNTTIP2	0.00217732	0.279726	0.455	0.443	1	3.60647	2.56058	3.70981	3.01586	2.58641	2.15277	2.41509
EIF2A	0.00931697	0.292354	0.283	0.249	1	1.51865	1.07409	1.77841	1.54276	1.35714	1.39172	1.3177
ENDOD1	0.000179677	0.313658	0.274	0.208	1	0.328999	0.9951	1.73014	1.13262	0.683016	0.31976	0.486231
ENO1	0.000135704	0.304906	0.449	0.405	1	4.08462	2.22013	3.3681	3.06362	2.67351	1.66636	1.87071
ERGIC2	0.0558834	0.280497	0.315	0.305	1	1.37602	1.41271	2.19391	1.84634	1.44233	1.31522	1.41624
ETF1	8.29e-05	0.356999	0.399	0.349	1	1.45164	1.73551	2.90914	2.93923	2.27436	1.65458	1.88021
FAF2	0.0185508	0.277902	0.323	0.297	1	0.753836	1.40324	2.17314	1.90047	2.01519	2.00697	1.99175
FAM98A	0.00677859	0.313237	0.283	0.248	1	1.41907	1.11173	1.88851	1.85275	1.7794	1.78801	1.78635
FKBP3	7.79e-05	0.32006	0.471	0.432	1	2.74592	2.50445	3.82637	2.67696	3.26271	2.95724	3.11243
G3BP1	0.0442702	0.269956	0.326	0.311	1	1.43987	1.47134	2.23722	1.54198	1.37773	1.54522	1.37666
GNB1	0.000115343	0.299753	0.549	0.539	1	1.49439	3.19602	4.66264	4.20268	3.74456	4.14635	4.27865
GNL2	0.00203378	0.364048	0.321	0.278	1	1.78806	1.2695	2.26613	2.20663	1.93998	1.3551	1.46864
HOMER1	0.0195231	0.286872	0.31	0.287	1	0.75716	1.4056	2.20486	2.14071	2.16587	1.29675	2.07753
HSPA2	8.49e-05	0.43122	0.293	0.231	1	0.502728	1.02546	2.11746	2.2245	1.84308	1.34758	2.48265
HSPA9	0.00184498	0.26953	0.512	0.501	1	3.13384	3.06266	4.31944	3.89464	3.17052	2.65006	2.76026
HSPD1	0.000169266	0.264055	0.533	0.499	1	3.8755	3.03414	4.25325	3.15377	2.69087	2.13562	2.43217
IBTK	0.00125434	0.343388	0.326	0.28	1	1.51236	1.3698	2.34074	1.48463	1.04265	0.876271	0.823823
IQGAP1	0.000149268	0.265949	0.598	0.595	1	5.89933	4.25034	5.84995	4.83323	3.89657	3.43908	4.40647
ITFG1	0.000103868	0.383603	0.266	0.201	1	0.820034	0.818326	1.66851	1.37295	1.77524	1.6708	1.57006
LONP2	0.0372991	0.275401	0.321	0.301	1	1.41298	1.43336	2.20488	1.66023	1.90655	1.76789	1.81601
LTN1	0.010063	0.302878	0.381	0.361	1	2.24864	1.90579	2.93371	3.85549	2.10947	1.32598	1.90706
LTV1	0.00030346	0.360476	0.306	0.25	1	1.59779	1.15204	2.08606	2.46708	2.05936	1.68367	1.59818
MAPKAP1	0.0446861	0.251114	0.374	0.368	1	2.00734	1.87082	2.69032	2.33302	2.00019	2.07748	2.18187
MASP1	0.00164652	0.376373	0.37	0.34	1	0.663277	1.78246	3.05402	2.68778	1.76628	1.27526	1.002
MORF4L1	0.00450395	0.26992	0.456	0.453	1	2.23292	2.41764	3.47663	3.57946	2.90896	3.0777	3.4893
MPHOSPH6	0.000104383	0.421042	0.284	0.222	1	0.822875	0.983709	2.02228	1.91967	1.70925	1.48423	1.23342
MSANTD4	0.00375473	0.313792	0.304	0.264	1	0.379667	1.28877	2.13243	2.17471	1.73854	1.62622	1.59661
MT-CO3	0.0172595	0.292341	0.439	0.447	1	2.64588	2.4737	3.65323	3.1664	3.56483	3.58966	4.57004
NAA15	0.00104383	0.360876	0.268	0.218	1	1.86773	0.914541	1.74657	1.34272	0.909196	0.927663	0.839164
NUDT9	0.00195247	0.304749	0.287	0.235	1	1.39171	1.09305	1.83877	2.4414	2.41011	1.88151	1.956
ORMDL1	0.000292186	0.354309	0.28	0.225	1	1.99815	0.955496	1.78696	1.87685	1.71355	1.5376	1.89552
PBX1	0.00823386	0.302357	0.342	0.315	1	1.32885	1.54555	2.44425	1.44045	0.842065	0.785971	0.512452
PCMT1	0.00551361	0.303489	0.261	0.217	1	2.03564	1.01335	1.72724	1.25654	1.20984	1.07536	1.29072
PCOLCE	0.00506311	0.27365	0.379	0.349	1	0.875959	1.8415	2.73588	2.46466	1.91781	1.30413	1.18371
PGRMC1	0.00414773	0.497557	0.423	0.398	1	1.81931	2.1882	4.24363	3.58808	1.78035	2.61828	1.5044
PLOD2	0.00715594	0.303473	0.319	0.281	1	2.53469	1.48377	2.3644	2.34933	1.49569	2.28941	1.1736
PON2	0.000402523	0.379822	0.298	0.246	1	0.587484	1.06831	2.02392	2.48743	3.48723	3.40159	4.56692
PRDX1	0.107673	0.255965	0.255	0.239	1	0.515353	1.0058	1.59091	1.41315	0.92869	1.31345	0.667569
PSMD14	0.0114074	0.28338	0.333	0.304	1	2.21252	1.47581	2.28691	2.44013	2.20226	1.66585	1.77408
RAB10	0.000284102	0.33743	0.396	0.353	1	2.58167	1.75406	2.85937	2.08175	1.68079	2.11801	2.1412
RANBP9	0.000758356	0.292666	0.257	0.197	1	0.459851	0.898009	1.54332	1.29977	0.807647	1.18046	0.832179
RCN2	0.000176136	0.346871	0.321	0.262	1	1.9877	1.18009	2.08403	1.86176	1.97562	2.32331	1.56139
RDH11	0.010651	0.263351	0.321	0.293	1	1.96579	1.39499	2.11656	1.8638	2.45573	1.95121	1.81263
RPL15	0.000422351	0.252819	0.56	0.564	1	2.84005	3.49067	4.78241	3.55838	2.934	3.22763	3.5212
RPL6	0.000123762	0.305464	0.485	0.45	1	1.96402	2.62511	3.92019	3.76555	3.32131	3.05761	3.22902
RPS5	0.00729281	0.267478	0.416	0.402	1	0.97227	2.07873	3.02287	3.18551	3.37859	2.18872	2.69324
SAFB2	0.0213842	0.292105	0.346	0.323	1	3.54113	1.68073	2.59016	2.74939	2.41665	1.79708	2.1614
SAR1A	0.0165401	0.289074	0.376	0.367	1	1.58413	1.75513	2.67862	2.41641	2.2583	1.91801	2.01957
SEC61B	0.00188881	0.324627	0.272	0.224	1	0.128112	0.957704	1.70851	1.94488	1.9556	1.79351	2.13562
SELK	0.00801928	0.311362	0.262	0.224	1	1.07787	1.02367	1.76288	1.69424	1.78979	1.67199	1.61999
SLC2A10	0.00751817	0.303257	0.257	0.215	1	0.951021	1.00954	1.72145	1.8789	2.44116	1.99363	2.5156
SRPR	0.00327777	0.348697	0.277	0.235	1	1.27579	1.03778	1.88799	2.56968	2.27516	1.93893	1.864
SSR2	0.00649184	0.277476	0.263	0.222	1	0.655652	0.978596	1.61134	1.8241	3.15487	3.0548	2.23237
STAT3	0.000447862	0.364857	0.383	0.333	1	0.789326	1.70071	2.88986	2.40517	2.09687	1.76477	2.51239
STRAP	0.00169301	0.283712	0.373	0.335	1	2.95835	1.7645	2.6714	2.47221	1.7401	1.88908	1.46496
SYAP1	8.19e-05	0.329911	0.501	0.47	1	3.2297	2.78505	4.26442	4.26105	4.5797	3.54827	3.57852
TANK	0.00166116	0.343754	0.351	0.311	1	0.982259	1.53801	2.57918	3.0757	4.01396	2.48252	2.85851
TCEAL1	8.08e-05	0.357636	0.411	0.357	1	0.60861	1.91237	3.16453	2.68896	2.158	1.16313	2.42198
TMEM50A	0.00680903	0.277495	0.385	0.363	1	2.65918	1.85401	2.76678	2.61745	3.01493	3.26215	3.79902
TMEM87A	0.000280031	0.337553	0.365	0.323	1	0.41131	1.58496	2.62286	2.15115	2.29373	2.00861	1.6859
TMX3	0.00111789	0.309283	0.341	0.297	1	1.48693	1.42065	2.29801	3.04153	2.03552	1.32624	1.23718
TOMM70A	0.00656251	0.266613	0.279	0.236	1	1.19952	1.09245	1.73177	1.14869	1.00019	0.944239	0.777325
TWISTNB	0.00840098	0.26715	0.481	0.467	1	1.49208	3.04107	4.2786	3.6633	3.37599	2.58153	3.61626
TXNDC15	0.0175637	0.251088	0.29	0.26	1	0.729841	1.16476	1.78263	1.89717	1.94039	1.73397	1.60758
UBB	0.00015067	0.262775	0.592	0.605	1	3.7507	3.93491	5.41802	6.12761	8.17411	7.83014	8.7958
UBL3	0.00394508	0.306214	0.37	0.336	1	0.82466	1.81199	2.81945	1.91484	1.40343	1.81886	1.46424
UFL1	0.0248029	0.256543	0.28	0.253	1	0.940015	1.21485	1.8626	1.42758	1.23772	1.35216	1.68459
USP15	0.000800812	0.290979	0.272	0.214	1	1.36054	1.00476	1.68184	1.54536	1.66805	1.06949	1.62478
USP8	0.019121	0.257192	0.465	0.473	1	1.95363	2.66128	3.7351	2.83576	2.73634	2.98571	3.19832
UTP3	0.00417381	0.310169	0.342	0.308	1	1.63488	1.48165	2.38412	2.34323	2.58641	1.88377	2.30646
VPS26A	0.000237477	0.342135	0.391	0.347	1	1.03054	1.7701	2.90016	2.29922	2.40935	2.34476	2.29319
VPS29	0.0394127	0.260083	0.268	0.245	1	3.16265	1.03358	1.63763	1.3418	1.69018	1.20539	1.78603
XIST	0.00261262	0.283818	0.514	0.508	1	0.971797	3.37891	4.81603	4.00055	6.76309	8.59771	6.85976
YIPF6	0.00020529	0.379391	0.262	0.203	1	0.526679	0.860589	1.71905	1.55868	1.56147	1.50379	1.09967
ZCCHC17	0.00024078	0.390251	0.344	0.291	1	1.55752	1.39613	2.53993	2.23696	1.99652	2.20309	2.39986
ZCCHC24	0.0149061	0.293274	0.308	0.28	1	1.88541	1.32705	2.12013	1.86666	1.04297	1.3423	1.54308
ZFAND6	0.00921431	0.285537	0.316	0.283	1	0.867661	1.35385	2.13174	2.12419	3.04778	3.02978	3.26285
ZMPSTE24	0.000356471	0.329124	0.257	0.195	1	0.508641	0.817857	1.52637	1.10453	1.07738	0.96011	0.919963
[truncated: 21 more columns]

## Sheet: Supplementary Data 3
Supplementary Data 3. k-means cluster analysis (k=7)
GENE	Cluster	S2	S3	S4	S5	S6
AC008440.5	A1	100	21.9451	15.9685	14.0825	5.06374
ACSL4	A1	100	55.6253	53.4435	42.461	43.4391
ACTG1	A1	100	77.6719	33.7526	52.1528	54.4807
ACTN4	A1	100	48.1935	31.6468	32.4594	36.5648
ADAM10	A1	100	84.0221	57.0996	67.6465	69.3589
ADAM12	A1	100	6.34453	3.56373	6.80066	35.7169
ADAM33	A1	100	57.365	43.852	52.2352	42.4005
ADM	A1	100	14.6485	30.0158	36.5532	34.4053
ADNP	A1	100	64.3561	50.3757	61.6107	71.4403
ADRA2A	A1	100	3.29196	2.64054	2.55295	8.69625
AHNAK	A1	100	67.7597	56.1016	59.6192	59.172
AIMP1	A1	100	64.6441	68.4471	55.0215	44.6793
AKAP12	A1	100	55.3122	37.6667	32.3372	26.4326
ANXA11	A1	100	42.836	24.3515	30.9122	30.8272
ANXA5	A1	100	69.7294	64.124	61.4498	57.2829
APEX1	A1	100	64.5219	58.9476	57.7775	54.3386
APOL2	A1	100	7.13595	11.1778	3.02788	1.41967
APOL6	A1	100	52.329	39.0707	18.5782	31.1486
APP	A1	100	49.8945	54.7023	37.8734	65.0854
APPL1	A1	100	73.8074	44.0386	60.9498	47.3691
ARPP19	A1	100	77.4663	56.9226	59.7853	67.0422
ATF4	A1	100	38.6923	35.8822	27.2195	27.2944
ATP1A1	A1	100	35.9042	32.8042	46.1414	42.0011
ATP5E	A1	100	51.2048	71.7584	77.9892	45.1673
ATP5EP2	A1	100	43.8056	74.2423	53.4615	44.0318
ATP5I	A1	100	26.1537	28.6969	37.6258	22.4361
ATPIF1	A1	100	53.4297	80.3584	78.4893	49.6708
ATXN2	A1	100	63.7663	66.2208	67.0726	74.8236
BAG3	A1	94.8082	65.6744	100	74.9157	56.4925
BAZ2A	A1	100	67.7564	73.8226	60.3486	62.6518
BMPR2	A1	100	43.3608	24.954	41.9477	60.7038
BOD1L1	A1	100	70.9906	62.1181	55.0646	70.2491
BRD2	A1	100	62.7227	73.3101	66.2509	68.8355
BRD3	A1	100	25.8304	29.843	21.8457	39.2942
BRD7	A1	100	66.0094	55.8393	59.7458	65.9247
BTF3	A1	100	64.6953	81.0963	75.6895	65.0098
C17orf85	A1	100	69.772	56.9389	63.1192	79.3092
C19orf43	A1	100	66.5687	69.4073	69.6925	63.5467
C1orf198	A1	100	12.6593	9.52179	25.7901	21.488
C1QTNF7	A1	100	15.8396	14.1461	13.0608	32.5919
C6orf48	A1	100	51.7886	43.2201	19.8872	28.2897
CACUL1	A1	100	41.6226	46.0397	36.1261	43.9206
CALD1	A1	100	45.2602	32.7695	39.1268	34.1656
CAND1	A1	100	69.8877	67.1332	58.1653	84.1181
CAPN2	A1	100	71.7746	47.928	59.7269	55.5237
CARS	A1	100	48.5921	46.2846	35.7249	39.5249
CAV1	A1	100	23.1337	14.6496	14.4936	11.8683
CCDC14	A1	100	29.9405	23.7662	19.3629	16.5863
CCDC50	A1	100	55.1459	54.0584	48.9567	51.4778
CCDC80	A1	100	35.7406	27.5027	21.2381	40.1713
CCND1	A1	100	34.7518	27.7393	21.7912	18.7618
CD44	A1	100	52.5597	54.0545	54.791	46.1323
CD99	A1	100	58.9074	59.488	49.5378	42.9666
CDC37	A1	100	58.885	63.3796	59.1668	56.6851
CDC5L	A1	100	77.8033	68.9853	70.6229	74.2625
CDH2	A1	100	51.903	29.1499	14.6157	19.2337
CDKN1A	A1	100	37.7531	35.7746	32.184	53.459
CDV3	A1	100	68.2572	68.2011	70.3101	53.594
CEP57	A1	100	61.6953	41.8753	52.0882	63.4731
CEP63	A1	100	68.4366	60.7848	54.4394	66.58
CHD8	A1	100	70.2839	63.6232	63.4031	74.0266
CIR1	A1	100	69.9243	87.122	58.8824	63.4936
CLIP1	A1	100	48.1154	45.783	50.4199	57.4096
CLTA	A1	100	54.4028	60.2656	58.8593	55.4857
CNN2	A1	100	19.8767	9.29107	11.2794	22.2569
CNOT2	A1	100	77.3858	79.4563	56.1878	75.8332
COBLL1	A1	100	19.7546	23.1341	50.7294	27.2112
COL12A1	A1	100	39.307	15.8566	11.357	15.8209
COL8A1	A1	100	25.8712	24.2813	9.06726	15.7333
CORO1C	A1	100	80.4352	68.185	58.6502	70.1106
COX7C	A1	100	62.9114	79.8214	56.6896	46.508
CPT1A	A1	100	30.269	27.8998	20.0113	12.0745
CREBBP	A1	100	54.4068	45.8593	51.0176	75.1476
CRIM1	A1	100	53.5097	46.7411	53.531	48.2669
CSDE1	A1	100	66.5713	65.6927	53.2549	66.5802
CTC-425F1.4	A1	100	49.2523	59.1903	51.6283	39.6222
CTGF	A1	100	12.8577	22.367	25.5895	15.4891
CTNNA1	A1	100	62.086	61.7886	59.5514	67.1492
CTR9	A1	100	64.9159	62.9582	61.9712	71.0364
CTSC	A1	100	49.6421	65.5863	74.8709	73.0986
CTTN	A1	100	64.5493	77.0339	60.5539	71.2706
CYR61	A1	100	39.0305	38.1434	27.1933	15.7208
DAB2	A1	100	62.2274	71.4579	79.2755	60.862
DBN1	A1	100	37.7227	28.8948	20.4535	49.003
DCAF7	A1	100	70.2764	66.1583	57.096	80.2576
DCTN1	A1	100	49.7839	53.7202	51.9312	46.5646
DCTN2	A1	100	40.3412	37.9361	42.553	31.9058
DDAH2	A1	100	28.2728	18.0172	18.0592	31.0823
DDX54	A1	100	43.2244	51.7017	27.1962	29.0466
DENR	A1	100	85.7857	62.5996	65.788	73.9243
DLG1	A1	100	48.019	40.9365	40.2873	45.3341
DNAJA2	A1	100	67.8528	84.0194	68.24	64.2394
DNAJC8	A1	100	73.2724	81.6281	75.875	67.1805
DPP4	A1	100	24.7634	16.6925	7.25334	12.5148
DPYSL3	A1	100	4.00798	2.68163	1.68619	6.15247
DRAM1	A1	100	13.01	16.8078	8.22637	11.3719
DRAP1	A1	100	45.102	66.7104	65.6378	45.2885
DROSHA	A1	100	48.2646	31.7332	28.264	45.8455
DSP	A1	100	23.8551	16.1747	10.9245	36.2743
DYNC1I2	A1	100	48.5729	53.6256	66.982	62.1292
DYNLRB1	A1	100	56.2823	56.0196	66.8903	75.1437
EDF1	A1	100	56.471	67.7843	83.3361	66.8699
EEF1A1	A1	100	44.2613	62.3122	29.6998	21.26
EEF1D	A1	100	50.379	38.4244	27.5238	35.3971
EEF2	A1	100	65.0352	54.8029	40.3817	47.4038
EIF2S3	A1	100	58.1606	41.0103	33.7397	33.5383
EIF3D	A1	100	61.4619	57.0101	50.3725	53.8466
EIF4B	A1	100	70.8664	54.3199	47.2448	56.6254
EIF4E2	A1	100	57.5238	53.1412	59.4077	43.3956
ELF1	A1	100	74.4384	67.1762	64.5825	66.4822
EMX2	A1	100	50.1351	39.4285	31.0175	28.3209
ENAH	A1	100	64.4272	46.1549	29.3007	52.8464
EP300	A1	100	59.7024	53.5253	61.0853	51.9499
ERP29	A1	100	68.6981	76.371	56.82	76.5319
EXT1	A1	100	44.7824	25.0991	22.9038	39.9088
EZR	A1	100	55.828	25.2971	37.2504	26.3225
FAM210B	A1	100	70.9607	56.3872	51.7569	79.1294
FAM32A	A1	100	28.9118	29.0378	33.4716	32.8142
FAM63B	A1	100	43.6615	26.5059	20.9314	22.7187
FAS	A1	100	73.494	71.5347	60.0239	59.0255
FAT1	A1	100	40.1138	25.5391	20.6049	16.0513
FAU	A1	100	52.7213	77.5989	62.2481	53.8528
FBLIM1	A1	100	52.3792	23.0041	23.8486	46.2275
FBLN1	A1	100	48.0247	53.3154	50.5884	69.8667
FER	A1	100	61.4857	49.1712	55.7401	56.7629
FGF1	A1	100	27.5971	16.4535	29.335	32.9255
FGFR1	A1	100	36.3093	37.0224	46.6761	61.7116
FILIP1L	A1	100	28.8932	25.5705	25.7197	34.6095
FIP1L1	A1	100	54.0438	58.7339	52.5904	60.6395
FJX1	A1	100	9.16117	24.8419	10.3378	56.8852
FLNA	A1	100	41.6021	16.3878	20.0599	19.0328
FMR1	A1	100	68.8778	52.9838	41.7531	59.5873
FN1	A1	100	56.0874	29.8238	25.5216	25.2917
FRMD6	A1	100	25.4904	26.0507	26.3954	44.0847
FXR1	A1	100	77.8933	68.0766	67.1094	70.6871
GABARAPL1	A1	100	55.3825	86.6901	56.8042	60.7168
GADD45GIP1	A1	100	58.8402	62.49	67.8923	45.7054
GANAB	A1	100	35.9065	30.7096	44.4542	26.4246
GBP2	A1	100	28.956	15.4034	4.3892	10.9125
GBP3	A1	100	46.7491	43.6717	25.3761	25.9749
GBP4	A1	100	15.4389	22.1106	8.74681	12.2725
GCC2	A1	100	69.9264	54.5754	55.3289	68.5321
GCLC	A1	100	45.7494	50.5787	32.976	67.1826
GLS	A1	100	50.5318	37.1323	22.878	26.1692
GLTSCR2	A1	100	38.929	49.9108	40.37	36.5059
GNB2L1	A1	100	52.1272	45.0667	40.6585	36.639
GNG11	A1	100	55.5237	95.068	50.8306	57.0221
GNG12	A1	100	72.1834	47.6634	53.6196	59.53
GOLGB1	A1	100	86.4677	69.3395	65.6952	76.9524
GREM1	A1	100	2.58149	2.4642	0.892884	3.39364
GYPC	A1	100	41.1607	41.7881	26.8476	15.7284
H1F0	A1	100	65.1755	54.9519	51.2276	66.4496
HDGFRP2	A1	100	50.8536	43.2016	41.3605	40.661
HEG1	A1	100	32.319	30.3566	25.9924	64.359
HINT1	A1	100	65.7793	78.1563	66.5446	56.6391
HMGB2	A1	100	40.1127	56.2596	53.2349	39.7553
HMGN2	A1	100	30.1946	51.3503	39.7646	38.2746
HMGXB4	A1	100	54.0643	52.7928	50.2972	33.4173
HNMT	A1	100	66.0466	48.5261	42.2011	61.0221
HNRNPA0	A1	100	63.8564	56.134	59.4703	78.8868
HNRNPK	A1	100	52.8298	58.7838	56.0547	60.137
HNRNPU	A1	100	79.7373	70.9287	70.2642	81.5696
HNRNPUL1	A1	100	49.7522	47.8588	43.4975	58.5392
HNRNPUL2	A1	100	66.2646	71.18	52.1565	51.4834
HSDL2	A1	100	72.8065	76.9001	50.8992	77.6814
IARS	A1	100	58.7685	63.8597	59.9221	33.6234
IFI16	A1	100	62.5274	65.2288	75.9039	76.4781
IGF2R	A1	96.5944	67.2446	100	70.5456	74.0702
IGFBP3	A1	100	38.6276	48.2895	25.651	46.0736
IL13RA1	A1	100	62.0367	43.9968	43.244	78.134
IST1	A1	100	48.5333	53.4468	50.7719	61.0159
ITGA4	A1	100	31.8952	20.7215	18.9915	10.8018
ITGA6	A1	100	34.5973	19.3088	9.48378	12.1443
ITGAV	A1	100	43.4283	33.0157	25.5364	33.6823
JUN	A1	100	80.7761	76.839	60.4256	77.7747
KDELR1	A1	100	63.7343	70.0187	68.9286	57.5526
KDM2A	A1	100	64.8644	48.5341	40.7267	50.9538
KHSRP	A1	100	28.5047	42.8671	37.8106	30.3589
KIF1C	A1	100	50.249	54.6068	49.2804	43.0811
KLF6	A1	100	69.8055	62.8275	52.2622	74.0077
KMT2A	A1	100	57.7927	51.6006	50.0655	74.2808
KMT2E	A1	100	59.5979	65.2963	52.349	70.7095
KPNA4	A1	100	61.7482	67.4474	57.6808	80.8672
LACTB	A1	100	40.9012	38.3596	34.6996	42.698
LAPTM4A	A1	100	78.8388	84.6385	64.9842	86.1969
LASP1	A1	100	38.3171	22.2327	22.4894	24.4657
LBH	A1	100	7.58796	6.53732	14.2173	15.2453
LIMA1	A1	95.4592	73.9272	71.7692	100	57.7629
LMNA	A1	100	48.9852	56.3981	31.1701	40.4181
LMO4	A1	100	74.4492	57.7342	58.0215	56.5089
LMO7	A1	100	17.837	23.6575	45.7521	51.8642
LOXL2	A1	100	44.843	20.0878	18.8263	23.5711
LPIN2	A1	100	50.4692	64.7622	72.2879	75.2172
LPP	A1	100	78.9517	50.2382	62.7917	70.8001
LRRFIP2	A1	100	40.5836	38.6026	34.937	35.839
LSM14A	A1	100	56.9334	46.5379	48.8545	62.4232
LTBP2	A1	100	33.8781	28.986	34.2683	59.689
MACF1	A1	100	37.0916	27.4733	34.1973	61.1502
MAP4	A1	100	76.8764	50.475	53.3651	68.7723
MARS	A1	100	47.8891	39.462	28.0268	38.3429
MCAM	A1	100	88.1285	51.3501	77.4725	81.6056
MCL1	A1	100	69.6268	84.7065	69.1423	74.2928
MDM2	A1	100	50.3302	56.6386	58.7062	74.2004
MEF2A	A1	100	61.4262	44.5846	56.7059	62.2152
MGP	A1	100	32.1714	31.4825	15.8568	7.89141
MLTK	A1	100	63.8638	47.6989	31.0772	44.9513
MME	A1	100	74.0263	66.0898	70.6956	81.4834
MPRIP	A1	100	59.2388	55.7274	46.7651	68.9949
MRVI1	A1	100	16.3063	3.39839	3.14404	4.2623
MSN	A1	100	73.6857	77.3988	66.1361	68.5116
MT-CO1	A1	100	85.1193	71.9206	76.3694	84.5284
MT-CO2	A1	100	42.1406	43.5578	42.819	44.6243
MT-RNR1	A1	100	32.0778	53.1692	51.2556	46.9831
MTAP	A1	100	40.1262	35.0417	34.9355	25.4089
MTHFD2	A1	100	28.0466	15.3041	10.9329	7.71509
MTIF3	A1	100	66.7451	81.2731	64.6474	57.4421
MYH10	A1	100	16.9662	9.67044	16.32	33.2978
MYH9	A1	100	28.0864	21.4797	32.8977	47.8312
MYL12A	A1	100	64.7156	41.1233	50.1217	44.5011
MYL12B	A1	100	56.6002	62.0511	46.7672	35.6199
MYLK	A1	100	20.5579	8.18848	3.77919	6.96856
MYO1B	A1	100	57.1522	87.2598	76.777	60.8214
MYOF	A1	100	58.7255	41.9424	42.8403	31.3474
NARS	A1	100	54.7743	55.8899	49.1871	38.3249
NASP	A1	100	59.7253	57.8704	52.5071	50.1651
NBR1	A1	100	59.541	60.3746	54.104	73.5081
NDUFA1	A1	100	43.4179	52.7732	49.9854	35.3726
NDUFS5	A1	100	54.3643	75.7494	83.4859	62.0897
NEXN	A1	100	42.8947	13.9554	10.9569	13.2301
NFIC	A1	100	55.2645	32.7444	42.301	42.9856
NFIX	A1	100	38.9923	24.0873	8.69657	6.82803
NFKBIA	A1	100	40.3339	61.0391	45.2448	47.6206
NMT1	A1	100	39.7547	53.0606	54.7773	48.0697
NONO	A1	100	47.76	59.0623	49.6746	59.0716
NR1D2	A1	100	64.4137	55.1757	37.1486	43.8645
NRBP1	A1	100	53.9584	48.2106	51.8028	65.6382
NREP	A1	100	13.4784	2.58551	3.39789	15.5905
NRIP1	A1	100	61.604	43.6575	38.5845	76.076
NRP2	A1	100	16.3234	6.27917	2.78339	6.92781
NUAK1	A1	100	8.84704	11.2548	9.6242	11.5581
NUB1	A1	100	60.0779	51.0615	51.9406	42.637
NUDT3	A1	100	71.2211	71.6321	49.9701	68.0621
NUMA1	A1	100	39.6986	30.3756	32.561	53.3006
NUPR1	A1	100	24.5514	37.9879	59.2822	57.6849
OPTN	A1	100	41.3645	48.0371	54.2679	54.399
OSBPL9	A1	100	43.3155	39.0436	46.4672	53.4656
PALLD	A1	100	34.7705	16.0988	18.2314	26.5536
PAPSS2	A1	100	67.7673	62.727	69.22	39.8487
PARD3	A1	100	32.3032	23.6155	14.4032	39.2452
PARN	A1	100	70.4717	50.3292	45.2999	51.6932
PAWR	A1	100	82.2654	82.6987	69.1146	88.5258
PCDH18	A1	100	45.4303	38.6094	19.9928	26.0556
PCDH7	A1	100	22.5956	17.0678	4.42249	8.07776
PDAP1	A1	100	66.5141	79.3875	70.0864	60.9496
PDE4DIP	A1	100	62.3175	42.9267	51.4077	42.4303
PDE5A	A1	100	18.7506	8.14743	3.68604	8.63402
PDHA1	A1	100	62.7787	41.9071	48.905	52.8228
PDLIM2	A1	100	54.9306	53.4854	63.8139	62.2803
PDLIM5	A1	100	44.3663	23.8028	12.649	23.9099
PDS5A	A1	100	73.9491	63.048	63.4645	74.243
PEA15	A1	100	38.7952	46.0154	45.9907	48.862
PEAK1	A1	100	30.6731	23.6671	13.153	23.6485
PEBP1	A1	100	73.9078	81.4405	61.1307	73.2955
PGR	A1	100	51.6671	34.3027	45.3291	31.427
PHGDH	A1	100	10.2718	9.82968	1.613	2.59983
PHTF2	A1	100	49.8709	43.2373	42.2381	42.6525
PIGT	A1	100	62.6081	86.6983	58.4564	60.3835
PIK3C2A	A1	100	57.6663	53.4473	61.9462	74.1447
PKD2	A1	100	67.0685	54.5567	51.7724	60.7963
PLEKHA4	A1	100	31.3065	15.1262	2.53486	7.61163
PLIN2	A1	100	58.982	55.982	70.7385	74.5243
PLS3	A1	100	38.5463	28.8843	30.8515	55.9525
PMEPA1	A1	100	29.8284	20.9883	18.0319	49.7569
POSTN	A1	100	33.501	10.4382	3.04189	2.67891
PPM1G	A1	100	75.6485	65.9351	63.4427	64.9278
PPME1	A1	100	37.5669	24.9429	35.2291	23.348
PPP1R12B	A1	100	17.7517	11.2354	17.3134	19.1911
PRMT2	A1	100	51.8269	49.1727	50.2384	47.5106
PRPF38B	A1	100	74.175	78.3223	65.7691	63.6467
PRPF4B	A1	100	73.083	98.0161	70.6483	66.2025
PRRX1	A1	100	60.9891	41.7315	38.2898	34.7263
PSIP1	A1	100	57.122	38.5213	30.8344	27.6617
PSMC3	A1	100	35.0528	52.6344	58.2895	40.8719
PSME1	A1	100	49.2384	56.8673	58.651	33.6207
PTK7	A1	100	63.9602	71.9451	56.7116	61.3181
PTMA	A1	100	21.9017	25.5576	15.1646	21.2164
PTMS	A1	100	20.7457	15.8152	13.3407	9.25949
PTRF	A1	100	45.6291	34.7589	23.1714	18.416
QKI	A1	100	71.7486	60.0029	45.9629	57.0216
RAB23	A1	100	52.0244	21.7979	19.5407	27.8938
RAB3B	A1	100	10.6412	11.1773	11.7432	14.4575
RARRES2	A1	100	35.6511	26.4061	13.5937	12.018
RBFOX2	A1	100	51.6934	40.2035	41.1991	70.6699
RBM6	A1	100	71.6028	80.1094	63.1711	70.7504
RBPMS	A1	100	41.0754	43.3789	59.3177	56.0744
RHOBTB3	A1	100	49.6848	50.3226	39.1635	43.0564
RND3	A1	100	31.7107	48.8795	48.2513	27.5401
ROCK1	A1	100	60.1076	46.6826	35.9815	38.6015
RPL18	A1	100	57.392	71.1196	63.8431	57.0652
RPL23	A1	100	35.0735	43.599	27.049	19.3955
RPL26	A1	100	56.3829	45.4203	38.1835	32.8887
RPL27A	A1	100	39.9632	37.7987	28.8837	25.7964
RPL32	A1	100	60.0258	65.7616	53.2355	37.8933
RPL34	A1	100	54.3918	65.4746	41.1262	33.7114
RPL35	A1	100	67.5121	84.9426	81.753	55.4647
RPL36	A1	100	22.9205	33.4966	19.4745	18.149
RPL36AL	A1	100	73.9956	81.0318	76.5436	58.6739
RPL37	A1	100	36.5205	37.6424	22.4767	22.9096
RPL37A	A1	100	31.4545	37.8017	22.8329	17.1032
RPL38	A1	100	35.4137	39.3045	37.9094	25.7065
RPLP1	A1	100	67.3933	89.6059	83.4192	60.7115
RPLP2	A1	100	57.4355	65.3163	45.5133	31.9188
RPS12	A1	100	52.8578	52.2039	40.6579	34.1307
RPS15A	A1	100	40.5588	46.3026	36.5661	23.0229
RPS18	A1	100	47.7974	67.2411	38.7403	22.4737
RPS19	A1	100	67.0081	77.8027	62.0413	60.7388
RPS20	A1	100	60.2584	64.6248	44.4744	41.6122
RPS21	A1	100	35.0261	39.901	27.3528	17.82
RPS27A	A1	100	50.6406	45.8242	42.5618	29.3975
RPS27L	A1	100	28.4428	25.3384	20.7467	33.4768
RPS29	A1	100	60.288	72.082	76.7012	42.9484
RSF1	A1	100	61.7915	66.5854	54.6763	71.7466
RUFY1	A1	100	70.9902	56.486	63.0185	65.9218
SARS	A1	100	30.9948	38.4391	37.8768	28.0741
SAV1	A1	100	47.2958	38.9589	30.758	27.2882
SBF2-AS1	A1	100	1.48648	4.26989	4.71525	2.73376
SCAF11	A1	100	76.3943	60.1057	56.1907	62.4179
SCRN1	A1	100	58.5239	42.3623	42.9836	42.7607
SEMA3C	A1	100	69.2175	50.7329	46.7288	51.9845
SEPT11	A1	100	64.485	63.6595	81.0788	54.9597
SEPW1	A1	100	37.8104	28.7396	18.4467	16.3391
SETD2	A1	100	85.3285	61.924	58.0129	75.4821
SF3B2	A1	100	78.2209	70.0944	74.647	73.1381
SLC38A1	A1	100	29.6298	19.8739	23.8253	28.8248
SLC8A1	A1	100	42.5264	27.9617	11.367	7.59605
SLTM	A1	100	79.5008	79.3886	58.4028	74.0063
SLU7	A1	100	76.9311	76.5169	60.5877	68.1592
SMARCA2	A1	100	43.6277	22.9108	23.9989	42.9291
SMC3	A1	100	69.6289	51.1486	44.6407	62.693
SMEK1	A1	100	74.1182	61.1595	56.6806	65.4181
SNCAIP	A1	100	26.1954	24.7395	29.6021	49.4174
SNHG6	A1	100	42.2124	34.6131	17.0218	9.90021
SNRNP70	A1	100	58.0423	72.6578	63.7696	62.0218
SOS1	A1	100	78.0918	48.9557	51.8935	67.6522
SP100	A1	100	62.382	57.5154	59.8504	67.3836
SPECC1	A1	100	44.0887	27.1969	41.5627	39.9121
SPIN1	A1	100	54.4186	38.6112	38.2701	64.3287
SPTAN1	A1	100	72.3919	61.5281	70.152	66.1112
SQSTM1	A1	100	66.8369	92.3161	70.4694	75.175
SRSF11	A1	100	78.6917	76.4043	69.451	76.9439
STAU1	A1	100	48.8563	59.4606	53.5938	66.0678
STC2	A1	100	6.89174	13.1139	3.46992	7.79247
STK38	A1	100	45.267	49.1061	41.7328	52.8124
SULF1	A1	100	9.51708	3.16887	2.35992	2.20728
SUPT5H	A1	100	57.5353	64.1757	63.6855	57.7996
SWAP70	A1	100	31.4564	24.3246	38.4675	38.1718
SYF2	A1	100	52.0175	65.3489	57.8214	61.4899
SYNJ2	A1	100	51.5709	26.798	28.6398	58.0365
SYNPO2	A1	100	54.7339	29.2934	26.5303	38.958
TAF15	A1	100	71.9329	71.7517	49.0006	63.2012
TAOK1	A1	100	38.4404	28.8805	29.7128	34.1027
TCEAL4	A1	100	61.5084	46.1239	40.257	34.3424
TCEAL8	A1	100	68.3244	52.5533	63.6802	52.8544
TCF25	A1	100	55.4244	58.7238	59.9655	48.4901
TCF4	A1	100	59.4137	81.0512	53.9751	80.3426
TCOF1	A1	100	66.1046	57.0301	71.2024	68.6512
TCP1	A1	100	98.5091	69.3689	83.3985	91.2463
TES	A1	100	40.8102	19.4888	11.9823	22.8954
THBS1	A1	100	8.88814	5.21665	4.93476	12.1191
THBS2	A1	100	18.2386	14.298	6.15691	17.5413
TLK1	A1	100	57.528	72.839	66.4964	52.0981
TMBIM1	A1	97.7809	50.2137	90.8012	100	54.4942
TMSB10	A1	100	52.0147	60.477	39.9706	67.4084
TNFRSF12A	A1	100	14.0243	29.8481	33.0297	31.1769
TNPO1	A1	100	56.7697	46.7752	45.486	42.287
TNS1	A1	100	46.4897	29.6654	34.8556	38.0049
TNS3	A1	100	23.3474	21.2731	18.7923	20.9711
TOP2B	A1	100	76.5902	60.1358	50.3084	80.442
TPM1	A1	100	36.8465	13.9298	14.6875	11.8517
TPM2	A1	100	28.2804	15.5976	14.5964	11.1742
TPM4	A1	100	62.6914	40.4308	42.4099	41.387
TPP2	A1	100	69.3957	76.5518	59.4755	59.2507
TPR	A1	100	89.9872	66.7629	71.8179	85.6422
TRAF3IP1	A1	100	67.3746	67.603	50.58	55.3047
TRAM2	A1	100	57.2684	47.8743	28.1542	40.2216
TRIO	A1	100	32.0288	34.9273	26.9511	42.2569
TUBB	A1	100	74.2761	46.9559	61.925	54.6055
TXLNA	A1	100	56.4105	60.4552	46.7499	61.9612
UBE2Z	A1	100	66.8757	53.0047	47.3471	43.1933
UBL5	A1	100	66.2073	85.0705	90.0284	64.1543
UBTF	A1	100	57.7542	61.7106	65.5968	64.9986
UBXN1	A1	100	28.1577	37.246	34.399	46.3935
UBXN7	A1	100	62.1369	54.1401	53.5341	58.3458
UGCG	A1	100	30.838	32.6689	17.0489	14.6795
USP22	A1	100	54.4504	56.4231	46.7825	69.7102
USP48	A1	100	88.7518	62.8988	82.1297	78.2016
USP53	A1	100	13.4515	15.706	21.5294	17.011
UTRN	A1	100	57.7944	51.9554	64.0409	75.3616
VASP	A1	100	59.7766	31.2574	45.748	37.7033
VEZF1	A1	100	37.3269	34.2302	38.9396	53.6749
WARS	A1	100	36.7137	26.8693	25.2928	16.2252
WBP4	A1	100	77.1218	72.7004	70.3005	66.0023
WDR26	A1	100	65.7828	68.737	60.712	83.3583
WIPF2	A1	100	60.4839	48.7104	34.7139	39.6414
WNT2	A1	100	10.4841	6.08231	2.2225	16.1087
WWC2	A1	100	59.4148	53.0104	50.7784	39.1919
XRCC6	A1	100	64.4896	67.541	61.9502	63.7762
YARS	A1	100	53.3908	53.1051	34.2844	27.6243
YES1	A1	100	66.8768	66.532	39.3684	57.285
YPEL5	A1	100	50.2524	51.9324	57.1198	70.2022
YWHAE	A1	100	57.0775	70.4743	70.0666	55.9634
YWHAH	A1	100	44.0226	22.312	33.7855	36.3104
ZBTB7A	A1	100	59.3155	57.0051	51.3793	42.9154
ZC3H7A	A1	100	87.4646	65.3478	80.9965	80.9841
ZCRB1	A1	100	62.4348	66.0121	51.8641	44.0486
ZFAS1	A1	100	29.7646	36.7064	21.615	21.7909
ZFP36L1	A1	100	53.2151	43.8113	18.5304	49.4806
ZFP36L2	A1	100	18.0028	14.936	20.2649	41.317
ZMAT2	A1	100	74.3352	75.2798	61.7647	70.4704
ZMAT3	A1	100	52.7864	33.0393	25.834	38.8651
ZNF33A	A1	100	33.4297	20.4028	20.8471	23.7856
ZNFX1	A1	100	62.86	73.468	71.5006	81.4384
ABI2	A2	100	85.3546	71.0288	60.8165	68.9444
ACTA2	A2	100	87.4192	9.92972	4.77437	1.99035
ACTB	A2	100	97.5192	45.6054	40.2866	48.7331
ACTN1	A2	100	65.7729	36.0129	32.9811	23.7678
ACTR3	A2	100	77.3702	57.0725	40.5013	43.5508
AFAP1	A2	86.8763	100	63.9268	37.0661	44.5815
ALDH1L2	A2	100	65.6948	29.9423	18.0215	9.60943
ANO6	A2	100	92.0886	66.6386	53.8677	52.006
ANP32A	A2	100	91.5123	71.3849	47.6814	57.4358
ANP32B	A2	100	69.1528	52.0371	40.3775	25.2473
ARHGAP5	A2	100	96.0299	70.1747	44.7986	38.0887
ASPH	A2	100	98.7741	76.3131	48.7561	47.5247
ATL3	A2	92.0719	100	79.7972	45.5955	31.6821
ATP2B1	A2	100	55.6832	39.5909	25.7134	24.6571
BAG2	A2	100	78.687	43.784	35.4614	30.3461
BAZ1A	A2	100	97.0021	82.8419	56.2677	82.2261
BAZ1B	A2	100	88.7044	70.2324	57.9243	68.7071
BBX	A2	100	96.5767	93.8186	64.4926	80.5392
BCAT1	A2	100	85.2207	72.5207	49.6242	65.0226
BICD2	A2	100	77.9065	54.0467	48.9867	55.2549
BTBD7	A2	100	92.7166	80.366	60.374	56.7259
BUD31	A2	100	80.9071	84.7783	80.7202	63.331
C12orf23	A2	97.3656	92.8611	100	80.4618	69.6725
C12orf75	A2	100	67.143	59.2431	44.7673	37.6443
C1orf43	A2	88.467	81.214	100	72.1954	58.6965
CAP1	A2	100	93.1111	62.7732	58.9412	45.6109
CBX5	A2	98.5133	100	72.5111	69.0637	62.2751
CCDC6	A2	86.4251	100	58.4309	63.6593	43.8865
CCDC88A	A2	100	93.5131	68.4848	60.0251	90.0314
CDC42BPA	A2	100	85.1757	64.5252	56.7867	67.9459
CDC42EP3	A2	100	54.2854	33.1715	21.3949	18.8898
CDYL	A2	100	73.6241	68.8411	46.6904	37.8856
CEP290	A2	100	98.1035	61.0028	55.0423	62.9901
CHD3	A2	100	66.2851	49.8902	24.5374	32.3981
CLIC4	A2	87.9719	100	76.3316	54.4269	44.0624
CLSTN1	A2	94.8996	100	93.6694	74.1934	70.1625
CLTC	A2	92.1191	100	79.8886	68.1188	91.858
CNN1	A2	100	63.4035	6.8233	2.78364	0.92432
CNN3	A2	98.8012	100	67.4788	54.2984	73.1325
COL1A1	A2	92.8049	100	82.3291	55.1165	30.3518
COL1A2	A2	93.316	100	56.7994	28.8172	35.5123
COL4A1	A2	100	76.7426	54.0883	66.4318	31.4888
COL4A2	A2	100	73.3979	52.8589	57.4636	41.2269
COL6A1	A2	100	99.2153	74.2817	34.0317	35.5474
COL6A2	A2	100	77.3732	56.4153	21.3685	29.2066
COL6A3	A2	94.8458	100	72.2996	49.6066	38.3179
COTL1	A2	100	75.5872	68.6168	41.06	61.6608
CRK	A2	96.8709	100	96.0516	71.3783	63.3109
CSNK2A1	A2	100	89.2528	61.3638	54.7209	75.0996
CUL4B	A2	89.8509	61.2304	100	43.5876	50.3165
CUL5	A2	98.8282	100	75.9737	57.7467	51.6716
CWC15	A2	100	89.4052	86.0539	94.079	63.7745
CWC27	A2	97.1098	100	82.4377	59.6125	73.3926
DCAF6	A2	100	74.0103	63.5048	52.2124	53.7091
DCBLD2	A2	92.3955	100	77.4679	65.9348	87.1626
DDR2	A2	100	74.2521	70.2176	38.4174	48.4778
DDX18	A2	100	75.0807	66.8932	44.715	46.5767
DDX27	A2	100	75.3013	68.6015	66.045	46.6921
DDX46	A2	100	90.0065	88.4422	59.6691	63.7838
DDX6	A2	88.2498	100	81.6353	60.3799	91.2091
DEK	A2	100	70.5182	65.2234	43.47	46.8039
DESI2	A2	100	76.8619	43.5186	33.6568	39.1868
DKK3	A2	100	71.5995	42.3854	17.089	49.6544
DLC1	A2	100	74.018	64.2587	33.009	24.854
DNAJC13	A2	86.554	100	65.7422	90.87	82.0132
DNAJC21	A2	100	94.3367	89.8694	67.7609	64.0316
DSEL	A2	77.9795	100	65.2377	27.4436	16.8704
DSTN	A2	100	82.111	59.9607	65.1647	56.2234
DYNLL2	A2	100	82.5238	69.8052	59.2691	47.3355
EDIL3	A2	100	56.7657	30.6918	5.95208	12.3475
EFEMP2	A2	100	91.7854	63.9661	61.7155	50.5183
EFR3A	A2	100	85.1817	59.1591	52.0173	42.9237
EHD2	A2	100	75.7093	64.6387	56.0982	33.5966
EIF5B	A2	100	95.9114	82.4713	60.1979	53.3648
ENSA	A2	98.3369	100	96.4704	71.3985	51.456
EPRS	A2	100	96.5434	61.0917	51.4943	42.7341
FAM114A1	A2	99.3278	100	71.7087	52.898	56.3503
FAM204A	A2	100	83.0651	76.9612	60.5606	67.0081
FBXO11	A2	100	84.6111	78.6784	60.449	77.5306
FGF7	A2	100	65.2744	59.0249	15.4989	9.99539
FHL2	A2	100	95.0566	57.5491	58.0979	62.9529
FSTL1	A2	100	71.4951	67.4135	35.8273	29.0335
FUS	A2	93.6229	100	78.834	68.1308	84.8717
GARS	A2	100	57.6161	56.8666	40.3712	25.9727
GBAS	A2	95.3481	100	49.0768	82.5993	72.4176
GBP1	A2	100	71.3711	33.8286	25.193	22.3429
GDI2	A2	100	79.6953	69.6178	53.4577	48.9422
GNAQ	A2	100	87.3008	64.5997	47.1785	69.1763
GNPTAB	A2	100	62.3808	38.5026	27.3878	31.9199
GTF2F2	A2	91.3078	100	78.2109	56.5423	49.3115
HDGF	A2	100	68.2392	73.2119	46.1499	42.2977
HDLBP	A2	98.0033	100	89.0261	81.3848	73.2267
HMGB1	A2	100	93.9835	73.2269	59.4631	66.3788
HNRNPA2B1	A2	99.5442	100	95.115	63.2917	59.1071
HNRNPD	A2	100	73.4222	63.3389	44.2002	49.6548
HNRNPDL	A2	93.8912	100	84.0803	50.5288	58.2678
HOXA10	A2	100	76.7617	46.2402	28.0881	33.2338
IFT20	A2	100	72.5985	68.6853	60.7598	50.521
IFT81	A2	78.1944	100	40.502	39.5669	59.7062
IPO5	A2	100	67.0286	50.9162	33.3919	32.83
IPO7	A2	85.9052	100	75.1234	61.7234	63.1205
IRF2BP2	A2	81.9606	100	67.9449	38.9613	99.3776
ITGB1	A2	100	75.1112	63.6976	50.9369	49.5221
ITPRIPL2	A2	100	75.4464	70.4535	51.0579	46.9506
KARS	A2	100	76.9448	78.0844	79.4265	50.0852
KCTD20	A2	97.3502	100	89.8229	64.61	56.2505
KHDRBS1	A2	85.7442	100	70.578	57.4809	83.5191
KIAA0947	A2	99.5392	100	58.2685	84.237	71.5354
KIAA1430	A2	83.7605	100	58.585	53.121	42.7651
KLHL42	A2	100	76.824	32.5245	26.3698	24.3012
KPNB1	A2	100	97.8398	72.4986	72.3156	66.1212
KRCC1	A2	100	85.1051	68.5188	56.4854	49.8362
LAMA4	A2	100	64.1576	36.1788	20.4213	20.49
LAMB1	A2	100	61.0982	30.5616	17.7709	25.4597
LAMC1	A2	90.9804	87.1714	100	74.2618	68.6376
LARS	A2	80.8394	100	58.8367	59.0214	46.7915
LCP1	A2	86.6646	100	62.1409	98.5865	30.5307
LINC00657	A2	91.0322	100	84.3788	66.5428	99.361
LMOD1	A2	100	59.3817	39.5991	29.9482	26.3753
LPGAT1	A2	100	96.5623	75.805	52.7736	44.8061
LRPPRC	A2	100	81.1827	75.3604	49.293	39.8865
MAGI2-AS3	A2	100	73.1554	51.6559	34.3832	22.5605
MAN1A2	A2	94.9677	100	93.9995	65.9845	63.7902
MBD2	A2	100	60.0822	73.5597	36.9363	15.9889
MED1	A2	100	81.5564	86.7951	58.1746	73.1761
MFAP1	A2	100	87.6244	84.5992	74.2589	65.1161
MGLL	A2	100	82.657	95.6591	96.4681	60.1058
MIER1	A2	98.7513	100	81.9596	70.0759	54.1142
MRC2	A2	100	90.0829	85.7875	51.1551	68.2374
MRPS35	A2	100	83.1395	74.541	57.2913	50.7263
MRPS5	A2	100	90.2125	88.7277	83.4136	65.2354
MSRB3	A2	100	90.3068	49.3772	33.8408	23.8903
MT-ATP8	A2	86.346	100	71.9171	63.3913	68.7691
MT-ND6	A2	100	74.0046	57.9342	37.041	36.7212
MT-RNR2	A2	100	77.467	71.2351	55.1655	62.5412
MYADM	A2	100	67.1409	37.782	31.3937	16.3932
MYL6	A2	100	81.2392	49.7483	49.0734	43.4059
MYL9	A2	100	62.1176	33.2846	28.3721	14.5506
MYO1C	A2	100	89.011	60.0131	53.075	32.0641
NACA	A2	100	71.5074	61.0597	39.7316	39.2477
NAP1L1	A2	100	74.6672	55.8209	56.0509	48.2372
NAV1	A2	100	59.4791	36.4903	19.0136	17.9223
NDUFS4	A2	100	80.3624	80.4111	66.1503	48.3249
NEFM	A2	100	46.6528	30.6138	4.3368	3.02895
NEGR1	A2	100	57.2981	59.7319	20.6284	13.6408
NFYB	A2	100	64.1089	35.4747	27.9219	23.6771
NIPBL	A2	100	86.0237	86.3277	64.2875	70.2527
NKAP	A2	100	81.0534	92.7234	58.3832	74.6408
NOP56	A2	100	77.5956	63.305	54.9259	42.4771
NSA2	A2	100	59.3609	51.9437	33.0825	29.9987
NSD1	A2	100	93.2595	64.5705	62.5972	68.562
NT5E	A2	93.1425	100	80.0027	33.0086	39.3685
NUCKS1	A2	89.931	100	76.3644	50.6666	50.4663
OXTR	A2	100	92.6065	89.2284	76.4288	19.1894
PA2G4	A2	100	70.3658	74.1377	57.2399	44.2775
PABPC1	A2	96.9617	100	78.8875	57.8597	56.5612
PARK7	A2	93.8999	84.1807	96.0998	100	67.9734
PCNP	A2	100	76.6882	72.732	58.9398	57.8494
PDCD5	A2	100	70.7031	79.5328	68.1579	47.0231
PDCD7	A2	100	73.41	67.2293	52.8561	39.3358
PFDN5	A2	100	80.8491	97.7613	78.1643	64.3866
PHF3	A2	100	78.2813	54.3892	51.0676	55.4541
PICALM	A2	91.8422	100	82.084	66.898	83.8534
PKM	A2	100	75.3306	70.6253	62.6267	47.7197
PLOD1	A2	100	80.5637	68.8858	63.7345	47.469
PLRG1	A2	100	69.4393	52.8015	53.4843	41.2378
PMP22	A2	100	75.8708	61.2569	33.1017	34.7807
PNISR	A2	96.4499	100	90.1238	69.582	86.9977
PNN	A2	91.6207	100	83.0272	68.8418	74.3837
PPIG	A2	100	80.1479	86.6625	65.629	64.0545
PPP1R12A	A2	100	94.3617	56.7959	57.9505	62.6541
PPP3CA	A2	100	99.7121	70.3441	38.6036	32.9334
PRDX6	A2	100	75.9586	83.6866	58.0039	33.8802
PRKDC	A2	100	90.7167	65.0736	69.8275	72.134
PRSS23	A2	100	97.4778	60.3841	40.1895	34.5959
PTN	A2	100	50.3936	41.9525	20.8796	11.3764
PTP4A2	A2	100	95.6833	93.6142	47.7927	40.3101
RAB13	A2	100	68.5552	75.4092	48.8635	53.8762
RAB3GAP1	A2	100	91.7433	75.8114	83.8591	59.7426
RABGAP1	A2	100	86.518	63.8764	62.1927	70.9204
RAC1	A2	100	95.1415	83.2565	60.1323	80.7078
RAD23B	A2	100	84.3685	80.8485	63.9231	65.7149
RAD50	A2	92.5957	100	71.7347	80.9375	64.516
RAN	A2	100	79.4719	83.4574	57.0231	41.2662
RBBP7	A2	100	88.5695	66.6273	56.4885	56.1027
RBM25	A2	91.358	100	83.635	73.2424	74.3421
RBM28	A2	100	99.4805	67.8989	76.7487	48.3966
RBM3	A2	98.7337	100	59.3698	41.629	48.2053
RDX	A2	100	84.1071	78.5607	79.2691	55.4206
RIF1	A2	100	81.2385	53.3858	46.3857	52.27
RNF20	A2	100	90.4365	66.4065	57.3257	67.6546
RPL10A	A2	100	71.0715	67.8885	56.5305	32.7254
RPL11	A2	100	53.5288	52.7174	29.215	25.5692
RPL12	A2	95.5587	87.7972	100	51.466	47.5559
RPL13A	A2	100	61.2089	69.8721	47.0267	39.3345
RPL14	A2	100	82.3829	82.4819	71.4283	53.7651
RPL19	A2	100	86.5402	90.1755	90.3451	71.9741
RPL22	A2	85.4751	100	69.5566	41.7579	42.5301
RPL27	A2	96.7719	100	86.5836	67.3342	58.0325
RPL3	A2	100	62.6215	58.685	43.1466	34.4703
RPL35A	A2	100	72.3038	73.2311	52.8732	45.1624
RPL4	A2	100	96.0583	88.9803	70.703	50.9421
RPL5	A2	100	98.8501	85.0643	46.6291	39.4308
RPL7A	A2	100	79.1372	59.2073	47.8414	44.9334
RPS13	A2	100	67.8858	65.3893	46.3241	41.4118
RPS14	A2	100	74.4676	86.2257	56.097	42.0854
RPS16	A2	90.0638	79.9704	100	68.9307	59.1846
RPS23	A2	100	93.76	76.5322	58.7832	61.0446
RPS24	A2	100	56.1606	57.8213	35.761	25.5202
RPS25	A2	100	50.9608	56.4816	29.982	21.9774
RPS4X	A2	100	91.3755	91.0217	60.5464	55.2524
RPS6	A2	100	66.6911	57.346	44.8989	33.9365
RSL24D1	A2	100	65.7677	53.4056	37.0225	31.552
RSU1	A2	90.248	100	47.7726	45.8255	42.3438
SBNO1	A2	83.8218	100	71.5647	45.8289	72.1994
SCARB2	A2	94.6953	100	81.9591	59.7371	82.5189
SEC11A	A2	94.3359	100	92.4917	50.3916	53.1913
SENP6	A2	82.0621	100	65.1069	53.0275	60.8948
SEPT2	A2	100	92.1264	76.472	69.8436	73.7954
SEPT7	A2	100	99.5208	68.1818	67.5582	77.6453
SERPINH1	A2	87.3095	100	71.9509	48.7938	43.9477
SET	A2	100	78.4789	63.1579	42.9778	42.4085
SETD3	A2	100	97.5131	93.8358	57.525	42.8461
SFRP1	A2	100	48.3077	24.6145	9.86873	8.81112
SFSWAP	A2	100	80.1849	59.8528	48.1932	45.9072
SGMS2	A2	100	65.009	49.8004	24.0457	25.6778
SH3BGRL	A2	100	73.1042	51.0399	45.3345	52.8458
SH3PXD2A	A2	100	75.5105	46.7223	30.877	46.3432
SLC25A24	A2	100	77.5646	58.9729	55.1395	48.2719
SLC25A3	A2	98.8984	93.3617	100	73.6186	64.711
SLC25A36	A2	97.0359	100	60.5358	70.9891	79.0253
SLC25A6	A2	100	79.582	78.1853	64.8308	65.0123
SLMAP	A2	100	80.0559	62.1583	50.5892	60.5458
SMAD5	A2	98.8693	100	63.0852	62.7059	83.2114
SMARCA1	A2	100	94.6558	64.2639	60.2587	83.5891
SMARCA5	A2	100	95.1699	80.675	70.6007	89.6264
SMC1A	A2	100	87.303	67.5488	72.0148	66.5518
SMC5	A2	95.2698	100	69.0754	63.3692	69.0518
SMC6	A2	100	80.0445	58.6308	54.3195	42.93
SMCHD1	A2	89.9438	100	72.4944	58.4772	65.7469
SMNDC1	A2	100	62.7557	71.8709	44.988	44.3244
SNHG5	A2	100	96.4651	80.7669	45.0365	35.5535
SNRPB2	A2	100	74.6014	62.6762	54.8827	47.1292
SPG20	A2	100	89.4171	88.9773	94.8725	66.1279
SPOCK1	A2	95.5126	100	79.8322	67.1723	48.4028
SSB	A2	98.5727	100	94.3553	76.8953	62.9438
SSBP1	A2	100	74.4628	77.502	51.0038	50.6701
SSFA2	A2	89.4777	100	74.6442	77.9735	58.4949
SSRP1	A2	100	79.284	54.7641	44.8643	60.5331
STX12	A2	100	86.7531	69.7511	51.5607	46.026
SUPT16H	A2	100	95.1022	76.2097	83.721	68.7694
SUV420H1	A2	100	98.2366	69.8143	60.6808	76.4088
TAGLN	A2	100	69.1733	10.8346	3.78732	3.03427
TARDBP	A2	100	77.5935	81.9721	64.9501	62.5305
TARS	A2	100	69.5775	65.4993	50.961	36.3827
TEAD1	A2	100	86.8435	63.1335	54.1484	61.3181
TIMP2	A2	95.7404	100	84.1702	56.4539	79.0732
TLN1	A2	100	94.5715	54.8926	78.2108	64.4876
TMA16	A2	92.7916	100	92.8648	59.4707	44.5461
TNKS2	A2	100	81.8822	48.6569	48.0438	65.0161
TOMM7	A2	100	70.8485	80.5289	50.8828	38.3994
TPT1	A2	100	82.0099	82.5989	57.5416	52.9087
TRAM1	A2	93.8025	100	75.4742	70.9369	67.7748
TSHZ1	A2	100	95.4141	55.4543	32.6599	34.2114
TSR1	A2	100	77.5875	76.6206	56.3088	46.6645
TUBB6	A2	100	74.6458	48.9376	38.8204	25.67
U2SURP	A2	96.0265	100	88.2834	64.2962	78.4479
UACA	A2	100	77.5118	43.9371	57.0995	43.1515
UBE2J1	A2	99.4267	100	74.7136	68.3487	58.246
UBR5	A2	100	78.0092	63.4228	45.7243	51.8366
UGP2	A2	89.9055	100	60.0188	43.3419	41.3591
UPF2	A2	100	92.2821	85.4765	65.976	65.414
UQCRB	A2	100	60.9679	69.0147	44.3806	39.3622
URI1	A2	100	94.1004	77.5525	51.9777	56.6103
USP1	A2	100	84.8099	51.3621	48.6026	41.3337
USP7	A2	100	84.3571	75.5393	59.549	68.7816
VCL	A2	99.9281	100	40.192	48.078	33.3917
VGLL3	A2	95.7189	100	81.5956	49.0866	33.1624
WAC-AS1	A2	100	90.0745	64.8103	53.8508	74.4442
WBP11	A2	95.9806	100	87.4175	65.9771	55.6875
WDFY1	A2	100	58.3114	51.6363	24.9769	33.0402
WDR1	A2	100	80.0911	36.0992	41.9322	40.9049
WDR43	A2	100	79.1149	64.2737	52.7723	44.6091
WDR60	A2	100	79.9272	58.8072	42.4715	53.7017
XPOT	A2	100	51.7988	43.2618	20.5663	22.1012
YWHAB	A2	100	83.4277	73.5568	57.9709	54.8483
YWHAG	A2	96.6076	97.3985	100	67.3814	75.8325
ZADH2	A2	94.1291	100	65.6267	44.9597	33.3128
ZBTB4	A2	96.227	100	98.746	61.6495	70.8583
ZC3H13	A2	100	82.4733	72.9964	60.815	62.0967
ZFP91	A2	100	63.8672	56.4592	32.3691	35.3398
ZNF146	A2	100	96.8262	72.7643	50.771	71.7076
ZNF148	A2	100	90.6849	70.6388	61.5539	80.2119
ZNF248	A2	100	71.1947	29.7814	27.009	44.3649
ZNF326	A2	100	86.7876	53.3205	34.0981	54.8459
ZNF37A	A2	93.0498	100	86.0176	73.3229	65.1163
ZNHIT6	A2	100	89.1564	71.2484	60.7263	54.8009
AASDHPPT	B1	50.2086	100	62.9154	72.8093	68.7141
ACSL3	B1	57.8102	100	81.5804	69.2896	61.4157
ACTR2	B1	74.4242	100	72.4791	45.3616	52.6186
ALDH3A2	B1	32.6293	92.9243	100	37.8699	27.5269
ARHGAP21	B1	55.3098	100	74.0469	50.9533	47.9652
ARPC5	B1	65.4471	100	79.8227	76.2432	61.6902
ATP2A2	B1	71.9594	100	62.3262	51.0175	48.1868
ATP2B4	B1	67.6645	100	75.7786	58.063	41.9486
B4GALT1	B1	40.8171	95.822	100	33.0275	17.9818
BACE1	B1	85.9202	100	95.384	66.6096	84.4234
BCCIP	B1	76.1369	91.3123	100	66.1039	37.1041
BDKRB2	B1	64.6151	100	73.2675	13.7404	7.79289
BDP1	B1	71.3565	100	70.1345	68.0202	64.8218
C17orf76-AS1	B1	55.368	100	95.4924	39.8412	37.3258
C1orf21	B1	11.7985	100	66.3491	24.1226	9.347
C1orf63	B1	55.531	100	81.7063	65.7972	47.7093
C6orf89	B1	86.2259	100	89.0498	61.7585	58.5795
CALM1	B1	65.0615	100	75.9569	74.077	81.8751
CALU	B1	45.9572	100	84.7846	53.2454	33.2424
CASC4	B1	92.4898	100	95.2698	59.8008	53.3323
CAST	B1	77.9201	100	74.2919	85.855	60.5163
CBX6	B1	64.9572	100	88.7647	47.1829	35.0612
CCNI	B1	58.1521	100	73.8948	60.225	75.1753
CCT2	B1	52.5637	100	72.0549	66.4086	62.5343
CCT3	B1	85.2309	100	82.1382	94.1245	68.1569
CCT8	B1	68.9123	100	95.4612	74.721	60.2124
CDC16	B1	59.319	100	67.2426	79.0033	70.8355
CDC73	B1	62.8679	100	65.6764	74.1405	67.4756
CEBPZ	B1	78.6265	100	92.8313	72.035	54.9242
CHD1	B1	53.8393	100	78.2748	56.7583	59.2792
CMTM6	B1	56.0344	100	74.6194	65.1341	65.9803
CNBP	B1	89.009	95.9363	100	72.2696	67.6044
COL15A1	B1	7.17501	100	88.5431	26.6431	10.7297
COL3A1	B1	51.4707	100	91.7951	59.9757	54.5135
CPSF2	B1	87.2115	100	87.0052	76.2669	60.507
CREB3L2	B1	44.2957	100	89.1821	52.0548	59.5235
CRTAP	B1	64.887	100	90.7014	65.3259	58.8847
CSRP1	B1	80.1692	100	94.2909	41.436	32.2695
CUX1	B1	76.5932	100	93.3694	87.2404	73.9483
CYCS	B1	69.2091	100	90.8498	86.6531	52.9829
DARS	B1	61.781	100	80.3504	55.6692	56.8739
DDX1	B1	73.1833	100	81.2547	89.9283	61.2188
DDX21	B1	73.3203	100	81.3556	69.0395	51.9714
DECR1	B1	60.6088	100	90.6336	58.6514	76.8417
DHX29	B1	60.3388	100	81.4411	70.9634	76.0982
DHX9	B1	74.7784	100	85.8897	63.8736	77.0875
DNAJB11	B1	58.4094	100	87.7181	62.8192	61.4791
DNAJC10	B1	70.6885	100	74.6434	65.2444	57.9612
DNAJC2	B1	69.261	100	83.5275	54.5478	50.5292
DNTTIP2	B1	69.0217	100	81.2941	69.7182	58.0292
DYNLT1	B1	76.6145	100	74.0404	63.8226	85.855
EFCAB14	B1	75.7761	100	73.378	63.9837	54.5943
EIF2S2	B1	86.7902	100	96.3601	70.3358	47.3193
EIF3J	B1	78.4332	88.4068	100	69.7323	50.6607
EIF4A1	B1	51.547	100	76.2463	52.794	50.6441
EIF4A2	B1	51.1227	100	71.3127	55.4902	76.6299
ELF2	B1	43.1017	100	74.6962	38.5547	43.7506
ELOVL5	B1	36.134	100	62.435	22.325	18.5663
ENDOD1	B1	57.5157	100	65.4639	39.4775	18.4818
ENO1	B1	65.9164	100	90.9598	79.3774	49.4747
EPB41L3	B1	40.6205	100	64.368	50.4337	34.0093
ERBB2IP	B1	54.9808	100	66.6012	46.2109	37.75
ERGIC2	B1	64.3922	100	84.1572	65.7424	59.9484
FAM120A	B1	53.4614	100	74.4496	67.4685	51.5067
FYTTD1	B1	86.4287	100	77.0936	66.7837	59.3214
G3BP1	B1	65.7663	100	68.9237	61.5821	69.0687
GAPDH	B1	80.71	100	76.3703	71.9443	56.8914
GINM1	B1	77.2793	99.7186	100	81.5533	63.1716
GLIPR1	B1	51.7052	100	62.5633	66.7636	47.3965
GLO1	B1	78.3315	100	90.3228	75.7621	64.5613
GNL3	B1	83.4038	100	91.6572	81.0289	60.5908
GOLGA5	B1	75.8751	100	80.3933	66.5376	64.4131
GOLIM4	B1	67.183	100	88.7637	60.0492	62.8847
GPATCH4	B1	81.8394	98.1335	100	87.4258	39.7406
GPBP1	B1	82.1663	100	73.0637	57.8171	72.5338
GPR161	B1	24.6417	100	67.7123	27.8518	14.9696
GSPT1	B1	79.523	100	80.7093	83.2125	69.7026
HADHA	B1	86.8413	100	88.8569	75.3204	54.9252
HIF1A	B1	81.1186	100	70.374	77.2001	74.4138
HLA-A	B1	93.0351	100	95.6515	75.061	86.8663
HMGCS1	B1	20.6632	100	70.893	45.7192	35.6153
HNRNPA3	B1	69.0852	100	92.809	74.7334	62.17
HSPA9	B1	70.9041	100	90.1654	73.4011	61.352
HSPD1	B1	71.3369	100	74.1497	63.2662	50.2115
HSPH1	B1	65.1719	100	64.8153	59.1584	71.659
IBTK	B1	58.5199	100	63.4257	44.5436	37.4356
ID4	B1	30.856	100	84.314	33.3762	42.2453
INPP4B	B1	52.3377	100	62.4788	55.7789	39.097
IQGAP1	B1	72.656	100	82.62	66.6086	58.7882
JAZF1	B1	50.329	100	97.6217	33.1633	21.3488
KANK2	B1	57.1844	100	88.5165	55.7568	45.9061
KDELR2	B1	55.0216	100	83.9582	60.0443	52.8189
KIF5B	B1	77.6781	100	90.8517	75.7578	72.896
KLF9	B1	59.2286	100	77.39	52.594	46.7682
LARP7	B1	87.3602	100	88.6162	66.9632	66.5308
LDHA	B1	48.5625	100	76.9439	37.3539	17.3735
LITAF	B1	41.8611	100	93.1907	54.9567	51.4436
LUC7L3	B1	73.1831	100	75.8323	55.4755	55.7394
MAN2A1	B1	77.1145	100	93.5925	64.8029	55.3848
MAP7D3	B1	87.2285	100	80.8039	71.6916	55.3345
MAPKAP1	B1	69.5391	100	86.719	74.3477	77.2207
MASP1	B1	58.3644	100	88.008	57.8346	41.7567
MBNL1	B1	52.9012	95.9784	100	60.2105	35.0598
MED13L	B1	78.1628	100	80.4795	57.3761	75.1658
MEDAG	B1	32.8791	100	69.909	49.7275	19.1363
MEIS1	B1	41.4541	100	69.9858	34.9865	48.7108
MFSD1	B1	70.5015	100	75.0802	50.007	47.0588
MKI67IP	B1	47.3342	100	64.2976	50.4226	38.5594
MORF4L2	B1	62.9194	100	75.1816	60.2215	52.4982
MPHOSPH10	B1	77.9936	100	85.8869	69.8687	64.0258
MPHOSPH8	B1	76.4732	88.9564	100	61.5337	62.109
MPZL1	B1	75.5276	100	68.5737	91.2691	70.0189
MRFAP1	B1	61.7622	100	90.8739	65.0032	66.8419
MRFAP1L1	B1	87.6944	100	82.4324	59.6395	74.7479
MT-ATP6	B1	85.8656	100	76.7323	76.0388	70.9537
MT-CYB	B1	85.4715	100	76.9446	69.8684	95.8581
MTCH1	B1	75.7607	100	85.2638	54.9843	51.3018
MTPN	B1	87.6969	100	88.9095	54.9759	62.2251
NAA15	B1	52.3621	100	76.8773	52.056	53.1134
NABP1	B1	27.3861	100	83.4307	26.5302	11.6693
NBN	B1	33.2915	100	63.0115	41.4654	38.3044
NCL	B1	81.0378	100	88.4779	66.5357	60.2922
NDUFA5	B1	70.8414	100	69.3063	54.7613	68.9942
NGFRAP1	B1	91.391	100	93.8384	71.5032	70.8269
NID1	B1	59.1751	100	71.6601	78.6279	67.091
NME1	B1	73.4355	100	94.332	64.1621	47.0976
NOL7	B1	92.9496	94.8802	100	78.9269	61.9052
NOL8	B1	79.6329	100	90.3933	80.1773	65.4521
NOP58	B1	75.9878	100	97.7928	74.7796	54.1218
NPTN	B1	68.5136	100	73.3751	57.8173	60.3864
NRD1	B1	82.8747	100	96.5134	83.009	70.2342
P4HA1	B1	80.7313	100	86.7344	70.3941	47.1985
P4HA2	B1	36.4641	100	81.7489	53.226	32.3171
PABPC4	B1	85.7575	100	83.3053	60.3377	55.4868
PAPOLA	B1	90.355	100	86.3336	74.6554	72.0074
PARVA	B1	73.372	100	82.1742	90.3089	66.9173
PBX1	B1	63.2323	100	58.9322	34.4509	32.1559
PCMT1	B1	58.6688	100	72.7485	70.0449	62.2591
PCOLCE	B1	67.3094	100	90.0866	70.0984	47.6678
PCYT1A	B1	91.3545	100	98.0663	82.9234	67.1704
PDGFRB	B1	77.2438	100	99.068	71.0824	74.7958
PDS5B	B1	89.3107	100	87.3148	78.8398	64.7774
PFDN2	B1	79.4647	78.5844	100	73.8525	58.8626
PGRMC1	B1	51.5644	100	84.5521	41.9535	61.6991
PHAX	B1	79.78	100	77.8931	67.686	87.9009
PPP1CB	B1	44.1439	100	63.3395	46.6208	69.3061
PRDX1	B1	63.2218	100	88.8269	58.3749	82.5598
PRKAR1A	B1	69.9387	100	81.1462	48.1611	63.1002
PSD3	B1	58.0605	100	71.7031	47.7057	60.6296
PSMA4	B1	89.7012	100	88.352	70.0518	68.277
PTEN	B1	76.1719	100	52.841	55.1677	36.7836
PTPN12	B1	76.9772	100	83.4718	71.727	68.7719
PYGL	B1	37.1473	86.8767	100	40.2726	30.1114
RAB10	B1	61.3441	100	72.8045	58.7817	74.0727
RANBP9	B1	58.1868	100	84.2192	52.3317	76.4885
RBM27	B1	69.2038	100	77.1878	59.7731	54.4403
REV3L	B1	23.8828	100	59.8005	34.1136	18.4696
RHOA	B1	86.7725	100	86.2304	70.3737	69.7457
RHOQ	B1	83.3045	100	94.1388	68.8563	43.525
RIOK1	B1	80.6694	100	79.5978	57.2248	33.6474
RP11-166D19.1	B1	71.6841	100	81.0245	55.0122	64.5328
RPL15	B1	72.9897	100	74.4055	61.3499	67.4895
RPL30	B1	87.3669	100	88.2302	62.6453	48.2891
RPL31	B1	88.3841	98.8393	100	71.4067	46.5138
RPS3	B1	87.3676	100	89.4917	63.4369	57.9042
RPS8	B1	90.2516	91.2106	100	66.6332	47.8867
RSL1D1	B1	82.1557	100	90.0037	73.5489	57.5311
RYBP	B1	73.949	100	70.2727	48.1551	49.8545
S1PR3	B1	63.2093	100	69.9403	43.6009	55.673
SCP2	B1	38.709	100	91.0761	49.8485	50.3719
SEC23A	B1	41.0054	100	63.7769	40.319	48.7362
SERBP1	B1	81.6847	100	85.8608	72.3459	64.665
SETX	B1	70.6767	100	71.4395	60.0726	90.4105
SF3B1	B1	80.2633	100	63.8096	65.5796	75.4481
SFPQ	B1	68.8794	100	75.8105	68.0461	83.6188
SNRPD2	B1	81.0902	100	87.8398	98.0627	62.8292
SPARC	B1	77.222	100	71.5001	52.1847	37.5931
SPATS2L	B1	80.2045	96.1064	100	54.4796	35.3449
SRP72	B1	80.5214	100	74.0501	69.9523	60.107
SRSF3	B1	92.3269	91.925	100	79.2696	58.7623
SSR1	B1	62.5702	100	85.3761	54.9655	43.0244
SSR3	B1	72.4361	92.7767	100	77.0415	65.1133
STAT3	B1	58.8511	100	83.228	72.5595	61.0679
STRAP	B1	66.0517	100	92.5436	65.138	70.7149
SULF2	B1	48.1853	100	78.9177	58.5052	43.9561
SYNCRIP	B1	75.4999	100	70.85	65.6144	59.9473
TAF1D	B1	87.7978	100	90.3764	56.4314	49.0965
TBC1D23	B1	75.6102	100	66.5663	63.3722	61.1442
TCEAL1	B1	60.4315	100	84.9717	68.1934	36.7551
TCF12	B1	48.4745	100	61.9116	48.2804	54.9922
TGFBI	B1	50.261	100	51.8927	24.7652	25.506
THOC2	B1	84.3196	100	71.9273	72.5619	71.0293
TM9SF3	B1	73.7641	100	76.8596	64.0168	60.8697
TMED9	B1	83.6105	94.6219	100	67.5211	50.2496
TMEM123	B1	74.3742	100	70.7242	48.618	79.5864
TMEM30A	B1	67.6009	100	83.0369	61.0299	62.8733
TMEM43	B1	53.8637	100	72.8374	46.4679	47.587
TOMM70A	B1	63.0829	100	66.3302	57.7557	54.5246
TOP1	B1	86.311	88.3544	100	61.0278	75.221
TTC14	B1	88.5096	100	87.0231	77.0062	54.7931
TTC37	B1	58.5735	100	70.6431	66.1125	56.3072
TUBA1B	B1	70.738	100	75.5204	57.8312	40.5576
TWISTNB	B1	71.0764	100	85.6191	78.904	60.336
UBE3A	B1	77.8968	100	73.078	64.8459	61.1573
UBL3	B1	64.2675	100	67.9154	49.7769	64.5111
UFL1	B1	65.2236	100	76.6447	66.4512	72.5956
UGGT2	B1	48.0923	100	67.0609	58.1075	73.62
USO1	B1	61.8817	100	73.4397	74.5675	63.3583
USP16	B1	79.2643	100	95.8427	71.6713	64.0367
USP8	B1	71.2504	100	75.9219	73.26	79.9365
VEGFA	B1	56.8966	100	96.315	49.2921	31.3736
VPS35	B1	81.6231	100	67.2774	77.162	86.786
WNT5A	B1	71.7766	100	87.4656	52.0833	27.2157
XPO1	B1	79.2541	100	62.6892	56.7557	52.5333
YBX3	B1	51.7468	100	90.5412	65.8082	50.6607
YWHAZ	B1	76.6431	83.4427	100	74.3505	61.9502
ZC3H15	B1	90.1815	84.3702	100	85.367	58.7016
ZCCHC24	B1	62.5928	100	88.0446	49.1936	63.3121
ZHX1	B1	47.5196	100	85.7463	56.0739	45.9856
ZMPSTE24	B1	53.582	100	72.3633	70.5844	62.9017
ZRANB2	B1	74.4316	100	83.9398	76.4495	71.6515
ACAT1	B2	52.3947	77.0404	100	85.3991	62.0607
ACO1	B2	48.4263	79.7769	100	83.3218	49.8018
ADAMTS1	B2	27.4477	82.7994	100	86.968	25.4557
ADAMTS9	B2	7.97516	91.7053	100	50.0281	54.0366
ADD3	B2	17.5732	80.5172	100	65.9105	49.6028
ADRA2C	B2	13.0934	81.685	100	55.0188	57.7589
AKAP13	B2	39.1417	100	88.7478	87.1495	76.1497
AKIRIN1	B2	65.2848	82.9184	100	76.2827	50.1825
ALDH9A1	B2	60.9532	100	93.0967	82.7541	68.2847
ANGPT1	B2	58.7503	96.9078	90.566	100	67.532
APCDD1	B2	1.12224	100	92.1101	45.6265	24.8952
ARL3	B2	63.9876	100	95.4296	98.7275	68.7874
ARMCX3	B2	60.9083	100	92.8874	73.7885	75.87
ATP1B3	B2	50.7381	95.1073	100	71.5822	60.3338
ATP5G3	B2	33.1732	92.7546	100	75.8273	73.7321
ATP6AP2	B2	63.9503	100	98.2293	93.1897	84.6239
ATXN1	B2	40.0901	100	65.6893	81.4915	82.9866
AZI2	B2	58.1419	66.5998	100	75.8141	68.1962
BASP1	B2	35.9928	79.4901	100	84.7013	68.8319
C4orf3	B2	44.861	100	94.8767	75.2021	91.306
C6orf211	B2	25.2103	79.8112	100	88.9895	61.3303
CALR	B2	54.205	94.6329	100	89.9261	68.3887
CANX	B2	73.7475	99.5804	100	97.7072	95.5333
CCDC47	B2	56.278	100	94.692	83.7609	59.3278
CD248	B2	18.449	77.2697	82.4752	100	40.4573
CD55	B2	39.1711	64.4822	100	64.3687	41.421
CD81	B2	53.7335	80.2778	100	87.8905	71.743
CD82	B2	38.2472	61.3562	100	88.4326	38.5361
CDH11	B2	51.0008	95.4822	100	65.7792	48.2997
CHD9	B2	35.2601	82.531	100	95.7212	65.5214
CHST2	B2	21.4636	82.7977	100	83.7822	77.5367
CHSY1	B2	8.17829	86.4059	100	61.2596	27.4196
CHURC1	B2	69.4163	100	84.343	91.3321	77.2057
CKAP4	B2	49.973	88.8326	100	72.2131	51.633
CLCN3	B2	44.3333	100	88.6369	66.6425	69.0703
CLMP	B2	61.7711	80.6949	100	92.6331	72.9483
COL4A3BP	B2	55.0698	100	79.279	93.0482	83.7489
COL5A1	B2	36.4163	100	93.349	60.4011	37.9334
COL5A2	B2	53.1503	100	90.6006	80.2027	69.0692
COPB1	B2	68.0484	98.9516	86.9539	100	86.3877
COPS2	B2	48.7481	87.9766	100	81.6287	77.7932
COX6B1	B2	60.4241	85.9429	100	81.6512	77.037
COX7A2L	B2	49.251	84.5618	100	81.3908	87.5383
CRISPLD2	B2	11.2766	92.9084	100	65.7936	51.0438
CXCL14	B2	0.768904	38.4049	100	62.6691	9.6918
CXXC5	B2	66.093	100	97.9831	95.4543	64.7267
DEGS1	B2	67.0997	89.085	85.2019	100	52.7861
DEPTOR	B2	49.827	92.1602	100	86.2067	50.2629
DERL1	B2	21.3117	84.3901	100	90.4383	68.268
DNAJB4	B2	50.113	87.6155	100	64.6375	43.554
DNAJC1	B2	45.5271	86.0553	100	95.2973	61.3831
DNAJC3	B2	41.516	93.3339	100	67.5921	61.4027
DUSP1	B2	19.6286	95.2532	89.1514	100	69.1625
DYNLL1	B2	59.557	85.8983	100	83.997	76.7189
EDEM3	B2	34.617	100	79.8444	66.7469	53.3912
EEA1	B2	71.7716	84.7874	100	85.5875	71.0711
EID1	B2	60.2511	100	96.8131	82.8645	87.7012
EIF2A	B2	60.3964	100	86.7493	76.3121	78.2562
EIF3I	B2	53.6843	100	96.9192	74.6808	76.1236
EIF3M	B2	46.6563	100	80.1917	67.6241	62.0168
EMP1	B2	33.4744	90.7979	100	81.802	66.6555
EPAS1	B2	75.197	97.3285	100	94.3755	68.5224
EPB41L2	B2	72.9173	66.0992	100	84.6314	63.0912
EPDR1	B2	52.0562	76.2446	100	88.8709	50.4369
ERGIC1	B2	67.5727	84.0193	100	75.5095	60.7031
ERP44	B2	39.1949	86.4195	100	85.7382	61.457
ETF1	B2	59.0465	98.9763	100	77.3794	56.2932
FADS1	B2	30.2943	68.7716	100	80.5231	40.081
FADS2	B2	68.0045	80.1075	100	82.6781	57.5362
FAF2	B2	64.5721	100	87.453	92.732	92.3537
FAM105A	B2	30.1384	98.4914	100	66.1233	49.5709
FAM155A	B2	28.2815	100	87.9007	52.4882	33.2199
FAM98A	B2	58.8677	100	98.106	94.2224	94.6781
FBLN5	B2	42.875	96.6614	100	90.7551	82.3905
FBXO7	B2	38.3998	100	97.8916	67.457	52.3316
FKBP14	B2	40.4579	100	97.6948	90.0855	60.716
FKBP3	B2	65.4524	100	69.9609	85.2691	77.2857
FNDC3A	B2	41.7618	99.0585	91.8238	100	76.1292
FOXO1	B2	31.1357	100	74.3811	67.6076	77.9146
FYN	B2	30.7212	99.4479	100	51.6754	37.0219
GAS1	B2	22.7415	88.5882	100	76.335	86.6421
GNA12	B2	41.6264	76.6283	100	63.3848	82.9032
GNB1	B2	68.5454	100	90.1351	80.3099	88.9272
GNL2	B2	56.0204	100	97.3741	85.6075	59.7977
GRB2	B2	32.0093	85.4853	100	77.9281	58.4031
H2AFY	B2	35.037	100	85.1473	75.8794	87.5104
H6PD	B2	21.3052	100	97.4436	74.9527	77.6046
HEXIM1	B2	57.4477	100	97.0263	66.6204	73.3832
HLA-B	B2	72.315	100	97.864	94.5258	92.7853
HNRNPR	B2	74.4705	100	95.225	85.6315	85.9556
HOMER1	B2	63.7498	100	97.0903	98.2316	58.8131
HSP90B1	B2	45.6813	100	82.0636	82.6486	69.6255
HSPA2	B2	46.0986	95.188	100	82.8536	60.579
HSPA5	B2	40.6939	100	97.9443	68.8129	56.6529
HSPB1	B2	24.2596	100	53.2682	70.6242	38.5444
HSPE1	B2	33.8477	100	81.6377	60.5125	64.4191
IDI1	B2	20.4235	100	88.8863	85.693	36.8056
IGFBP2	B2	33.1482	78.3072	100	84.7293	74.0399
IGFBP4	B2	36.3909	85.2151	100	85.609	63.1339
IKBIP	B2	45.8577	100	96.5244	78.2837	54.3955
IL15	B2	4.96708	69.7377	100	68.7713	50.3731
IMPAD1	B2	42.3587	100	88.2754	58.1807	59.7972
ING1	B2	6.62874	60.9757	100	75.7533	40.8058
INSIG1	B2	26.8693	87.2654	100	59.4828	30.2251
IRS2	B2	17.5	100	85.6784	82.6839	46.842
LDLR	B2	15.177	60.9054	100	93.249	34.139
LEPREL1	B2	24.3892	90.789	100	82.1652	55.8874
LEPREL4	B2	44.2304	100	98.5312	96.6634	60.5835
LHFP	B2	34.9871	89.3263	100	71.1188	50.4838
LIMS1	B2	47.5259	84.5811	100	78.3145	37.1288
LMAN1	B2	36.54	100	83.7929	79.8096	56.629
LONP2	B2	65.0086	100	75.298	86.4696	80.1807
LONRF2	B2	8.55259	100	72.6622	49.0431	44.5723
LPAR1	B2	8.95995	100	98.2567	93.6095	62.9025
LTN1	B2	49.4306	76.0919	100	54.7135	34.392
LTV1	B2	46.6967	84.5557	100	83.4738	68.2455
MAGED1	B2	53.6488	100	77.2192	82.5007	82.1396
MAGI3	B2	22.5299	100	95.5333	39.1362	44.4797
MAP1A	B2	48.2538	98.3197	85.9361	100	82.3738
MCUR1	B2	40.7243	92.6033	100	81.6067	81.4776
MDFIC	B2	55.4362	93.1796	100	85.2115	68.4694
MKLN1	B2	50.4727	63.1322	100	62.0095	60.9209
MLEC	B2	48.169	92.5801	100	80.9922	64.8664
MORF4L1	B2	67.5421	97.1274	100	81.2683	85.9822
MPHOSPH6	B2	48.6436	100	94.926	84.5212	73.3939
MSANTD4	B2	59.262	98.0559	100	79.9436	74.7787
MTDH	B2	72.0857	98.7764	100	93.8717	69.2752
NCOA4	B2	42.9018	100	91.51	83.6457	60.5763
NDUFB2	B2	39.7081	100	88.4308	98.8162	62.3558
NUCB2	B2	37.3279	100	81.5314	63.2505	58.9151
OGFRL1	B2	48.5868	100	94.5411	74.049	44.2579
ORMDL1	B2	50.9096	95.2109	100	91.2996	81.9244
OSTC	B2	34.6727	100	96.3687	82.2696	58.7909
P4HB	B2	37.286	82.6121	100	83.1859	79.1731
PARM1	B2	7.14593	74.8696	88.1741	100	33.5869
PCBP1	B2	21.1732	100	69.3856	54.8664	57.35
PCYOX1	B2	49.138	79.6882	100	80.0141	87.0981
PDIA3	B2	50.6875	100	92.294	92.4683	69.5277
PDIA4	B2	52.4091	97.0481	100	76.6506	58.6415
PDIA6	B2	32.6753	100	83.5764	80.066	56.3559
PDLIM1	B2	20.0855	68.9279	87.5283	100	38.8664
PLOD2	B2	62.7545	100	99.3629	63.2587	96.8284
PNPLA8	B2	44.8389	96.7461	100	92.8232	88.3393
PPP2CA	B2	61.8863	90.0716	100	75.0018	82.0179
PRDX3	B2	28.4953	100	81.6047	71.5792	68.2074
PRNP	B2	64.9613	100	94.681	80.1991	84.8698
PSMA3	B2	61.1945	90.1452	100	80.0592	60.0055
PSMA6	B2	55.7957	91.7764	100	92.397	80.186
PSMA7	B2	58.5637	92.6485	100	82.102	70.5952
PSMB5	B2	54.7208	88.4058	100	90.591	82.903
PSMB7	B2	62.9255	76.7002	100	71.0579	73.6951
PSMD1	B2	49.6642	100	88.2753	83.3833	77.2886
PSMD12	B2	43.4379	100	93.3021	88.4717	87.8411
PSMD14	B2	60.4808	93.7208	100	90.252	68.2689
PSMD7	B2	62.2497	95.2778	87.3798	100	70.6236
PTPN11	B2	54.0587	98.6788	89.5503	100	86.5343
RAB2A	B2	58.486	97.6742	82.6513	100	82.6885
RAP1B	B2	26.7978	85.4639	100	96.4603	58.8431
RBBP6	B2	19.9367	58.2015	100	68.5935	55.8498
RCN1	B2	81.334	88.8481	100	83.3751	72.0632
RGS2	B2	9.08088	76.0053	100	53.4678	27.1524
RHOB	B2	15.9157	70.7207	100	56.0281	51.9464
RHOU	B2	8.0708	69.9946	100	94.6831	58.8648
RIOK3	B2	69.3972	90.8029	100	90.2273	80.8469
RNF10	B2	60.8214	76.9097	100	84.9471	67.8873
RPL13	B2	82.8977	81.9332	100	84.5528	69.1454
RPL6	B2	66.9637	100	96.0553	84.7231	77.9963
RPLP0	B2	60.2834	100	93.5059	88.7456	73.0022
RPS2	B2	49.8084	91.833	89.8232	100	61.8544
RPS5	B2	61.5265	89.4712	94.285	100	64.782
RSRC2	B2	75.9558	67.4375	100	71.0294	76.0827
S100A6	B2	71.7713	79.2902	96.1095	100	64.8092
SAFB2	B2	61.1311	94.2083	100	87.8977	65.3627
SAR1A	B2	65.5236	100	90.2109	84.3081	71.6044
SCD	B2	48.1616	94.9124	100	66.95	47.3634
SDC2	B2	43.5502	91.2911	100	70.6113	69.3675
SEC62	B2	63.0673	90.0946	100	95.4164	88.8417
SEMA3B	B2	53.5569	60.943	100	49.7813	33.671
SERINC3	B2	64.4695	100	92.361	80.9779	89.8215
SERPINE1	B2	77.3794	57.6627	100	81.0747	24.7128
SETD7	B2	47.4599	100	96.907	63.6499	77.5162
SETDB2	B2	28.6791	100	94.3177	68.6353	64.2865
SGCB	B2	33.8593	100	92.9711	87.6009	78.8511
SH3BP5	B2	36.5525	85.118	100	78.5284	75.6832
SH3D19	B2	46.2474	89.3417	100	86.9362	81.3342
SIPA1L2	B2	12.2913	97.0255	92.8628	100	37.9895
SLC16A1	B2	34.4122	100	65.1729	71.1012	75.7961
SLC37A3	B2	42.5913	95.4955	100	86.1474	88.1176
SMAP1	B2	32.6798	92.6469	100	69.1324	34.9101
SMIM15	B2	47.5919	100	72.9978	70.3867	83.4576
SMOC2	B2	31.2279	96.6559	67.627	100	44.5719
SNX25	B2	42.716	63.1385	100	83.2771	49.2379
SOAT1	B2	24.5469	71.645	100	76.3498	43.5933
SPCS3	B2	57.7558	83.7031	93.1404	100	64.1655
SPTSSA	B2	12.8781	100	77.7185	61.9767	49.011
SRI	B2	36.3316	100	68.8191	74.8195	72.4898
STIM1	B2	54.3712	69.6732	100	87.8941	46.1368
STT3B	B2	52.4251	100	91.3056	89.2911	92.6849
SYAP1	B2	60.813	93.1158	93.042	100	77.4782
TAF13	B2	43.1737	70.847	100	79.4462	58.1217
TBX3	B2	39.2804	84.4048	100	74.9874	67.2745
TCEAL3	B2	67.6381	97.8204	100	88.7177	52.2785
TCEB2	B2	59.3828	82.733	91.3434	100	67.4512
TFPI	B2	11.0208	56.3024	100	58.9268	74.0384
TFRC	B2	31.4893	61.5885	100	70.9219	49.287
TGM2	B2	21.2018	100	66.0137	59.515	28.5242
TGOLN2	B2	47.7787	73.0131	100	74.019	60.8965
TIMM17A	B2	47.3659	98.7351	100	81.4962	61.3824
TIMP1	B2	40.6963	80.7108	100	74.7622	72.6833
TIMP3	B2	13.0734	80.8638	100	66.2411	18.0959
TMEM167A	B2	48.207	100	99.1144	99.7718	79.3384
TMEM45A	B2	19.1785	100	73.7008	53.717	28.7435
TMEM87A	B2	60.4288	100	82.0157	87.4516	76.581
TMF1	B2	45.3153	82.5591	100	90.4703	74.0843
TMX1	B2	33.3884	100	93.0559	61.3676	47.9542
TMX3	B2	46.7085	75.5545	100	66.9243	43.6043
TMX4	B2	45.7143	100	93.4345	70.2222	52.9172
TNFRSF1B	B2	25.1293	91.5032	100	74.3292	11.4073
TSPYL2	B2	66.3171	81.5896	100	65.4164	58.1985
TXN	B2	62.5088	100	99.9183	96.3612	95.9489
UBA52	B2	78.1995	65.2666	100	65.7158	61.2775
UBE2L6	B2	55.6845	63.1597	100	75.2273	53.2493
UFM1	B2	77.6911	83.3118	100	72.133	79.8264
UQCRQ	B2	75.6346	75.9959	100	74.1695	56.776
USP15	B2	59.7417	100	91.885	99.1801	63.5901
UTP23	B2	36.3926	100	88.9693	84.8428	68.6993
UTP3	B2	57.2862	92.1789	90.5981	100	72.8336
VCAN	B2	35.2482	100	91.3168	71.2228	58.4375
VIM	B2	62.7331	99.9338	100	95.304	57.1046
VPS26A	B2	61.0345	100	79.2792	83.0764	80.8493
VPS29	B2	61.1525	96.8913	79.3879	100	71.3172
WT1	B2	36.0055	99.0816	100	76.2639	80.8656
WWTR1	B2	39.0493	93.028	100	62.0013	54.1085
YIPF5	B2	43.616	100	80.4055	61.9853	59.967
YIPF6	B2	50.0618	100	90.6706	90.8328	87.4775
ZCCHC17	B2	54.9673	100	88.0719	78.6054	86.7385
ZEB1	B2	27.7353	100	94.249	87.9944	74.3855
ZNF330	B2	23.9934	89.7037	100	67.5316	37.6759
ZNF331	B2	13.1657	65.7731	100	54.6922	17.0599
ABCA8	C1	11.8926	48.1505	100	83.7264	93.2131
ADAMTS2	C1	25.716	60.6495	71.4185	100	55.3757
ADI1	C1	46.3388	76.3231	100	81.8685	96.4343
ADK	C1	34.576	54.3175	66.1594	100	85.0325
ANXA1	C1	37.9924	44.2144	89.6288	100	87.6418
APBB2	C1	40.9622	55.9915	81.3083	100	85.9289
APOO	C1	3.99147	52.69	85.2882	100	58.316
ARF1	C1	43.2311	74.3095	80.3721	100	79.0739
ARL6IP5	C1	29.8191	59.4208	82.3672	100	79.2534
ARL8B	C1	44.1933	76.6658	83.5762	100	78.7808
ARPC2	C1	50.343	87.5096	78.0007	100	69.8262
ASAH1	C1	35.655	70.5104	75.3649	100	99.9566
ATF6	C1	60.884	63.739	73.2347	100	86.6847
ATP13A3	C1	20.9704	31.7717	93.1078	100	50.558
ATP5H	C1	59.6063	57.0879	75.448	100	55.9605
ATP5J	C1	62.185	77.0757	78.2048	100	93.1011
ATP5L	C1	64.1401	61.7935	72.2481	100	59.481
ATP6V0E1	C1	27.5654	46.7034	65.7326	100	81.5899
ATP6V1G1	C1	47.2574	83.1487	91.7297	99.8894	100
B4GALT4	C1	33.4359	43.3332	54.0023	100	36.2016
BHMT2	C1	31.9072	52.9067	93.4684	100	55.5964
BTBD3	C1	11.0007	59.9304	92.2574	100	41.1953
BTN2A1	C1	49.2797	64.1828	86.0243	100	92.3925
C11orf96	C1	7.698	63.6264	100	89.7207	83.5536
C19orf10	C1	30.9765	49.7878	67.9175	100	86.428
CAB39L	C1	4.27093	34.9735	81.0545	100	85.709
CALM2	C1	69.9833	67.2335	73.9912	100	72.3087
CD151	C1	61.1985	91.5073	83.7278	100	76.4314
CD164	C1	47.5591	98.3815	78.6374	95.3686	100
CD46	C1	44.3562	75.3933	74.0026	100	95.3749
CD59	C1	33.3658	78.9916	100	91.6204	90.1476
CDKN1C	C1	3.09259	22.232	54.7221	100	78.0433
CEBPD	C1	21.1012	67.7113	100	96.8679	63.2582
CEP44	C1	17.3521	66.7645	98.9443	100	68.3791
CITED2	C1	44.9212	45.8036	67.8484	100	68.7376
CLEC2B	C1	26.2911	52.1452	100	78.6871	55.9436
CLEC2D	C1	2.40126	17.2274	45.3102	100	50.4113
CLN5	C1	32.6326	75.5243	75.087	100	91.2351
CLTB	C1	59.5669	49.1805	79.8527	100	56.4956
CNR1	C1	0.882434	72.6036	73.7559	100	67.4332
COL14A1	C1	16.0296	84.5426	70.1126	100	68.1826
COL7A1	C1	49.2445	57.6707	86.5537	100	53.7041
COMT	C1	47.801	53.6439	66.1736	100	75.0565
COX6C	C1	47.5734	44.5122	84.5068	100	83.9465
CPEB4	C1	23.5234	54.4106	79.5552	100	93.5677
CRYAB	C1	13.8379	46.7508	61.1561	100	19.7939
CTSL	C1	15.2487	31.7381	69.9323	100	63.1883
DAD1	C1	31.6561	71.3709	86.097	100	84.705
DBI	C1	64.4622	61.803	91.4655	100	67.8335
DDX24	C1	60.5813	60.1688	79.9218	100	84.2665
DHX36	C1	47.3539	75.3223	75.1036	100	92.5619
DIXDC1	C1	58.8768	72.5188	70.1101	100	67.7446
DKK1	C1	2.36216	67.5009	77.3205	100	55.603
EDNRB	C1	1.45552	27.6552	61.941	100	42.1752
EGFR	C1	61.6301	76.375	78.035	100	49.9063
EMC4	C1	58.3677	83.3769	77.6814	100	83.4635
EMC7	C1	22.9382	57.7106	70.7521	100	60.4023
ENPP1	C1	3.1845	56.1264	79.5416	100	37.7637
ERLEC1	C1	37.8297	65.5887	83.6207	100	79.441
F2R	C1	31.054	46.4101	62.2155	100	78.1216
FAM134B	C1	8.25019	41.1868	78.3186	100	92.9952
FAM69A	C1	48.1683	46.1953	76.3598	100	61.1143
FAM89A	C1	6.21897	35.5352	66.4033	100	69.8792
FERMT2	C1	20.5565	42.1399	53.9869	100	47.7601
FKBP2	C1	65.7127	69.6393	100	97.0156	82.0607
FKBP5	C1	8.16611	88.9207	70.5588	100	89.1214
FKBP7	C1	28.3141	98.7372	89.0642	91.7331	100
FNDC3B	C1	49.648	65.0687	92.4298	100	90.0057
FOSL2	C1	28.1602	41.8269	80.1914	96.2764	100
FTL	C1	13.591	28.4344	63.0353	100	79.6916
FUCA2	C1	46.1944	66.9501	85.347	100	75.7765
GADD45G	C1	0.727099	15.1151	79.1303	88.0143	100
GALNT15	C1	1.24375	14.695	62.0614	100	77.005
GLRX	C1	15.9476	48.2537	80.0148	100	42.287
GNAI1	C1	40.6456	34.6831	65.9599	100	61.3114
GNAS	C1	46.6154	81.8299	85.4049	100	78.961
GPR155	C1	3.97829	13.971	26.3573	100	60.5534
GSTO1	C1	46.7333	53.6064	67.7229	100	86.8357
HAND2	C1	14.4054	52.6437	77.1189	100	82.4924
HAND2-AS1	C1	15.1412	73.3058	73.0546	100	76.161
HLA-E	C1	72.0688	81.7836	97.9542	100	91.8399
HM13	C1	41.5407	69.2828	77.4472	100	88.3738
HSD11B1	C1	0.795262	34.9768	49.2844	100	35.1126
HSPB6	C1	20.0158	65.9254	65.733	100	37.0705
IGFBP6	C1	70.429	69.1241	100	85.0885	94.2421
IL10RB	C1	46.6599	65.1124	84.5886	100	67.4863
IL6ST	C1	60.7171	92.4782	93.2194	100	90.4064
INSR	C1	20.5877	52.8797	68.1872	100	96.4948
ITFG1	C1	46.0966	93.9877	77.3388	100	94.1167
ITGA1	C1	68.3453	44.3263	52.9023	100	62.8218
ITPR2	C1	42.6544	39.7185	55.7544	100	79.0011
KALRN	C1	26.1596	61.4386	85.3593	100	63.7347
KDR	C1	4.90003	22.2651	52.0792	100	56.3642
KIAA1033	C1	51.6705	84.4695	65.2745	100	89.281
KRT10	C1	44.5135	67.69	88.8909	100	84.2946
LARP4	C1	36.9231	66.1682	66.0416	100	72.5405
LAYN	C1	31.1342	49.2909	87.9549	100	39.1539
LEPRE1	C1	36.7819	79.2367	78.2943	100	96.4994
LEPROT	C1	66.4498	96.1812	100	96.8052	98.5248
LEPROTL1	C1	17.2191	64.9385	81.2089	100	80.3087
LGALS1	C1	72.6281	77.0023	85.8393	100	93.1481
LGALS3	C1	38.0851	74.215	95.7805	100	71.7121
LGALS8	C1	64.3154	65.3068	84.234	100	94.6654
LMAN2	C1	35.6857	52.4274	64.5807	100	75.8433
LRPAP1	C1	12.2986	45.9633	73.0524	100	88.2639
LRRC58	C1	49.3695	71.9863	89.1173	100	79.506
LSAMP	C1	9.50957	78.2551	75.6182	100	65.2043
MAGED2	C1	43.73	47.674	60.0099	100	77.8583
MAGT1	C1	27.4239	78.2104	78.3156	100	78.2333
MANF	C1	23.765	76.5214	92.9504	100	69.6009
MAOA	C1	2.31002	34.6097	82.839	100	72.1302
MAP1B	C1	52.1534	76.8755	87.7649	100	83.441
MAP3K5	C1	20.7716	44.7145	85.6711	100	99.677
MAPK14	C1	30.2595	35.1098	69.3534	100	83.5955
MCC	C1	28.0428	64.9466	93.5459	100	97.6438
MCFD2	C1	19.6045	45.8914	65.0323	100	58.3421
MDM1	C1	8.99788	52.9782	65.8487	100	35.2359
MESDC2	C1	51.3574	58.1801	88.1448	100	77.4467
MGST1	C1	10.8941	49.6008	81.9645	100	45.7236
MRPL33	C1	76.5287	41.9756	61.6392	100	64.9428
MT-CO3	C1	67.7127	100	86.674	97.5802	98.26
MTR	C1	22.1835	65.5747	86.6079	100	99.5197
MTUS1	C1	58.4821	69.4072	100	88.498	92.4639
MXRA7	C1	43.449	57.5334	87.4912	100	91.9086
NCOA7	C1	79.4546	56.1161	100	95.173	89.1878
NDUFS1	C1	63.2555	75.5684	84.0082	100	72.3605
NEAT1	C1	40.9518	45.8893	100	94.2812	72.8282
NNMT	C1	52.711	61.198	56.3907	100	46.9164
NUDT9	C1	44.7715	75.3163	100	98.7183	77.067
OAZ1	C1	50.6127	78.6752	82.5422	100	92.5643
OCIAD1	C1	39.252	89.0209	84.1069	100	82.4437
OSMR	C1	49.454	71.5333	67.9671	100	70.9245
OST4	C1	56.0971	61.82	79.6139	100	84.4537
OSTF1	C1	10.9722	54.7449	79.0715	100	77.1241
PCDH20	C1	1.17254	31.9865	85.9877	100	14.8665
PDGFD	C1	24.9569	63.1178	100	73.5473	99.7814
PGK1	C1	43.568	100	76.3956	93.6045	92.2102
PGRMC2	C1	52.7842	50.1673	66.7453	100	74.7597
PHLDB2	C1	49.5151	55.3002	100	78.9739	63.101
PLAUR	C1	18.6937	39.7477	79.6498	100	82.3487
PLCL1	C1	7.91683	68.3668	78.3953	100	56.296
POLR2L	C1	57.7922	49.7188	75.7279	100	65.9843
POMP	C1	84.7648	77.3467	81.4163	100	66.4331
PON2	C1	30.6349	58.038	71.3298	100	97.5443
PPAP2A	C1	33.1094	41.2776	45.1253	100	52.6162
PPAP2B	C1	5.56313	43.1327	49.4689	100	56.8174
PPIB	C1	37.9125	62.1775	81.0005	100	78.2801
PPP1R7	C1	55.6917	69.6172	67.8782	100	68.0256
PSMB6	C1	53.1825	77.2555	79.6344	98.3293	100
PSMD10	C1	39.6279	79.7386	78.8448	100	81.6964
PTPN13	C1	25.5371	69.6812	91.0751	100	81.5365
QPRT	C1	35.6571	45.6549	71.3946	100	72.4186
RAB1A	C1	46.0809	96.2977	88.1103	100	94.0084
RAD23A	C1	85.1884	62.4944	79.0104	100	68.8477
RALB	C1	66.485	79.885	91.8913	100	73.0958
RBMS1	C1	48.7629	52.4083	100	92.6931	88.2755
RCAN1	C1	39.5748	44.046	71.5098	100	63.3602
RCN2	C1	50.7935	89.7009	80.134	85.035	100
RDH11	C1	56.8056	86.1888	75.8962	100	79.4555
REN	C1	26.3059	39.5163	100	94.7234	52.3497
REXO2	C1	35.4636	69.5745	74.5328	100	75.7043
RGCC	C1	4.62238	13.1754	31.3632	100	29.2101
RNF13	C1	29.7313	59.9404	86.3848	100	64.6169
ROCK2	C1	29.5689	62.8709	63.1933	100	84.5311
RORB	C1	12.2852	81.9005	89.9376	100	77.3809
RP1-78O14.1	C1	23.1737	49.5092	100	83.5958	63.3847
RPN2	C1	37.0361	80.9238	73.9737	98.6545	100
SAMD9L	C1	37.0653	54.7734	76.8979	100	78.561
SAT1	C1	7.82205	63.5068	99.0355	90.5646	100
SBDS	C1	66.8986	82.8836	85.7611	100	69.9989
SCARA5	C1	0	27.6005	76.9886	100	55.9792
SDF4	C1	53.3239	67.136	100	98.9817	87.5964
SEC11C	C1	36.9764	35.5587	63.5949	100	67.8658
SEC31A	C1	63.6695	100	78.0771	98.0868	93.1086
SEC61B	C1	48.9724	87.3651	99.4518	100	91.7116
SELK	C1	57.1951	98.4967	94.6612	100	93.4185
SELM	C1	36.4351	73.9463	62.777	100	71.471
SEMA3A	C1	4.88969	10.5776	59.024	100	81.3411
SERF2	C1	78.6794	72.7322	92.2692	100	67.4544
SERINC1	C1	51.2994	85.829	100	95.5773	96.5984
SERP1	C1	31.6497	82.4116	92.9335	100	87.2486
SIL1	C1	42.8585	56.4684	100	99.9208	58.4577
SLC1A1	C1	10.1988	23.9347	53.2077	100	59.7582
SLC2A1	C1	35.1056	44.2716	89.9496	92.6666	100
SLC2A10	C1	41.3551	70.5176	76.9676	100	81.6675
SLC7A2	C1	9.28652	36.9749	100	74.1004	71.1698
SLC7A8	C1	3.64943	34.3159	46.213	100	63.9194
SPARCL1	C1	16.3449	68.7816	68.588	100	36.3627
SPIRE1	C1	56.3841	67.134	100	95.9074	84.3233
SPON1	C1	9.53399	42.668	100	82.1806	56.7317
SRPR	C1	40.3857	73.4716	100	88.5386	75.454
SSR4	C1	58.3234	68.038	100	84.6687	93.965
SST	C1	0.120196	33.5848	100	62.6907	62.3329
ST3GAL5	C1	19.543	54.4835	71.1512	100	90.7602
STAMBPL1	C1	35.0672	61.9876	100	88.503	96.0535
SUCO	C1	29.0652	65.541	87.8021	100	79.3462
SYTL4	C1	34.5226	84.3988	94.1426	100	98.314
TAF7	C1	63.1107	85.1311	88.8615	97.8308	100
TANK	C1	38.3165	64.2553	76.625	100	61.847
TBC1D2B	C1	45.463	76.4774	100	85.6509	82.7528
TBL1X	C1	53.7588	78.2503	88.5219	94.1634	100
TCEB1	C1	67.3723	85.699	87.5424	100	95.1204
TMBIM6	C1	45.3383	87.3306	85.4455	89.7084	100
TMED10	C1	31.1526	76.9239	85.7422	97.8614	100
TMEM132B	C1	9.92573	54.4685	84.3027	100	77.4573
TMEM14C	C1	57.3025	72.44	79.3431	100	71.6932
TMEM165	C1	50.5728	74.3343	64.0405	100	82.1083
TMEM66	C1	14.3752	52.9737	74.0477	100	77.7707
TPM3	C1	63.131	76.0631	90.7344	100	84.2726
TSPAN5	C1	31.8823	59.9088	68.2695	100	72.6945
TSPO	C1	43.0556	49.2789	100	89.3702	72.6098
TXNDC12	C1	47.6646	66.9335	81.1341	100	81.8873
TXNDC15	C1	60.027	91.8696	97.7724	100	89.3617
UBB	C1	48.1387	66.2827	74.9636	100	95.792
UBE2B	C1	61.3816	86.6337	100	90.8403	97.817
UCHL1	C1	33.0234	52.1414	88.2219	100	90.9861
UQCR10	C1	43.5296	55.6382	64.4297	100	58.6127
USP46	C1	23.2077	57.4625	81.7875	81.3993	100
VAPA	C1	51.7584	74.956	78.5399	100	78.9605
VIMP	C1	23.6878	58.9618	82.3081	100	70.7391
WASF2	C1	84.5638	77.9304	82.9651	100	67.4434
WBSCR22	C1	46.9647	69.5135	100	99.2746	75.3145
WIPI1	C1	20.5211	43.8689	68.0686	100	73.8511
WNT4	C1	3.93429	60.2428	93.7017	100	55.8999
YME1L1	C1	59.9322	90.8568	88.7296	100	86.4705
ZFYVE16	C1	54.2587	83.4387	78.1937	100	77.4109
ABI3BP	C2	1.13008	2.18101	7.24946	47.4352	100
ABLIM1	C2	11.9325	12.9456	22.2556	48.3238	100
ADAMTS5	C2	30.7898	26.7897	54.2222	54.2128	100
ADD1	C2	77.7943	79.2328	68.3229	89.8275	100
AK3	C2	62.3696	59.7655	67.3229	72.942	100
AKAP9	C2	52.5629	34.522	40.9912	55.5639	100
APOD	C2	8.68475	11.7617	38.9566	93.8789	100
APOE	C2	10.6331	7.82218	35.3775	75.7634	100
ARL6IP1	C2	37.3521	39.3269	47.3335	71.5308	100
ARMC9	C2	55.6347	20.1509	37.2156	73.0571	100
ASCC3	C2	57.6219	46.8904	68.775	100	93.0423
B2M	C2	69.7716	80.527	88.6216	85.2445	100
BAMBI	C2	20.6723	14.1287	34.6183	47.2657	100
BCAP31	C2	45.3661	53.0948	62.7529	95.3568	100
BICD1	C2	57.8084	61.9044	70.0699	100	96.9081
BLOC1S6	C2	68.1364	73.2102	82.6309	95.0446	100
BNIP3L	C2	61.1919	79.8702	70.1828	67.524	100
BSG	C2	39.489	44.6528	61.3151	91.0089	100
C1S	C2	63.6493	80.1586	70.8711	69.6446	100
C5orf24	C2	54.2245	85.3568	74.8473	72.1566	100
CAMSAP2	C2	73.6911	73.0241	69.4226	94.2478	100
CAPN7	C2	56.7696	64.7055	62.2429	100	97.6355
CCNG2	C2	38.1498	27.8579	42.0957	57.7974	100
CCT5	C2	72.4858	75.5817	64.1715	100	89.9113
CERK	C2	28.4129	28.8318	40.3814	69.9126	100
CFH	C2	25.7246	29.7852	49.4579	79.2928	100
CFL1	C2	63.3518	85.9636	62.033	73.6051	100
CHMP2B	C2	70.7232	57.9625	81.4674	89.6211	100
CLSTN2	C2	22.0428	71.8993	63.0695	72.7346	100
CLU	C2	11.2311	4.00299	14.786	32.5705	100
CREG1	C2	26.9303	29.9017	49.662	90.9371	100
CRNKL1	C2	47.9715	47.7737	61.3241	64.7942	100
CSGALNACT2	C2	49.8667	53.9707	75.4956	79.8807	100
CST3	C2	27.5709	59.3067	58.2685	74.0834	100
CTSB	C2	33.9985	37.1097	53.1116	72.3142	100
CTSK	C2	30.787	16.4187	24.7927	30.3258	100
DAXX	C2	65.2878	45.3366	50.0853	68.4825	100
DCBLD1	C2	62.8529	52.2093	74.5292	94.9426	100
DCN	C2	6.67019	16.671	40.6689	80.2811	100
DDHD1	C2	36.921	36.8482	33.9374	64.3934	100
DDX17	C2	60.6081	88.9501	72.9892	88.936	100
DLGAP4	C2	53.6667	66.904	63.1564	83.6041	100
DST	C2	69.4863	72.1021	78.0061	76.7469	100
DYNC1LI1	C2	57.9294	57.2592	61.9585	100	83.5626
DYNLT3	C2	62.0669	59.0604	66.969	72.2443	100
ECE1	C2	38.8052	54.6948	84.7833	73.7376	100
EFEMP1	C2	5.63398	24.3901	28.118	47.7681	100
EGR1	C2	77.1881	66.4497	79.5527	92.8368	100
EIF2AK1	C2	71.6948	71.5181	70.8032	91.2752	100
EIF2AK2	C2	59.9133	43.6388	52.5376	75.0524	100
EIF5	C2	81.925	71.9309	100	98.8757	99.2894
EMILIN2	C2	46.6382	74.4963	86.328	79.9798	100
ERV3-1	C2	20.0448	13.936	20.6401	41.1214	100
FAM213A	C2	10.1365	14.3728	38.0455	80.3297	100
FBN1	C2	26.8561	52.8694	55.9978	78.2634	100
FBXO32	C2	33.9729	19.5948	26.1897	32.1359	100
GJA1	C2	80.5301	69.8178	84.6091	100	91.0077
GLUL	C2	18.8293	53.6364	62.3474	70.1901	100
GPNMB	C2	57.8508	41.8427	41.5853	56.5304	100
GPRC5B	C2	24.9241	32.4956	48.3669	89.7443	100
GRAMD3	C2	48.9772	38.0726	50.9473	100	91.5396
GRN	C2	68.2011	53.9766	70.7599	73.5048	100
GSTP1	C2	51.1912	68.8704	71.7877	87.8409	100
H3F3B	C2	74.2576	90.8374	77.4348	72.3568	100
HAP1	C2	23.3586	25.5995	32.541	41.1574	100
HMGN3	C2	16.6423	39.1462	57.682	79.8335	100
HTR2B	C2	46.3839	20.817	40.1682	100	99.3444
IFI27	C2	21.4214	14.6544	36.212	100	99.9621
IFI6	C2	14.538	18.0961	22.7428	38.9757	100
IFIT3	C2	46.1364	15.9729	32.9742	52.8101	100
IFITM3	C2	55.9204	66.9149	61.6444	80.1272	100
IFNAR1	C2	40.2809	47.5869	52.2617	92.7773	100
IGFBP1	C2	0.0769255	3.19772	27.9362	70.4056	100
IGFBP7	C2	48.5258	62.1648	68.9444	84.0668	100
IL1R1	C2	9.04694	38.1499	46.7526	92.8297	100
IP6K2	C2	47.8844	42.3461	44.6642	69.2315	100
IRS1	C2	34.1609	43.5604	59.5001	65.786	100
ISG15	C2	28.5917	10.2848	30.7256	60.5144	100
JAK1	C2	84.6607	79.2881	72.8802	89.555	100
KAT6B	C2	52.7579	40.5989	36.8579	66.1069	100
KCND2	C2	8.05783	13.7082	28.2546	34.7756	100
KCNQ1OT1	C2	18.6998	30.0336	49.4827	73.7783	100
KIAA1199	C2	26.6547	1.11626	10.3492	29.3843	100
KIAA1217	C2	12.0597	32.1027	33.4343	100	92.1036
LEFTY2	C2	0.286016	4.53492	21.3987	60.1594	100
LIMCH1	C2	30.6471	42.9776	70.8049	69.174	100
LOX	C2	47.6049	29.5545	29.1087	45.2747	100
LUM	C2	5.51126	17.9405	34.6415	86.4532	100
MAOB	C2	8.88567	32.6465	39.2848	73.2449	100
MAP3K4	C2	56.3211	38.115	56.8009	75.8617	100
METAP2	C2	53.3785	53.7126	73.2511	99.3786	100
METTL9	C2	62.8688	60.0573	58.6817	83.2034	100
MFAP4	C2	55.0814	81.8585	77.3374	88.3646	100
MGEA5	C2	73.6383	65.2962	63.5763	81.8449	100
MMP2	C2	52.9157	33.4462	37.1521	56.7695	100
MRAS	C2	60.5089	49.5828	69.2605	100	93.2073
MRPS6	C2	49.2363	43.2344	48.5476	74.7258	100
MT-ND4	C2	70.0234	81.7053	62.1528	84.0361	100
MUM1L1	C2	3.75466	54.6545	60.3756	71.5085	100
MX1	C2	36.0648	7.48646	21.581	46.6795	100
MXRA8	C2	53.1487	45.6141	41.1257	71.2107	100
MYO10	C2	50.4775	44.4705	42.1671	64.1659	100
MYO1E	C2	75.6141	59.1285	68.5558	76.0525	100
MYO5A	C2	39.0064	34.1705	54.2514	70.8874	100
NDRG1	C2	60.1031	55.6782	92.7237	92.0128	100
NDUFA4	C2	65.2963	69.9423	62.9558	85.8548	100
NFE2L1	C2	64.8069	62.152	87.0543	75.3033	100
NID2	C2	15.3526	15.8878	30.5738	77.4502	100
NPC2	C2	24.7074	17.9324	24.225	63.141	100
NUCB1	C2	53.1004	53.948	81.3751	82.7617	100
OLFML2B	C2	25.8967	21.6402	37.1583	60.7946	100
OS9	C2	73.583	80.3145	95.877	91.5183	100
PAM	C2	71.4059	51.9738	67.1006	80.853	100
PAPPA	C2	32.5313	28.4982	57.126	64.595	100
PARP4	C2	33.8184	38.505	39.2206	74.1481	100
PARP9	C2	44.3703	53.5775	43.7444	86.0078	100
PBXIP1	C2	33.8209	34.1786	54.0983	72.0315	100
PDCD6IP	C2	46.8187	60.5965	85.9184	75.5945	100
PDE4B	C2	22.7522	28.4292	47.7936	54.9779	100
PDGFRA	C2	49.2715	60.9016	74.835	83.7568	100
PHACTR2	C2	43.5742	27.5538	46.8294	71.7297	100
PHIP	C2	38.7911	41.0098	52.2463	83.5932	100
PIK3R1	C2	57.3925	48.5327	44.9883	79.9943	100
PLA2R1	C2	55.6425	57.2919	82.2705	82.1709	100
PLAGL1	C2	4.13229	18.8825	41.0378	87.4787	100
PPFIA1	C2	26.856	29.0818	42.6753	100	82.5673
PPM1K	C2	40.6024	60.1188	70.9163	86.5781	100
PRDM1	C2	31.3931	53.7429	72.1134	96.9062	100
PRL	C2	0.334901	9.36663	35.759	100	90.7269
PRLR	C2	10.6588	20.0017	33.8254	100	93.425
PRRC2B	C2	63.7616	41.2218	50.5559	64.2645	100
PSAP	C2	64.6383	50.3643	57.3794	75.2156	100
PSMD2	C2	62.4143	69.6398	82.1955	83.789	100
PTPLAD1	C2	50.0601	58.5192	57.5162	76.3638	100
PTPN1	C2	81.0395	62.6069	62.288	100	91.7222
PTTG1IP	C2	63.9144	35.9713	61.6157	92.7608	100
RAB11FIP1	C2	6.8515	2.10463	15.6524	100	91.7897
RAB18	C2	48.2394	51.0125	61.5845	100	97.3216
RAB31	C2	56.2701	68.6691	82.8854	86.5686	100
RBP1	C2	22.662	25.983	50.852	89.4555	100
RFTN1	C2	54.0782	53.274	62.9536	61.4508	100
RNF19A	C2	44.082	43.6527	47.6621	80.6087	100
RP3-428L16.2	C2	10.1771	18.6076	42.2236	46.2544	100
RTN3	C2	46.1212	66.061	66.395	73.319	100
RXFP1	C2	20.3764	8.57926	19.0899	63.0108	100
SAMD9	C2	26.1771	32.5633	52.1909	67.2763	100
SCPEP1	C2	18.1151	31.1285	47.6101	61.9217	100
SECISBP2L	C2	37.2868	45.025	49.0048	77.7854	100
SEPP1	C2	54.291	57.9281	64.363	70.093	100
SERPING1	C2	48.2902	45.6128	66.1084	100	97.4456
SESN3	C2	45.6171	50.7529	45.8723	56.6752	100
SESTD1	C2	32.616	45.2564	67.7316	94.6096	100
SKIL	C2	58.8998	40.1804	48.2347	65.695	100
SKP1	C2	50.8163	68.0227	84.3716	89.3186	100
SLC1A2	C2	12.782	9.72914	21.0344	74.3095	100
SLC39A6	C2	37.3677	58.5235	70.8448	81.7966	100
SLC40A1	C2	11.1947	12.6979	37.2768	75.6452	100
SLC5A3	C2	22.2421	20.5559	32.8876	52.9571	100
SNCA	C2	7.25404	11.8293	25.1287	44.8504	100
SNX9	C2	56.4671	44.8572	51.8834	61.6644	100
SOD2	C2	45.8355	22.0297	51.3185	75.8696	100
SPON2	C2	51.7797	35.5907	50.3884	72.6578	100
SPTBN1	C2	55.4287	74.1602	75.1531	100	99.4077
SSR2	C2	31.0186	51.0747	57.8187	100	96.8281
ST3GAL1	C2	45.9398	55.4565	80.8612	76.234	100
STAT1	C2	48.2725	33.8285	55.4628	77.7323	100
TCF7L2	C2	73.4819	43.6851	73.0732	100	97.4168
THSD7A	C2	2.46549	16.9552	47.1664	97.1674	100
TIA1	C2	63.7015	74.8955	59.101	70.5315	100
TMEM50A	C2	56.834	84.8146	80.2371	92.4216	100
TMEM57	C2	70.3201	53.803	65.5745	76.232	100
TMEM59	C2	26.019	67.8204	62.5201	79.0687	100
TMEM87B	C2	27.7617	31.1461	41.6007	56.0206	100
TNFAIP2	C2	59.1806	45.0147	60.8438	91.981	100
TPST1	C2	20.6551	34.5548	58.0698	100	92.9286
TSG101	C2	47.3375	74.6594	56.5532	81.78	100
TSIX	C2	60.4173	54.0087	51.637	71.3359	100
TTC17	C2	66.0852	88.6142	71.9148	94.6079	100
TTC3	C2	64.0358	79.232	61.0605	75.973	100
TUBA1A	C2	56.9541	46.3546	52.0492	64.9897	100
UBC	C2	82.307	58.596	65.5844	98.0347	100
UBE2H	C2	70.0047	78.7077	72.1533	68.1094	100
UBXN4	C2	56.795	71.804	68.3926	83.6916	100
UFD1L	C2	43.499	60.1519	72.3297	99.7394	100
VMP1	C2	57.0994	76.421	90.3247	79.129	100
VPS41	C2	55.4092	54.2549	67.7861	74.6135	100
WIPF1	C2	17.1825	23.0786	48.5245	100	83.4653
XIST	C2	39.3002	56.0153	46.5304	78.6615	100
XRN2	C2	64.3002	67.8689	67.1116	79.3071	100
YAP1	C2	51.2367	66.202	62.6067	69.1953	100
ZCCHC6	C2	38.2245	35.983	58.9694	100	93.3302
ZFAND5	C2	56.2541	32.0887	53.1264	100	81.9825
ZFAND6	C2	44.4206	69.9438	69.6961	100	99.4091
ZNF117	C2	18.4565	11.3068	20.7152	49.5429	100
ZNF804A	C2	4.78636	9.65672	31.2993	89.3792	100
ABCA9	D	41.3629	2.26104	10.7121	14.21	100
ADAR	D	80.6008	53.3255	51.8193	67.0729	100
AEBP1	D	100	33.2295	26.4153	35.4217	72.7554
AHNAK2	D	94.8743	48.5067	34.8688	97.7182	100
ALDH1A1	D	86.9006	22.1704	50.176	46.8178	100
ANKLE2	D	100	66.6896	60.4702	96.9561	94.829
ANKRD11	D	100	63.1111	62.459	83.9862	96.6694
ANKRD28	D	100	39.7002	85.2805	74.6871	94.9152
ANTXR2	D	100	79.6909	70.8047	78.8709	94.1083
APLP2	D	87.7717	73.3834	73.4849	67.3061	100
ARHGEF12	D	88.0852	73.239	68.4787	86.2932	100
ARID4A	D	100	71.5201	65.0412	53.9166	98.5336
ARID4B	D	90.889	74.3827	85.2198	71.8741	100
ARID5B	D	100	32.4784	43.408	47.4785	71.1991
ARPC1B	D	100	32.6209	46.9466	71.3987	71.481
ASAP1	D	91.5639	73.848	58.6395	90.6219	100
ATN1	D	84.088	69.4931	64.9942	80.657	100
ATRX	D	92.9776	87.5877	72.7138	80.4524	100
BAZ2B	D	76.3255	54.1659	65.2087	61.1795	100
BPTF	D	83.6645	64.8397	63.6183	72.5623	100
CAPZB	D	100	64.2705	60.6988	75.1737	83.7953
CBX1	D	100	49.7468	36.8691	56.9865	84.8685
CFI	D	70.9058	74.5019	63.4977	54.227	100
CFL2	D	100	55.9865	70.2418	94.7055	87.8485
CHD4	D	100	80.9779	74.3851	77.1466	93.3582
CHMP4B	D	88.7048	68.992	88.0953	78.6611	100
CKAP5	D	98.0736	81.7651	50.8285	77.3838	100
CTCF	D	100	61.0105	48.7901	56.3769	78.7076
CTNNAL1	D	89.7822	46.3813	52.0262	67.4061	100
CTNND1	D	100	56.9505	56.1409	64.4167	93.3676
CTSA	D	100	56.9283	64.3472	76.9319	96.7676
CTSD	D	100	48.6386	53.6077	78.7788	89.6678
CTTNBP2NL	D	100	48.6477	36.0147	52.9883	73.833
CYB5R3	D	100	62.1255	63.4717	79.5564	85.4617
DCAF5	D	100	48.8259	70.0993	45.7147	85.0707
DDB1	D	100	51.1345	58.94	55.2751	88.0517
DHRS3	D	100	31.4183	45.3157	67.9338	81.614
DIO2	D	30.1149	5.61752	5.2166	13.0694	100
DPYSL2	D	74.3774	78.6361	67.8189	59.2641	100
DSE	D	71.1466	55.0003	44.7528	56.7156	100
DYNC1H1	D	76.9124	67.4709	59.8344	75.9937	100
EIF4G2	D	80.1316	79.9344	70.2702	77.5882	100
ELK3	D	100	32.0206	39.6022	43.6612	90.9902
EPS8	D	68.4351	36.952	49.2074	65.3126	100
ETS2	D	70.9026	27.509	30.9247	69.5988	100
FAM50A	D	100	51.2917	73.6495	92.8119	81.5206
FAP	D	54.231	25.9039	35.1883	50.919	100
FARP1	D	100	41.3673	39.8202	50.9158	71.2201
FNBP1L	D	81.9708	40.8389	42.2833	52.9099	100
FOXP1	D	100	22.7722	45.6087	45.6985	85.1567
FTH1	D	77.0496	29.3111	45.0081	67.8685	100
GADD45A	D	72.6976	34.9557	35.3767	43.2194	100
GNB5	D	88.1102	61.3996	72.6958	76.7357	100
GOLM1	D	75.3318	79.8665	75.361	55.7939	100
HDAC2	D	100	88.3444	68.8341	62.1813	97.0361
HDGFRP3	D	91.1418	85.5953	65.7489	56.3067	100
HMGN1	D	100	75.5582	72.6154	61.0018	90.0438
HSBP1	D	80.7532	64.9761	57.3764	70.1048	100
HTRA1	D	100	53.6502	36.0869	38.012	90.8267
IER3	D	100	6.42975	23.1066	31.5713	89.9691
IGF2	D	100	33.2682	59.8299	38.5386	80.1232
INHBA	D	62.6046	13.1352	27.7918	36.7181	100
ISCU	D	100	51.0376	76.8421	95.0819	97.8681
ISLR	D	91.7094	61.7408	80.7436	85.4581	100
ITM2B	D	100	59.108	64.8873	67.7039	92.2107
JMJD1C	D	89.8798	66.7351	82.7373	62.9886	100
JMY	D	100	42.5699	38.4975	32.4804	86.3134
KDM1A	D	100	92.9044	57.0332	64.9131	91.3783
KDM5B	D	100	70.6564	68.478	66.2587	94.0984
KIDINS220	D	87.2946	61.6412	67.2983	76.0487	100
KIF13A	D	75.3322	51.1552	43.1272	68.0271	100
LRP10	D	100	51.7771	46.9852	57.693	78.4466
LRRFIP1	D	90.5194	63.7069	52.3284	95.0259	100
LUZP1	D	100	63.6227	58.5817	64.4191	85.3802
MAP1LC3B	D	100	53.3458	73.1587	82.2096	92.4516
MAP4K4	D	100	48.6613	52.1497	64.4323	99.5796
MAP4K5	D	100	62.7287	47.3368	47.5244	94.767
MAP7D1	D	99.7067	40.6839	70.6451	81.0987	100
MARCKS	D	98.1176	66.0174	98.2624	100	96.0787
MDK	D	65.9471	27.1338	37.7366	40.0726	100
MFGE8	D	88.7574	47.543	52.6157	68.0023	100
MMP14	D	83.9117	41.9221	71.0171	90.3787	100
MSI2	D	61.9139	29.101	34.4845	52.3665	100
MT-ND5	D	91.4148	91.6222	76.4727	74.166	100
MYO6	D	78.6437	36.3385	23.0601	27.4651	100
NAP1L4	D	100	77.9392	65.3635	62.7488	88.3886
NCOR2	D	100	44.429	36.9877	62.683	70.1214
NIN	D	100	61.568	36.9671	46.11	83.1791
NKTR	D	90.669	80.0904	63.22	67.7003	100
NPEPPS	D	100	65.4669	83.4133	86.7866	91.2214
NR2F2	D	100	76.8677	71.6827	74.4201	89.9673
NT5C2	D	87.1042	34.0731	54.3665	67.466	100
OSBPL8	D	68.4179	55.1459	54.7478	63.9878	100
PAK2	D	100	69.0254	59.6573	71.6856	86.1695
PALMD	D	90.672	65.3562	70.652	71.5292	100
PAMR1	D	65.1087	15.2431	26.2401	35.603	100
PARP14	D	81.3045	52.6838	51.7124	89.9693	100
PCM1	D	100	79.3144	58.3143	67.0504	91.8321
PDCD4	D	49.4186	26.338	28.1283	47.2962	100
PDZRN3	D	100	21.7733	16.6712	38.1911	84.5123
PHF14	D	100	85.4388	54.4738	62.7648	94.3302
PKIG	D	85.9691	30.0532	43.8647	73.9345	100
PLAT	D	100	31.1686	28.2013	46.816	71.9442
PNRC1	D	85.4543	75.5689	68.149	73.0499	100
PPFIBP1	D	54.5047	18.7538	17.131	57.2262	100
PPP1R15A	D	94.2187	17.7524	57.4058	78.3562	100
PRDM2	D	100	79.1984	59.4413	76.1846	93.2919
PSME4	D	100	76.0044	65.2497	61.9095	90.7386
PXDN	D	91.7005	57.5276	71.1426	74.029	100
RB1CC1	D	93.4024	64.2834	88.2795	84.5507	100
REST	D	100	80.6614	52.1427	56.2176	91.1149
RIN2	D	47.6917	10.9784	24.0001	33.5244	100
RTF1	D	100	81.3526	69.8807	88.6277	94.864
RTN4	D	100	84.0088	77.9995	73.2796	94.3728
S100A13	D	100	57.0304	73.0044	84.5233	86.9894
SEMA5A	D	100	55.9634	54.4247	51.8285	84.4834
SGIP1	D	100	47.9498	45.6584	53.7729	93.8228
SLC38A2	D	74.7944	53.0631	60.9934	57.4894	100
SLFN5	D	48.1117	16.7242	23.0154	48.3734	100
SMARCC1	D	100	55.5512	44.1256	43.2834	80.6453
SMARCC2	D	100	49.3234	57.7122	58.6617	82.1324
SMARCE1	D	100	72.1978	67.0543	76.3368	94.2605
SMIM14	D	86.431	76.6771	65.6329	72.5895	100
SOX4	D	51.2655	9.82947	17.2285	30.4009	100
SPAG9	D	71.8457	77.9121	60.2677	59.8692	100
SPTLC2	D	86.5153	43.0508	72.8739	72.6494	100
SRP14	D	94.4206	60.8921	78.7223	100	98.5893
SRRT	D	100	68.272	66.4672	57.7742	87.9738
STMN1	D	69.9747	48.2503	50.2884	48.3327	100
SUB1	D	100	42.8516	60.2401	73.9115	76.0816
SYNE1	D	64.7326	48.2417	35.6481	58.9889	100
THY1	D	92.9266	64.5205	76.0033	100	86.8117
TJP1	D	100	59.446	46.2751	61.111	90.3125
TMSB4X	D	100	66.6658	71.212	54.7915	90.5442
TNRC6B	D	100	54.0383	72.7914	66.7673	85.8403
TSC22D1	D	100	49.9134	38.0196	57.4726	75.0557
TXNIP	D	100	34.7945	37.4727	47.4872	70.6199
VAT1	D	100	25.2886	34.4309	49.8321	73.0542
WHSC1L1	D	93.174	81.0732	63.2704	75.5348	100
WSB1	D	100	64.5131	43.4451	57.8643	86.0479
XAF1	D	80.9373	41.1473	38.0541	64.3095	100
XPC	D	91.1799	45.1456	44.8737	69.8724	100
XRN1	D	75.722	84.8501	61.8058	69.3184	100
ZBTB38	D	88.8726	64.339	86.4918	84.7986	100
ZFAND3	D	100	54.8327	71.3017	66.0558	82.0245
ZKSCAN1	D	82.5535	62.3237	64.2402	71.1016	100
ZNF292	D	100	74.9748	52.5127	65.0603	88.7098
ZRANB1	D	100	69.0931	74.6898	68.3158	88.683

## Sheet: Supplementary Data 4
Supplementary Data 4. GO analysis of co-expressed categories
GO analysis results for category A1															GO analysis results for category A2															GO analysis results for category B1															GO analysis results for category B2
Annotation Cluster 1	Enrichment Score: 11.23254963468733														Annotation Cluster 1	Enrichment Score: 14.000055488602499														Annotation Cluster 1	Enrichment Score: 7.026360395071075														Annotation Cluster 1	Enrichment Score: 6.686584855936764
Category	Term	Count	%	PValue	Genes	List Total	Pop Hits	Pop Total	Fold Enrichment	Bonferroni	Benjamini	FDR			Category	Term	Count	%	PValue	Genes	List Total	Pop Hits	Pop Total	Fold Enrichment	Bonferroni	Benjamini	FDR			Category	Term	Count	%	PValue	Genes	List Total	Pop Hits	Pop Total	Fold Enrichment	Bonferroni	Benjamini	FDR			Category	Term	Count	%	PValue
GOTERM_BP_DIRECT	GO:0006413~translational initiation	26	6.32603	9.12106e-16	RPL18, RPL27A, RPL35, RPLP2, RPL36, RPS15A, RPL37, RPL38, EIF3D, RPL32, RPS29, RPL34, RPLP1, FAU, RPS20, RPS21, RPS27A, RPL26, EIF2S3, EIF4B, RPS18, RPS19, RPL23, RPS12, RPL37A, EIF4E2	389	137	16792	8.1923	1.92646e-12	1.92646e-12	1.54321e-12			GOTERM_BP_DIRECT	GO:0000184~nuclear-transcribed mRNA catabolic process, nonsense-mediated decay	23	7.95848	2.40298e-17	RPL35A, UPF2, RPL19, RPL14, RPL27, RPS4X, RPS6, RPS25, RPS16, RPL22, RPL13A, RPS14, RPL3, RPS13, RPL5, RPL11, RPL4, RPL7A, PABPC1, RPL12, RPL10A, RPS23, RPS24	275	119	16792	11.8019	3.49393e-14	3.49393e-14	3.9776e-14			GOTERM_MF_DIRECT	GO:0098641~cadherin binding involved in cell-cell adhesion	18	8.53081	6.7359e-08	CAST, YWHAZ, LDHA, USP8, ZC3H15, KIF5B, RPL15, PRDX1, IQGAP1, RSL1D1, DHX29, SERBP1, CCT8, USO1, PCMT1, RAB10, PARVA, ENO1	201	290	16881	5.21287	2.70106e-05	9.00361e-06	9.39868e-05			UP_SEQ_FEATURE	short sequence motif:Prevents secretion from ER	11	4.66102	2.14606e-09
GOTERM_BP_DIRECT	GO:0006614~SRP-dependent cotranslational protein targeting to membrane	22	5.3528	2.61621e-15	RPL18, RPL27A, RPL26, RPL35, RPS15A, RPLP2, RPL36, RPL37, RPL38, RPS18, RPS19, RPS29, RPL32, RPL23, RPL34, RPLP1, RPS12, FAU, RPL37A, RPS20, RPS21, RPS27A	389	94	16792	10.1029	5.77938e-12	2.88969e-12	4.62963e-12			GOTERM_BP_DIRECT	GO:0006614~SRP-dependent cotranslational protein targeting to membrane	21	7.26644	3.87714e-17	RPL35A, RPL19, RPL14, RPL27, RPS4X, RPS6, RPS25, RPS16, RPL22, RPL13A, RPS14, RPL3, RPS13, RPL5, RPL11, RPL4, RPL7A, RPL12, RPL10A, RPS23, RPS24	275	94	16792	13.6415	5.63736e-14	2.81868e-14	6.41773e-14			GOTERM_BP_DIRECT	GO:0098609~cell-cell adhesion	17	8.05687	9.9036e-08	CAST, RSL1D1, LDHA, YWHAZ, ZC3H15, USP8, KIF5B, DHX29, SERBP1, RPL15, CCT8, USO1, PCMT1, RAB10, PRDX1, IQGAP1, ENO1	194	271	16792	5.42976	0.000133393	0.000133393	0.00016241			KEGG_PATHWAY	hsa04141:Protein processing in endoplasmic reticulum	18	7.62712	5.31261e-09
UP_KEYWORDS	Ribonucleoprotein	33	8.0292	6.18275e-15	RPL18, RPL27A, RPL35, RPS15A, RPLP2, RPL36, RPS27L, RPL37, RPL38, ZFP36L1, LSM14A, ZFP36L2, HNRNPK, RPS29, RPL32, RPL34, RPLP1, FAU, SNRNP70, RPS20, RPS21, RPS27A, RPL36AL, FMR1, RPL26, HNRNPA0, HNRNPU, RPS18, RPS19, RPL23, HNRNPUL1, RPS12, RPL37A	408	296	20581	5.62378	2.03926e-12	3.39839e-13	8.42659e-12			UP_KEYWORDS	Ribonucleoprotein	30	10.3806	1.28909e-16	MRPS35, RPL19, RPL14, SNRPB2, RPS25, RPL3, HNRNPD, RPL5, RPL11, RPL4, RPL7A, RPL10A, RPL12, RPS23, RPS24, NSA2, RPL35A, HNRNPA2B1, RPL27, MRPS5, HNRNPDL, RPS4X, RPS6, PA2G4, RPS16, RPL13A, RPL22, RPS14, RPS13, NOP56	286	296	20581	7.2934	3.15303e-14	7.88258e-15	1.44329e-13			GOTERM_CC_DIRECT	GO:0005913~cell-cell adherens junction	18	8.53081	1.24948e-07	CAST, YWHAZ, LDHA, USP8, ZC3H15, KIF5B, RPL15, PRDX1, IQGAP1, RSL1D1, DHX29, SERBP1, CCT8, USO1, PCMT1, RAB10, PARVA, ENO1	203	323	18224	5.00285	4.04824e-05	6.74719e-06	0.000168927			GOTERM_CC_DIRECT	GO:0005788~endoplasmic reticulum lumen	16	6.77966	2.10964e-08
GOTERM_BP_DIRECT	GO:0019083~viral transcription	23	5.59611	9.8518e-15	RPL18, RPL27A, RPL26, RPL35, RPS15A, RPLP2, RPL36, RPL37, RPL38, RPS18, RPS19, RPS29, RPL32, RPL23, RPL34, RPLP1, RPS12, FAU, RPL37A, RPS20, TPR, RPS21, RPS27A	389	112	16792	8.86467	2.14319e-11	7.14395e-12	1.71529e-11			GOTERM_BP_DIRECT	GO:0006413~translational initiation	23	7.95848	5.40147e-16	RPL35A, RPL19, RPL14, EIF5B, RPL27, RPS4X, RPS6, RPS25, RPS16, RPL22, RPL13A, RPS14, RPL3, RPS13, RPL5, RPL11, RPL4, RPL7A, PABPC1, RPL12, RPL10A, RPS23, RPS24	275	137	16792	10.2513	8.07132e-13	2.69007e-13	9.21485e-13																		GOTERM_CC_DIRECT	GO:0042470~melanosome	10	4.23729	5.11567e-06
GOTERM_BP_DIRECT	GO:0000184~nuclear-transcribed mRNA catabolic process, nonsense-mediated decay	23	5.59611	3.69051e-14	RPL18, RPL27A, RPL26, RPL35, RPS15A, RPLP2, RPL36, RPL37, RPL38, RPS18, PARN, RPS19, RPS29, RPL32, RPL23, RPL34, RPLP1, RPS12, FAU, RPL37A, RPS20, RPS21, RPS27A	389	119	16792	8.34322	7.9948e-11	1.9987e-11	6.39711e-11			GOTERM_BP_DIRECT	GO:0006412~translation	29	10.0346	1.1553e-15	NACA, RPL19, RPL14, RPS25, SLC25A24, SLC25A3, RPL3, RPL5, RPL11, RPL4, RPL7A, RSL24D1, RPL10A, RPL12, RPS23, RPS24, RPL35A, SLC25A6, RPL27, MRPS5, RPS4X, RPS6, TARS, RPS16, RPL13A, RPL22, SLC25A36, RPS14, RPS13	275	253	16792	6.99918	1.61426e-12	4.03566e-13	1.84297e-12			Annotation Cluster 2	Enrichment Score: 2.684150050887206														GOTERM_CC_DIRECT	GO:0034663~endoplasmic reticulum chaperone complex	4	1.69492	0.000299927
KEGG_PATHWAY	hsa03010:Ribosome	24	5.83942	1.76707e-12	RPL18, RPL27A, RPL26, RPL35, RPS15A, RPLP2, RPL36, RPL37, RPS27L, RPL38, RPS18, RPS19, RPS29, RPL32, RPL23, RPL34, RPLP1, RPS12, FAU, RPL37A, RPS20, RPS21, RPS27A, RPL36AL	192	136	6879	6.32261	3.58707e-10	3.58707e-10	2.22019e-09			GOTERM_BP_DIRECT	GO:0006364~rRNA processing	27	9.34256	1.31174e-15	RPL19, RPL14, WBP11, RPS25, DDX27, RPL3, RPL5, RPL11, RPL4, RPL7A, RPL10A, RPL12, RPS23, RPS24, RPL35A, TSR1, RPL27, RPS4X, RPS6, PA2G4, RPS16, RPL13A, RPL22, RPS14, RPS13, NOP56, WDR43	275	214	16792	7.70406	1.93712e-12	3.87468e-13	2.20934e-12			Category	Term	Count	%	PValue	Genes	List Total	Pop Hits	Pop Total	Fold Enrichment	Bonferroni	Benjamini	FDR
UP_KEYWORDS	Ribosomal protein	24	5.83942	2.40924e-12	RPL18, RPL27A, RPL26, RPL35, RPS15A, RPLP2, RPL36, RPL37, RPS27L, RPL38, RPS18, RPS19, RPS29, RPL32, RPL23, RPL34, RPLP1, RPS12, FAU, RPL37A, RPS20, RPS21, RPS27A, RPL36AL	408	185	20581	6.54404	7.90249e-10	8.78054e-11	3.26332e-09			GOTERM_BP_DIRECT	GO:0019083~viral transcription	21	7.26644	1.53169e-15	RPL35A, RPL19, RPL14, RPL27, RPS4X, RPS6, RPS25, RPS16, RPL22, RPL13A, RPS14, RPL3, RPS13, RPL5, RPL11, RPL4, RPL7A, RPL12, RPL10A, RPS23, RPS24	275	112	16792	11.4491	2.25997e-12	3.76699e-13	2.57572e-12			UP_KEYWORDS	RNA-binding	26	12.3223	2.09507e-08	XPO1, PABPC4, SYNCRIP, RPS3, HNRNPA3, DDX21, RBM27, DHX9, NOL8, G3BP1, DDX1, MBNL1, NCL, SRSF3, PHAX, PAPOLA, FAM120A, LARP7, FYTTD1, EIF4A2, SFPQ, SERBP1, EIF4A1, ZRANB2, THOC2, CPSF2	211	665	20581	3.81361	5.63572e-06	1.12715e-06	2.75304e-05			Annotation Cluster 2	Enrichment Score: 5.230884065271983
GOTERM_CC_DIRECT	GO:0005840~ribosome	23	5.59611	1.61097e-11	RPL18, RPL27A, RPL35, RPS15A, RPLP2, RPL36, RPL37, RPS27L, DENR, RPL38, RPS18, RPS19, RPS29, RPL32, RPL23, RPL34, RPLP1, FAU, RPL37A, RPS20, RPS21, APEX1, RPS27A	403	166	18224	6.26554	7.37828e-09	1.47566e-09	2.29124e-08			GOTERM_MF_DIRECT	GO:0003735~structural constituent of ribosome	27	9.34256	2.39937e-15	MRPS35, RPL19, RPL14, SLC25A24, SLC25A3, RPL3, RPL5, RPL11, RPL4, RPL7A, RSL24D1, RPL10A, RPL12, RPS23, RPS24, RPL35A, SLC25A6, MRPS5, RPL27, RPS4X, RPS6, RPS16, RPL13A, RPL22, SLC25A36, RPS14, RPS13	273	222	16881	7.52049	1.05027e-12	5.25135e-13	3.44169e-12			INTERPRO	IPR012677:Nucleotide-binding, alpha-beta plait	11	5.21327	0.000604224	SRSF3, HNRNPA3, LARP7, SFPQ, NOL8, PABPC4, G3BP1, SYNCRIP, DDX21, RBM27, NCL	201	264	18559	3.84722	0.282383	0.104709	0.87793			Category	Term	Count	%	PValue
GOTERM_BP_DIRECT	GO:0006412~translation	26	6.32603	1.05788e-09	RPL18, RPL27A, RPL35, RPLP2, RPL36, RPS15A, RPS27L, RPL37, RPL38, WARS, RPL32, RPS29, RPL34, RPLP1, FAU, RPS20, RPS21, RPS27A, RPL36AL, SARS, RPL26, RPS18, RPS19, RPL23, RPS12, RPL37A	389	253	16792	4.43614	2.29454e-06	4.58908e-07	1.83606e-06			KEGG_PATHWAY	hsa03010:Ribosome	23	7.95848	9.64645e-15	RPL35A, RPL19, RPL14, RPL27, MRPS5, RPS4X, RPS6, RPS25, RPS16, RPL22, RPL13A, RPS14, RPL3, RPS13, RPL5, RPL11, RPL4, RSL24D1, RPL7A, RPL12, RPL10A, RPS23, RPS24	136	136	6879	8.55412	1.58407e-12	1.58407e-12	1.17129e-11			SMART	SM00360:RRM	10	4.73934	0.000622146	SRSF3, HNRNPA3, LARP7, SFPQ, NOL8, PABPC4, G3BP1, SYNCRIP, RBM27, NCL	114	212	10057	4.16129	0.0708045	0.0708045	0.709699			GOTERM_BP_DIRECT	GO:0006457~protein folding	18	7.62712	2.27741e-10
GOTERM_MF_DIRECT	GO:0003735~structural constituent of ribosome	24	5.83942	2.09448e-09	RPL18, RPL27A, RPL26, RPL35, RPS15A, RPLP2, RPL36, RPL37, RPS27L, RPL38, RPS18, RPS19, RPS29, RPL32, RPL23, RPL34, RPLP1, RPS12, FAU, RPL37A, RPS20, RPS21, RPS27A, RPL36AL	392	222	16881	4.65554	1.27763e-06	2.55526e-07	3.10038e-06			GOTERM_CC_DIRECT	GO:0005840~ribosome	23	7.95848	1.10917e-14	RPL35A, RPL19, RPL14, RPL27, DNAJC21, RPS4X, RPS6, RPS25, RPS16, RPL22, RPL13A, RPS14, TMA16, RPL3, RPS13, RPL5, RPL11, RPL4, RSL24D1, RPL7A, RPL10A, RPS23, RPS24	281	166	18224	8.98581	4.09672e-12	1.02418e-12	1.52989e-11			INTERPRO	IPR000504:RNA recognition motif domain	10	4.73934	0.000792716	SRSF3, HNRNPA3, LARP7, SFPQ, NOL8, PABPC4, G3BP1, SYNCRIP, RBM27, NCL	201	226	18559	4.08555	0.352977	0.0833914	1.15033			INTERPRO	IPR017937:Thioredoxin, conserved site	8	3.38983	6.15136e-10
GOTERM_CC_DIRECT	GO:0022625~cytosolic large ribosomal subunit	14	3.40633	2.52337e-09	RPL18, RPL27A, RPL26, RPL35, RPL36, RPLP2, RPL37, RPL38, RPL32, RPL23, RPL34, RPLP1, RPL37A, RPL36AL	403	68	18224	9.31017	1.1557e-06	1.28411e-07	3.58891e-06			UP_KEYWORDS	Ribosomal protein	23	7.95848	1.39607e-14	MRPS35, RPL35A, RPL19, RPL14, RPL27, MRPS5, RPS4X, RPS6, RPS25, RPS16, RPL22, RPL13A, RPS14, RPL3, RPS13, RPL5, RPL11, RPL4, RPL7A, RPL12, RPL10A, RPS23, RPS24	286	185	20581	8.94657	3.97282e-12	7.94587e-13	1.85407e-11			GOTERM_MF_DIRECT	GO:0000166~nucleotide binding	11	5.21327	0.00859124	SRSF3, HNRNPA3, LARP7, SFPQ, NOL8, PABPC4, G3BP1, SYNCRIP, RBM27, NCL, REV3L	201	348	16881	2.6547	0.968569	0.250487	11.3428			INTERPRO	IPR013766:Thioredoxin domain	10	4.23729	1.20597e-09
GOTERM_BP_DIRECT	GO:0006364~rRNA processing	23	5.59611	5.20315e-09	RPL18, RPL27A, RPL26, RPL35, RPS15A, RPLP2, RPL36, RPL37, RPS27L, RPL38, RPS18, RPS19, RPS29, RPL32, RPL23, RPL34, RPLP1, RPS12, FAU, RPL37A, RPS20, RPS21, RPS27A	389	214	16792	4.63945	1.12856e-05	1.61223e-06	9.0306e-06			GOTERM_CC_DIRECT	GO:0022625~cytosolic large ribosomal subunit	14	4.84429	2.97159e-11	RPL35A, RPL19, RPL14, RPL27, RPL13A, RPL22, RPL3, RPL5, RPL11, RPL4, RPL7A, RPL12, RPL10A, RSL24D1	281	68	18224	13.3523	1.09652e-08	1.82753e-09	4.09611e-08			UP_SEQ_FEATURE	domain:RRM 2	5	2.36967	0.0425084	HNRNPA3, SFPQ, PABPC4, SYNCRIP, NCL	211	125	20063	3.80341	1	0.920297	48.415			UP_SEQ_FEATURE	short sequence motif:Prevents secretion from ER	11	4.66102	2.14606e-09
GOTERM_CC_DIRECT	GO:0022627~cytosolic small ribosomal subunit	10	2.43309	8.85873e-07	RPS18, RPS19, RPS29, RPS12, FAU, RPS15A, RPS27L, RPS20, RPS21, RPS27A	403	48	18224	9.42101	0.000405648	2.53578e-05	0.00125994			GOTERM_CC_DIRECT	GO:0022627~cytosolic small ribosomal subunit	9	3.11419	6.22517e-07	RPS25, RPS16, RPS14, RPS13, MRPS5, RPS4X, RPS6, RPS23, RPS24	281	48	18224	12.1601	0.000229682	1.76698e-05	0.000858089			UP_SEQ_FEATURE	domain:RRM 1	5	2.36967	0.0425084	HNRNPA3, SFPQ, PABPC4, SYNCRIP, NCL	211	125	20063	3.80341	1	0.920297	48.415			GOTERM_MF_DIRECT	GO:0003756~protein disulfide isomerase activity	8	3.38983	8.65024e-09
																														UP_SEQ_FEATURE	domain:RRM	5	2.36967	0.0536397	SRSF3, LARP7, NOL8, G3BP1, RBM27	211	135	20063	3.52168	1	0.92635	56.8347			GOTERM_BP_DIRECT	GO:0034976~response to endoplasmic reticulum stress	11	4.66102	4.78899e-08
Annotation Cluster 2	Enrichment Score: 10.952694212347607														Annotation Cluster 2	Enrichment Score: 4.889711349935685														UP_SEQ_FEATURE	domain:RRM 3	3	1.4218	0.133891	PABPC4, SYNCRIP, NCL	211	61	20063	4.67633	1	0.982229	88.8135			UP_KEYWORDS	Redox-active center	9	3.81356	7.72757e-08
Category	Term	Count	%	PValue	Genes	List Total	Pop Hits	Pop Total	Fold Enrichment	Bonferroni	Benjamini	FDR			Category	Term	Count	%	PValue	Genes	List Total	Pop Hits	Pop Total	Fold Enrichment	Bonferroni	Benjamini	FDR																		GOTERM_BP_DIRECT	GO:0045454~cell redox homeostasis	10	4.23729	7.19785e-07
GOTERM_CC_DIRECT	GO:0005913~cell-cell adherens junction	34	8.27251	2.37796e-13	LIMA1, PPME1, STK38, PDLIM5, CALD1, LMO7, CDH2, CTTN, EZR, HNRNPK, MACF1, BAG3, RPL34, CNN2, AHNAK, TES, DLG1, COBLL1, MYO1B, SWAP70, EIF2S3, EEF2, CTNNA1, MYH9, YWHAE, FLNA, VASP, MPRIP, ITGA6, LASP1, IST1, EEF1D, DBN1, SPTAN1	403	323	18224	4.76009	1.08917e-10	2.72292e-11	3.38229e-10			GOTERM_CC_DIRECT	GO:0005913~cell-cell adherens junction	19	6.57439	2.80325e-06	TLN1, HDLBP, SEPT2, CNN3, RPL14, RAN, YWHAB, OXTR, RDX, ITGB1, PARK7, DDX6, VCL, PKM, PICALM, PRDX6, NOP56, RPL7A, SEPT7	281	323	18224	3.81495	0.00103386	7.3883e-05	0.00386399			Annotation Cluster 3	Enrichment Score: 2.507296482158414														INTERPRO	IPR012336:Thioredoxin-like fold	11	4.66102	4.20925e-06
GOTERM_MF_DIRECT	GO:0098641~cadherin binding involved in cell-cell adhesion	32	7.78589	1.32971e-12	LIMA1, PPME1, STK38, PDLIM5, CALD1, CTTN, HNRNPK, EZR, MACF1, BAG3, RPL34, CNN2, AHNAK, TES, DLG1, COBLL1, MYO1B, SWAP70, EIF2S3, EEF2, MYH9, CTNNA1, YWHAE, FLNA, VASP, MPRIP, ITGA6, LASP1, IST1, EEF1D, DBN1, SPTAN1	392	290	16881	4.75186	8.11126e-10	2.70375e-10	1.96833e-09			GOTERM_MF_DIRECT	GO:0098641~cadherin binding involved in cell-cell adhesion	18	6.22837	5.0059e-06	TLN1, HDLBP, SEPT2, CNN3, RPL14, RAN, YWHAB, RDX, ITGB1, PARK7, DDX6, VCL, PKM, PICALM, PRDX6, NOP56, RPL7A, SEPT7	273	290	16881	3.83804	0.00215023	0.000430416	0.00705548			Category	Term	Count	%	PValue	Genes	List Total	Pop Hits	Pop Total	Fold Enrichment	Bonferroni	Benjamini	FDR			GOTERM_CC_DIRECT	GO:0042470~melanosome	10	4.23729	5.11567e-06
GOTERM_BP_DIRECT	GO:0098609~cell-cell adhesion	26	6.32603	4.38486e-09	LIMA1, PPME1, STK38, CALD1, PDLIM5, CTTN, HNRNPK, MACF1, BAG3, RPL34, CNN2, AHNAK, TES, COBLL1, MYO1B, SWAP70, EIF2S3, EEF2, YWHAE, VASP, MPRIP, LASP1, IST1, EEF1D, DBN1, SPTAN1	389	271	16792	4.14149	9.51073e-06	1.58513e-06	7.61039e-06			GOTERM_BP_DIRECT	GO:0098609~cell-cell adhesion	15	5.19031	0.000152659	HDLBP, SEPT2, CNN3, RPL14, RAN, YWHAB, RDX, PARK7, DDX6, PKM, PICALM, PRDX6, NOP56, RPL7A, SEPT7	275	271	16792	3.37981	0.199071	0.0273665	0.252393			GOTERM_BP_DIRECT	GO:0006413~translational initiation	10	4.73934	2.93522e-05	RPL30, DHX29, RPL31, EIF4A2, RPL15, EIF2S2, EIF4A1, EIF3J, RPS8, RPS3	194	137	16792	6.31801	0.0387665	0.0195749	0.0481241			INTERPRO	IPR005788:Disulphide isomerase	4	1.69492	1.72709e-05
																														UP_KEYWORDS	Initiation factor	5	2.36967	0.00290578	DHX29, EIF4A2, EIF2S2, EIF4A1, EIF3J	211	58	20581	8.40865	0.542873	0.0403625	3.75174			UP_SEQ_FEATURE	domain:Thioredoxin	6	2.54237	3.83672e-05
Annotation Cluster 3	Enrichment Score: 4.193274599284965														Annotation Cluster 3	Enrichment Score: 3.0888479981906563														KEGG_PATHWAY	hsa03013:RNA transport	9	4.2654	0.00461119	PHAX, XPO1, STRAP, EIF4A2, PABPC4, EIF2S2, EIF4A1, EIF3J, THOC2	106	172	6879	3.39573	0.562777	0.562777	5.52894			UP_SEQ_FEATURE	site:Contributes to redox potential value	4	1.69492	5.36369e-05
Category	Term	Count	%	PValue	Genes	List Total	Pop Hits	Pop Total	Fold Enrichment	Bonferroni	Benjamini	FDR			Category	Term	Count	%	PValue	Genes	List Total	Pop Hits	Pop Total	Fold Enrichment	Bonferroni	Benjamini	FDR			UP_KEYWORDS	Protein biosynthesis	7	3.31754	0.00474958	DARS, GSPT1, DHX29, EIF4A2, EIF2S2, EIF4A1, EIF3J	211	152	20581	4.49199	0.722152	0.0591624	6.06441			UP_SEQ_FEATURE	domain:Thioredoxin 1	4	1.69492	0.000179167
INTERPRO	IPR001487:Bromodomain	9	2.18978	3.0767e-06	BRD2, BRD3, SP100, EP300, KMT2A, CREBBP, BRD7, SMARCA2, BAZ2A	398	43	18559	9.7599	0.00264554	0.00264554	0.00476822			GOTERM_CC_DIRECT	GO:0005681~spliceosomal complex	10	3.46021	1.42652e-05	ZNF326, SNRPB2, CWC15, HNRNPA2B1, WBP11, HNRNPDL, RBM28, BUD31, RBM25, SMNDC1	281	94	18224	6.89937	0.00525005	0.000350864	0.0196616			GOTERM_MF_DIRECT	GO:0003743~translation initiation factor activity	5	2.36967	0.00589368	DHX29, EIF4A2, EIF2S2, EIF4A1, EIF3J	201	61	16881	6.88402	0.906553	0.211037	7.91688			UP_SEQ_FEATURE	domain:Thioredoxin 2	4	1.69492	0.000179167
SMART	SM00297:BROMO	9	2.18978	6.37941e-06	BRD2, BRD3, SP100, EP300, KMT2A, CREBBP, BRD7, SMARCA2, BAZ2A	246	42	10057	8.76045	0.00138338	0.00138338	0.00810235			UP_KEYWORDS	mRNA splicing	14	4.84429	7.36218e-05	CWC15, SNRPB2, HNRNPA2B1, WBP11, SMNDC1, PNN, SFSWAP, DDX46, PLRG1, ZNF326, TARDBP, PABPC1, RBM28, RBM25	286	260	20581	3.87485	0.0206923	0.00130598	0.0975144			GOTERM_BP_DIRECT	GO:0006446~regulation of translational initiation	4	1.89573	0.00807699	EIF4A2, EIF4A1, DDX1, EIF3J	194	36	16792	9.61741	0.999982	0.541721	12.4529			UP_KEYWORDS	Isomerase	8	3.38983	0.000509624
UP_KEYWORDS	Bromodomain	8	1.94647	1.00054e-05	BRD2, BRD3, EP300, KMT2A, CREBBP, BRD7, SMARCA2, BAZ2A	408	39	20581	10.3474	0.00327642	0.000182306	0.0135512			UP_KEYWORDS	mRNA processing	15	5.19031	0.00023553	KHDRBS1, CWC15, SNRPB2, HNRNPA2B1, WBP11, SMNDC1, PNN, SFSWAP, DDX46, PLRG1, ZNF326, TARDBP, PABPC1, RBM28, RBM25	286	332	20581	3.25127	0.0647098	0.00392747	0.311658			BIOCARTA	h_eifPathway:Eukaryotic protein translation	3	1.4218	0.0316167	EIF4A2, EIF2S2, EIF4A1	30	16	1625	10.1562	0.96681	0.817818	30.2673			UP_SEQ_FEATURE	site:Lowers pKa of C-terminal Cys of second active site	3	1.27119	0.00080708
INTERPRO	IPR018359:Bromodomain, conserved site	6	1.45985	0.000198292	BRD2, BRD3, EP300, CREBBP, SMARCA2, BAZ2A	398	26	18559	10.7609	0.156965	0.0335728	0.306876			GOTERM_BP_DIRECT	GO:0000398~mRNA splicing, via spliceosome	13	4.49827	0.000298374	FUS, CWC27, CWC15, SNRPB2, HNRNPA2B1, BUD31, PNN, DDX46, PLRG1, GTF2F2, HNRNPD, PABPC1, PDCD7	275	222	16792	3.57569	0.352023	0.0470674	0.492747																		UP_SEQ_FEATURE	site:Lowers pKa of C-terminal Cys of first active site	3	1.27119	0.00080708
GOTERM_MF_DIRECT	GO:0070577~lysine-acetylated histone binding	5	1.21655	0.000670319	BRD2, BRD3, KMT2A, BRD7, BAZ2A	392	18	16881	11.9622	0.335707	0.0335116	0.987673			GOTERM_CC_DIRECT	GO:0016607~nuclear speck	11	3.80623	0.00112989	ZC3H13, PPIG, DDX46, PLRG1, TARDBP, SMC6, WBP11, PNISR, RBM25, SMNDC1, PNN	281	201	18224	3.54923	0.341088	0.0179741	1.54627			Annotation Cluster 4	Enrichment Score: 2.3793395103782733														INTERPRO	IPR005792:Protein disulphide isomerase	3	1.27119	0.000863998
UP_SEQ_FEATURE	domain:Bromo	5	1.21655	0.00265255	EP300, CREBBP, BRD7, SMARCA2, BAZ2A	408	29	20063	8.47828	0.985957	0.221916	4.35206			UP_KEYWORDS	Spliceosome	8	2.76817	0.00197355	PLRG1, SNRPB2, CWC15, HNRNPA2B1, PABPC1, RBM28, SMNDC1, PNN	286	127	20581	4.53301	0.429386	0.0205649	2.58382			Category	Term	Count	%	PValue	Genes	List Total	Pop Hits	Pop Total	Fold Enrichment	Bonferroni	Benjamini	FDR			GOTERM_CC_DIRECT	GO:0005623~cell	7	2.9661	0.00164565
															GOTERM_CC_DIRECT	GO:0071013~catalytic step 2 spliceosome	7	2.42215	0.00294866	PLRG1, CWC27, SNRPB2, CWC15, HNRNPA2B1, PABPC1, PNN	281	92	18224	4.93455	0.66367	0.041044	3.98877			GOTERM_CC_DIRECT	GO:0005794~Golgi apparatus	23	10.9005	0.000242102	B4GALT1, KDELR2, USP8, LITAF, CASC4, HLA-A, GOLIM4, DYNLT1, TMED9, ERGIC2, CALU, ARHGAP21, LARP7, TMEM43, MAPKAP1, BACE1, USO1, HSPD1, GOLGA5, CUX1, RAB10, ACSL3, TMEM30A	203	863	18224	2.39257	0.0754524	0.00558795	0.326821			UP_SEQ_FEATURE	active site:Nucleophile	7	2.9661	0.0282544
Annotation Cluster 4	Enrichment Score: 3.3888571485297776														KEGG_PATHWAY	hsa03040:Spliceosome	9	3.11419	0.00448053	DDX46, PLRG1, SNRPB2, U2SURP, CWC15, WBP11, BUD31, RBM25, SMNDC1	136	133	6879	3.42277	0.521193	0.099863	5.29961			UP_KEYWORDS	Golgi apparatus	17	8.05687	0.00930536	SEC23A, B4GALT1, GOLIM4, DYNLT1, TMED9, C6ORF89, ERGIC2, CALU, ARHGAP21, MAN2A1, SULF2, BACE1, USO1, GOLGA5, CUX1, RAB10, TMEM30A	211	812	20581	2.0421	0.919126	0.0921948	11.5604			GOTERM_MF_DIRECT	GO:0016853~isomerase activity	3	1.27119	0.0304274
Category	Term	Count	%	PValue	Genes	List Total	Pop Hits	Pop Total	Fold Enrichment	Bonferroni	Benjamini	FDR			GOTERM_BP_DIRECT	GO:0006397~mRNA processing	7	2.42215	0.0729525	KHDRBS1, ZNF326, TARDBP, HNRNPA2B1, RBM28, RBM25, SMNDC1	275	179	16792	2.38789	1	0.840496	71.4605			GOTERM_CC_DIRECT	GO:0000139~Golgi membrane	13	6.16114	0.0323035	SEC23A, B4GALT1, KDELR2, GOLIM4, HLA-A, TMED9, C6ORF89, ARHGAP21, MAN2A1, USO1, CUX1, RAB10, GOLGA5	203	591	18224	1.97471	0.999976	0.358083	35.8499
UP_KEYWORDS	mRNA processing	21	5.10949	1.13107e-05	RBFOX2, FIP1L1, PRPF4B, FMR1, SRSF11, ZCRB1, CDC5L, WBP4, HNRNPU, SF3B2, NONO, ZFP36L1, CIR1, HNRNPK, SCAF11, KHSRP, SYF2, SLU7, QKI, SNRNP70, PRPF38B	408	332	20581	3.19071	0.00370306	0.000195241	0.015319																																	Annotation Cluster 3	Enrichment Score: 4.581172311460202
GOTERM_BP_DIRECT	GO:0000398~mRNA splicing, via spliceosome	18	4.37956	1.661e-05	FIP1L1, PRPF4B, SRSF11, ZMAT2, ZCRB1, CDC5L, HNRNPA0, HNRNPU, UBL5, SF3B2, NONO, RBPMS, HNRNPK, HNRNPUL1, DNAJC8, SYF2, SLU7, SNRNP70	389	222	16792	3.50003	0.0353862	0.00359626	0.0288245			Annotation Cluster 4	Enrichment Score: 2.9605274382812645														Annotation Cluster 5	Enrichment Score: 2.3376716174802152														Category	Term	Count	%	PValue
UP_KEYWORDS	mRNA splicing	18	4.37956	1.8247e-05	RBFOX2, PRPF4B, FMR1, SRSF11, ZCRB1, CDC5L, WBP4, HNRNPU, SF3B2, NONO, CIR1, HNRNPK, SCAF11, KHSRP, SYF2, QKI, SLU7, PRPF38B	408	260	20581	3.49225	0.0059672	0.000299209	0.0247123			Category	Term	Count	%	PValue	Genes	List Total	Pop Hits	Pop Total	Fold Enrichment	Bonferroni	Benjamini	FDR			Category	Term	Count	%	PValue	Genes	List Total	Pop Hits	Pop Total	Fold Enrichment	Bonferroni	Benjamini	FDR			GOTERM_CC_DIRECT	GO:0000502~proteasome complex	10	4.23729	5.65625e-08
GOTERM_BP_DIRECT	GO:0008380~RNA splicing	13	3.16302	0.000487507	RBFOX2, PRPF4B, FMR1, SRSF11, ZCRB1, SF3B2, NONO, SCAF11, CIR1, KHSRP, QKI, SNRNP70, PRPF38B	389	166	16792	3.38056	0.652732	0.0603194	0.842753			KEGG_PATHWAY	hsa04512:ECM-receptor interaction	11	3.80623	6.71907e-06	COL4A2, LAMA4, COL4A1, COL6A3, COL1A2, COL6A2, COL6A1, COL1A1, LAMC1, LAMB1, ITGB1	136	87	6879	6.39528	0.00110132	0.000367243	0.0081471			UP_KEYWORDS	Helicase	9	4.2654	0.000112523	DHX9, DHX29, EIF4A2, G3BP1, EIF4A1, DDX1, CHD1, DDX21, SETX	211	143	20581	6.1389	0.0298168	0.00251935	0.147761			GOTERM_BP_DIRECT	GO:0002479~antigen processing and presentation of exogenous peptide antigen via MHC class I, TAP-dependent	10	4.23729	1.23755e-07
GOTERM_BP_DIRECT	GO:0006397~mRNA processing	13	3.16302	0.000950707	RBFOX2, FMR1, SRSF11, HNRNPA0, SF3B2, NONO, ZFP36L1, CIR1, SCAF11, KHSRP, QKI, SNRNP70, PRPF38B	389	179	16792	3.13504	0.872936	0.0857932	1.63728			GOTERM_MF_DIRECT	GO:0005201~extracellular matrix structural constituent	8	2.76817	9.94613e-05	COL4A2, LAMA4, COL4A1, EFEMP2, COL1A2, COL1A1, LAMC1, LAMB1	273	67	16881	7.3833	0.0418687	0.00710307	0.140097			GOTERM_MF_DIRECT	GO:0004004~ATP-dependent RNA helicase activity	7	3.31754	0.000118507	DHX9, DHX29, EIF4A2, G3BP1, EIF4A1, DDX1, DDX21	201	65	16881	9.04455	0.0464126	0.00945982	0.165228			UP_KEYWORDS	Proteasome	9	3.81356	1.46022e-07
UP_KEYWORDS	Spliceosome	10	2.43309	0.000963593	HNRNPK, PRPF4B, SYF2, SLU7, ZCRB1, CDC5L, WBP4, PRPF38B, HNRNPU, SF3B2	408	127	20581	3.97194	0.271094	0.0125688	1.2973			KEGG_PATHWAY	hsa05146:Amoebiasis	10	3.46021	0.000216928	COL4A2, LAMA4, COL4A1, GNAQ, COL1A2, ACTN1, COL1A1, LAMC1, LAMB1, VCL	136	106	6879	4.77178	0.0349545	0.00885555	0.262725			GOTERM_MF_DIRECT	GO:0003725~double-stranded RNA binding	6	2.8436	0.0007713	EIF4A1, DDX1, DDX21, HSPD1, MBNL1, TUBA1B	201	61	16881	8.26083	0.266121	0.0379379	1.07084			GOTERM_BP_DIRECT	GO:0038061~NIK/NF-kappaB signaling	10	4.23729	1.8707e-07
GOTERM_CC_DIRECT	GO:0071013~catalytic step 2 spliceosome	7	1.70316	0.0161468	HNRNPK, PRPF4B, SYF2, SLU7, CDC5L, HNRNPU, SF3B2	403	92	18224	3.44072	0.999422	0.143863	20.6677			GOTERM_BP_DIRECT	GO:0030198~extracellular matrix organization	12	4.15225	0.000385328	COL4A2, LAMA4, COL4A1, COL6A3, COL1A2, COL6A2, COL6A1, COL1A1, LAMC1, LAMB1, DDR2, ITGB1	275	196	16792	3.73848	0.429005	0.0456244	0.635917			INTERPRO	IPR011545:DNA/RNA helicase, DEAD/DEAH box type, N-terminal	6	2.8436	0.00088841	DHX9, DHX29, EIF4A2, EIF4A1, DDX1, DDX21	201	69	18559	8.02899	0.386119	0.0781066	1.28836			GOTERM_BP_DIRECT	GO:0090090~negative regulation of canonical Wnt signaling pathway	14	5.9322	2.34877e-07
KEGG_PATHWAY	hsa03040:Spliceosome	9	2.18978	0.0313389	HNRNPK, ZMAT2, SYF2, SLU7, SNRNP70, CDC5L, PRPF38B, HNRNPU, SF3B2	192	133	6879	2.42446	0.998441	0.288365	32.9721			UP_KEYWORDS	Extracellular matrix	12	4.15225	0.000992706	COL4A2, LAMA4, COL4A1, COL6A3, COL1A2, COL6A2, MFAP1, COL6A1, SPOCK1, COL1A1, LAMC1, LAMB1	286	258	20581	3.34705	0.245778	0.0116841	1.30749			UP_SEQ_FEATURE	domain:Helicase C-terminal	7	3.31754	0.00096584	DHX9, DHX29, EIF4A2, EIF4A1, DDX1, CHD1, DDX21	211	108	20063	6.16294	0.51881	0.51881	1.46173			GOTERM_BP_DIRECT	GO:0006521~regulation of cellular amino acid metabolic process	9	3.81356	2.99851e-07
															UP_KEYWORDS	Basement membrane	5	1.7301	0.00222291	COL4A2, LAMA4, COL4A1, LAMC1, LAMB1	286	40	20581	8.99519	0.468478	0.0208467	2.90587			INTERPRO	IPR001650:Helicase, C-terminal	7	3.31754	0.00111805	DHX9, DHX29, EIF4A2, EIF4A1, DDX1, CHD1, DDX21	201	108	18559	5.98457	0.4589	0.0839971	1.61885			GOTERM_BP_DIRECT	GO:0051436~negative regulation of ubiquitin-protein ligase activity involved in mitotic cell cycle	10	4.23729	3.55657e-07
Annotation Cluster 5	Enrichment Score: 3.3664419424620275														KEGG_PATHWAY	hsa04151:PI3K-Akt signaling pathway	16	5.53633	0.00299055	COL4A2, COL4A1, FGF7, YWHAB, RPS6, ITGB1, YWHAG, LAMA4, RAC1, COL6A3, COL1A2, COL6A2, COL6A1, COL1A1, LAMC1, LAMB1	136	345	6879	2.34578	0.388099	0.0935659	3.56655			INTERPRO	IPR014001:Helicase, superfamily 1/2, ATP-binding domain	7	3.31754	0.00122947	DHX9, DHX29, EIF4A2, EIF4A1, DDX1, CHD1, DDX21	201	110	18559	5.87576	0.491044	0.0809587	1.77884			GOTERM_BP_DIRECT	GO:0051437~positive regulation of ubiquitin-protein ligase activity involved in regulation of mitotic cell cycle transition	10	4.23729	6.42895e-07
Category	Term	Count	%	PValue	Genes	List Total	Pop Hits	Pop Total	Fold Enrichment	Bonferroni	Benjamini	FDR			KEGG_PATHWAY	hsa05222:Small cell lung cancer	6	2.07612	0.0253799	COL4A2, LAMA4, COL4A1, LAMC1, LAMB1, ITGB1	136	85	6879	3.57042	0.985243	0.318376	26.7817			SMART	SM00490:HELICc	7	3.31754	0.00126773	DHX9, DHX29, EIF4A2, EIF4A1, DDX1, CHD1, DDX21	114	107	10057	5.77136	0.139023	0.0721115	1.44128			KEGG_PATHWAY	hsa03050:Proteasome	9	3.81356	8.07547e-07
UP_SEQ_FEATURE	zinc finger region:ZZ-type	5	1.21655	0.000322076	EP300, SQSTM1, NBR1, UTRN, CREBBP	408	17	20063	14.4629	0.403895	0.0626207	0.538194			KEGG_PATHWAY	hsa05200:Pathways in cancer	11	3.80623	0.242192	CCDC6, COL4A2, LAMA4, COL4A1, FGF7, GNAQ, RAC1, LAMC1, LAMB1, CRK, ITGB1	136	393	6879	1.41575	1	0.861578	96.5361			UP_SEQ_FEATURE	domain:Helicase ATP-binding	7	3.31754	0.00127831	DHX9, DHX29, EIF4A2, EIF4A1, DDX1, CHD1, DDX21	211	114	20063	5.83857	0.620273	0.275858	1.93034			GOTERM_BP_DIRECT	GO:0031145~anaphase-promoting complex-dependent catabolic process	10	4.23729	8.9772e-07
SMART	SM00291:ZnF_ZZ	5	1.21655	0.000496515	EP300, SQSTM1, NBR1, UTRN, CREBBP	246	16	10057	12.7757	0.102166	0.0265829	0.628808																		SMART	SM00487:DEXDc	7	3.31754	0.00139502	DHX9, DHX29, EIF4A2, EIF4A1, DDX1, CHD1, DDX21	114	109	10057	5.66546	0.151875	0.0534289	1.58494			GOTERM_BP_DIRECT	GO:0043488~regulation of mRNA stability	11	4.66102	9.90571e-07
INTERPRO	IPR000433:Zinc finger, ZZ-type	5	1.21655	0.000497489	EP300, SQSTM1, NBR1, UTRN, CREBBP	398	18	18559	12.953	0.348478	0.0593709	0.768243			Annotation Cluster 5	Enrichment Score: 2.671649091241245														INTERPRO	IPR014014:RNA helicase, DEAD-box type, Q motif	4	1.89573	0.00731673	EIF4A2, EIF4A1, DDX1, DDX21	201	37	18559	9.98198	0.982255	0.266646	10.1601			GOTERM_BP_DIRECT	GO:0002223~stimulatory C-type lectin receptor signaling pathway	11	4.66102	1.18404e-06
															Category	Term	Count	%	PValue	Genes	List Total	Pop Hits	Pop Total	Fold Enrichment	Bonferroni	Benjamini	FDR			GOTERM_BP_DIRECT	GO:0006446~regulation of translational initiation	4	1.89573	0.00807699	EIF4A2, EIF4A1, DDX1, EIF3J	194	36	16792	9.61741	0.999982	0.541721	12.4529			GOTERM_BP_DIRECT	GO:0060071~Wnt signaling pathway, planar cell polarity pathway	10	4.23729	3.2709e-06
Annotation Cluster 6	Enrichment Score: 2.9415145582182793														UP_KEYWORDS	RNA-binding	30	10.3806	5.44787e-08	FUS, HDLBP, RBM3, U2SURP, SNRPB2, SFSWAP, DDX18, DDX46, TARDBP, HNRNPD, RPL5, RPL11, PABPC1, RPL12, RBM28, RBM25, XPOT, KHDRBS1, RPL35A, UPF2, HNRNPA2B1, EPRS, SSB, HNRNPDL, RPS4X, PARK7, DDX6, PA2G4, RPL22, LRPPRC	286	665	20581	3.24639	1.54718e-05	1.71911e-06	7.21913e-05			GOTERM_BP_DIRECT	GO:0010501~RNA secondary structure unwinding	4	1.89573	0.0140135	EIF4A2, EIF4A1, DDX1, DDX21	194	44	16792	7.86879	1	0.652188	20.6605			GOTERM_BP_DIRECT	GO:0033209~tumor necrosis factor-mediated signaling pathway	11	4.66102	3.44974e-06
Category	Term	Count	%	PValue	Genes	List Total	Pop Hits	Pop Total	Fold Enrichment	Bonferroni	Benjamini	FDR			GOTERM_MF_DIRECT	GO:0000166~nucleotide binding	16	5.53633	0.000542076	FUS, RBM3, SNRPB2, HNRNPA2B1, U2SURP, HDGF, SSB, HNRNPDL, ATP2B1, TARDBP, HNRNPD, PABPC1, NT5E, RBM28, RBM25, RPS24	273	348	16881	2.843	0.20797	0.0327594	0.761339			GOTERM_MF_DIRECT	GO:0004386~helicase activity	5	2.36967	0.0183831	DHX9, EIF4A2, EIF4A1, DDX1, CHD1	201	85	16881	4.9403	0.999413	0.354454	22.8091			GOTERM_BP_DIRECT	GO:0050852~T cell receptor signaling pathway	11	4.66102	2.56318e-05
UP_KEYWORDS	Protein biosynthesis	19	4.62287	1.34265e-09	EEF1A1, CARS, YARS, NARS, AIMP1, SARS, EIF2S3, EEF2, DENR, MTIF3, TCEAL4, IARS, EIF4B, WARS, EIF3D, SUPT5H, EEF1D, EIF4E2, MARS	408	152	20581	6.30545	4.40389e-07	3.66991e-08	1.81858e-06			INTERPRO	IPR000504:RNA recognition motif domain	12	4.15225	0.000592745	FUS, RBM3, TARDBP, SNRPB2, U2SURP, HNRNPA2B1, HNRNPD, SSB, PABPC1, HNRNPDL, RBM28, RBM25	277	226	18559	3.55752	0.331812	0.331812	0.886736			GOTERM_MF_DIRECT	GO:0008026~ATP-dependent helicase activity	3	1.4218	0.0459965	DHX9, DHX29, DDX1	201	29	16881	8.68811	1	0.576111	48.1608			GOTERM_BP_DIRECT	GO:0090263~positive regulation of canonical Wnt signaling pathway	10	4.23729	2.86922e-05
GOTERM_BP_DIRECT	GO:0006418~tRNA aminoacylation for protein translation	8	1.94647	3.21613e-05	IARS, WARS, CARS, YARS, AIMP1, NARS, SARS, MARS	389	40	16792	8.63342	0.0673814	0.00632166	0.0558046			INTERPRO	IPR012677:Nucleotide-binding, alpha-beta plait	13	4.49827	0.000623532	FUS, RBM3, TARDBP, U2SURP, HNRNPA2B1, SNRPB2, HNRNPD, SSB, PABPC1, HNRNPDL, RBM28, RBM25, RPS24	277	264	18559	3.29924	0.345664	0.19109	0.932592			UP_SEQ_FEATURE	short sequence motif:DEAD box	3	1.4218	0.0544442	EIF4A2, EIF4A1, DDX1	211	36	20063	7.92378	1	0.917327	57.3905			GOTERM_BP_DIRECT	GO:0051603~proteolysis involved in cellular protein catabolic process	7	2.9661	3.6618e-05
[truncated: 755 more rows]
[truncated: 47 more columns]

## Sheet: Supplementary Data 5
Supplementary Data 5. Marker genes of endometrial cell types and subsets
							Average expression
GeneName	avg_logFC	prop. cells in cell type	prop. cells in other	p_val	p_val_adj	CellType	EC	EnSC	EpC	HP	IC
[truncated: 2,251 more rows]

## Sheet: Supplementary Data 6
Supplementary Data 6. Marker genes of immune cell clusters and sub-types
[truncated: 16,767 more rows]

[truncated: 2 more sheets: Supplementary Data 7, Supplementary Data 8]
